# Supplementary material for: High-throughput phase elucidation of polycrystalline materials using serial rotation electron diffraction
Source: Nat Chem. 2023 Jan 30;15(4):483–90. doi: 10.1038/s41557-022-01131-8 (PMC10070184; doi:10.1038/s41557-022-01131-8)
Supplement: Supplementary file 2 — Raw data for Supplementary Fig. 8. [file 41557_2022_1131_MOESM2_ESM.txt]

dataset_index	rotation_range
0	1.2100000381469729
1	2.87999963760376
2	35.10999917984009
3	1.2200000286102295
4	1.269999921321869
5	37.93000078201294
6	1.8700008392333984
7	63.85999703407288
8	9.75
9	1.0699996948242188
10	13.489999771118164
11	60.20999693870544
12	8.989997863769531
13	25.34999942779541
14	12.619999885559082
15	13.21999979019165
16	26.869999706745148
17	17.829999446868896
18	17.529999166727066
19	10.239999532699583
20	18.12999939918518
21	30.909998774528503
22	10.209999084472656
23	49.559998989105225
24	22.07999992370605
25	40.05999946594238
26	40.15999841690064
27	12.119998931884766
28	80.17999839782715
29	22.13000011444092
30	17.979999542236328
31	9.15000021457672
32	22.8799991607666
33	2.9800000190734863
34	28.229999542236328
35	9.69000005722046
36	13.440000176429749
37	27.21999931335449
38	23.07999992370605
39	35.29999923706055
40	43.94999980926514
41	2.719999313354492
42	38.84999942779541
43	16.769999027252197
44	18.729999542236328
45	45.30999755859375
46	18.78999900817871
47	66.93999481201172
48	14.700000762939451
49	8.739997863769531
50	37.07999879121781
51	2.829998016357422
52	28.27999973297119
53	12.730000019073486
54	23.739999055862427
55	22.06999921798706
56	13.239999294281006
57	18.179998636245728
58	18.429999709129333
59	8.589999675750732
60	8.279999494552612
61	18.979999542236328
62	21.85999882221222
63	8.59000015258789
64	3.940000534057617
65	10.799999952316284
66	14.089999914169312
67	31.86999988555908
68	10.549999952316284
69	36.36999976634979
70	18.089998245239254
71	7.579999923706055
72	31.170000076293945
73	22.57999897003174
74	27.41999912261963
75	10.15999984741211
76	59.50999927520752
77	19.40999984741211
78	9.989999949932098
79	64.25999927520752
80	7.420001983642578
81	22.59000015258789
82	40.09999847412109
83	8.889999389648438
84	1.8700008392333984
85	59.609999656677246
86	49.49999809265137
87	18.179999351501465
88	2.0199999809265137
89	9.639999866485596
90	13.839999675750732
91	4.7900000512599945
92	22.7699990272522
93	3.739999771118164
94	4.799999713897705
95	9.139999747276306
96	22.31999969482422
97	13.779999345541
98	52.48999863862991
99	10.259998321533203
100	26.1200008392334
101	48.90000057220459
102	35.36999952793121
103	21.779999554157257
104	22.46999967098236
105	6.559999823570252
106	13.82999974489212
107	3.7899999618530273
108	22.770000219345093
109	1.8700008392333984
110	57.84000015258789
111	44.5
112	1.969999313354492
113	6.819999694824219
114	2.929999351501465
115	30.959999084472656
116	6.979999542236328
117	19.98999857902527
118	1.9699998497962952
119	9.550000190734863
120	9.889999955892565
121	45.46999894082546
122	9.40000057220459
123	18.83999967575073
124	62.53999996185303
125	4.799999237060547
126	2.8199996948242188
127	53.79999923706055
128	10.400001525878906
129	8.439998626708984
130	17.929999828338623
131	27.529998779296875
132	44.09999847412109
133	17.329999923706055
134	22.72999992966652
135	22.569998741149902
136	48.99999952316284
137	31.25999927520752
138	26.920000076293945
139	30.90999984741211
140	10.399999976158142
141	8.889999777078629
142	27.019999980926517
143	7.880001068115234
144	1.869999885559082
145	2.929999351501465
146	9.699999630451202
147	7.619999885559082
148	26.109999418258667
149	12.579999446868896
150	35.60999822616577
151	8.030000686645508
152	22.3799991607666
153	13.629999727010729
154	31.069998741149902
155	13.59000015258789
156	1.919999897480011
157	2.119999885559082
158	53.23999834060669
159	17.839999675750732
160	1.8599999845027924
161	41.46999931335449
162	8.59000015258789
163	22.429999828338623
164	25.40000009536743
165	2.169999837875366
166	17.26999931037426
167	3.839999914169312
168	7.679999351501465
169	35.15000033378601
170	2.220001220703125
171	7.619999766349792
172	9.039999961853027
173	9.480000019073486
174	10.959999918937685
175	6.56999933719635
176	27.31999969482422
177	18.07999992370605
178	24.84000015258789
179	8.029999732971191
180	13.480000019073486
181	31.769999504089355
182	8.079999923706055
183	13.679999828338625
184	27.72000014781952
185	10.049999713897703
186	31.819999277591705
187	12.879999160766602
188	10.360000133514404
189	20.249999403953552
190	46.36999815702438
191	25.920000076293945
192	15.199999809265137
193	13.680000066757202
194	10.400000095367432
195	2.820000022649765
196	44.50000011920929
197	9.449996948242188
198	15.510000228881836
199	54.049999713897705
200	13.489997863769531
201	18.480000019073486
202	13.790000155568125
203	13.679999828338625
204	17.369999051094055
205	12.329999446868896
206	33.6899995803833
207	17.42999917268753
208	56.829999923706055
209	13.44000244140625
210	4.450000762939453
211	22.77999991178513
212	36.12000048160553
213	7.330001831054687
214	13.939998626708984
215	31.059999465942383
216	44.14999961853027
217	2.930000305175781
218	11.319999933242798
219	11.219999551773071
220	3.829999923706055
221	9.790000140666962
222	26.65999937057495
223	26.91999912261963
224	10.360000610351562
225	44.29999923706055
226	4.549997329711914
227	5.749999701976776
228	2.1700000762939453
229	39.96000003814697
230	21.779999256134037
231	7.420000076293945
232	18.07999992370605
233	18.179999351501465
234	35.40999984741211
235	8.029998779296875
236	13.689999103546144
237	8.27999997138977
238	32.63000030815601
239	25.00999879837036
240	37.230000019073486
241	7.130001068115234
242	22.730000019073486
243	44.09999847412109
244	8.690000534057617
245	13.980000019073486
246	9.640000104904177
247	9.639999628067017
248	7.819999992847443
249	9.529999732971191
250	9.44000005722046
251	21.809998512268063
252	1.010000228881836
253	2.8299999237060547
254	13.779999256134031
255	6.670000076293945
256	9.839999675750732
257	18.640000343322757
258	8.390000343322754
259	13.679999351501465
260	14.139999389648438
261	13.679999828338625
262	38.13999843597412
263	4.39000129699707
264	8.49000072479248
265	14.039999574422836
266	30.709999471902847
267	36.15999984741211
268	14.300000190734863
269	17.96999955177307
270	30.809999465942383
271	35.50999855995178
272	4.700000762939453
273	1.8199996948242188
274	1.769998550415039
275	27.579999446868896
276	26.759998559951782
277	49.809998750686646
278	9.399999380111694
279	26.060000225901604
280	39.99999785423279
281	8.229999542236328
282	2.529998779296875
283	13.539999008178713
284	31.72000026702881
285	2.930000305175781
286	9.84999942779541
287	50.709999203681946
288	9.64999771118164
289	56.729997634887695
290	9.0
291	23.88999938964844
292	6.670000076293945
293	13.230000257492064
294	13.169999599456789
295	4.75
296	23.73999929428101
297	10.769999504089355
298	9.329999685287476
299	15.400000095367432
300	21.309999465942383
301	7.429999828338623
302	7.680000305175781
303	24.50000047683716
304	18.379998683929443
305	34.96000003814697
306	8.289999008178711
307	1.920000076293945
308	74.60999584197998
309	35.35999917984009
310	14.329999923706056
311	2.0699996948242188
312	8.389999866485596
313	10.699999570846558
314	27.43000030517578
315	20.009998708963398
316	18.039999425411224
317	13.139999389648438
318	19.13000011444092
319	14.739999771118164
320	23.13000011444092
