# Supplementary material for: High-throughput phase elucidation of polycrystalline materials using serial rotation electron diffraction
Source: Nat Chem. 2023 Jan 30;15(4):483–90. doi: 10.1038/s41557-022-01131-8 (PMC10070184; doi:10.1038/s41557-022-01131-8)
Supplement: Supplementary file 3 — Raw data for Supplementary Fig. 12. [file 41557_2022_1131_MOESM3_ESM.txt]

dataset_index	rotation_range
0	37.379998207092285
1	38.23999977111816
2	23.379998683929443
3	44.19999980926514
4	7.180000305175781
5	2.6700000762939453
6	39.94999980926514
7	9.099998474121094
8	21.910000324249268
9	3.989999771118164
10	1.170000076293945
11	2.0199999809265137
12	1.619999885559082
13	27.330000400543213
14	42.7799973487854
15	2.729999542236328
16	29.69999861717224
17	42.26999950408936
18	0.9099998474121094
19	36.41999757289887
20	26.72999995946884
21	35.35999917984009
22	2.6699981689453125
23	25.959999084472656
24	48.23999977111816
25	0.9600009918212892
26	29.74999976158142
27	30.90999984741211
28	43.98999977111816
29	34.64999961853027
30	21.51999969780445
31	52.43000030517578
32	1.1599998474121094
33	7.989997863769531
34	39.849997997283936
35	1.1099999397993088
36	30.82000011205673
37	16.82999897003174
38	44.6499981880188
39	34.35000038146973
40	20.810000211000443
41	10.859999656677246
42	35.75999927520752
43	1.0599994659423828
44	44.59999752044678
45	38.89999961853027
46	1.0099998712539673
47	1.0999999642372131
48	3.0799999237060547
49	34.60999834537506
50	1.1599998474121094
51	8.129999160766602
52	23.230000019073486
53	18.44000029563904
54	35.409998416900635
55	31.209999084472656
56	8.690000534057617
57	68.95999908447266
58	34.14999866485596
59	2.009999930858612
60	35.859999656677246
61	30.60999965667725
62	28.9399995803833
63	22.87999987602234
64	31.71999931335449
65	8.539999961853027
66	12.56999957561493
67	3.0799999237060547
68	58.89999961853027
69	20.259998321533203
70	41.920000076293945
71	9.449999809265137
72	1.0699996948242188
73	39.90999907255173
74	48.09000015258789
75	1.1199989318847656
76	40.0600004196167
77	40.80999946594238
78	51.11999797821045
79	12.889999389648438
80	3.479999542236328
81	26.920000076293945
82	13.28999960422516
83	18.480000019073486
84	17.979999542236328
85	23.53999900817871
86	25.85999946296215
87	16.77999973297119
88	21.75999879837036
89	60.76999855041504
90	31.519999504089355
91	21.30999994277954
92	52.22999954223633
93	17.380000114440918
94	30.960000038146973
95	34.24999952316284
96	13.09000015258789
97	44.6599977016449
98	2.0699996948242188
99	2.0700035095214844
100	1.8699989318847656
101	8.489999771118164
102	58.94999885559082
103	4.039999008178711
104	24.09000015258789
105	31.56999969482422
106	13.589998960494995
107	36.26999914646149
108	2.1200008392333984
109	38.58999824523926
110	3.8899993896484375
111	34.509999096393585
112	3.3799991607666016
113	3.680000022053719
114	48.33999729156494
115	12.940000534057615
116	1.1100006103515625
