# Supplementary material for: High-throughput phase elucidation of polycrystalline materials using serial rotation electron diffraction
Source: Nat Chem. 2023 Jan 30;15(4):483–90. doi: 10.1038/s41557-022-01131-8 (PMC10070184; doi:10.1038/s41557-022-01131-8)
Supplement: Supplementary file 4 — Raw data for Supplementary Fig. 20. [file 41557_2022_1131_MOESM4_ESM.txt]

N2 Adsoprtion N2 Desorption pore size distribution_Horvath-Kawazoe
P/P0 cm3/g P/P0 cm3/g Pore width(nm) dV/dw(cm3/g*nm)
0	2.897096809	0.990509265	157.429463 0.5440224	0.008251536
2.50172E-06	5.798285098	0.964028156	153.2931845 0.571165141	0.165619243
3.59739E-06	8.700980848	0.910336149	148.8555975 0.582432438	0.399181484
4.71316E-06	11.61225797	0.872100788	147.3551034 0.591119774	0.51926076
5.89798E-06	14.49285165	0.837181393	146.3392795 0.598663716	0.591660056
7.05486E-06	17.40698838	0.802289222	145.4658127 0.604786362	0.737495483
8.20484E-06	20.30889858	0.76665381	144.6519266 0.610070801	0.850845541
9.37565E-06	23.20983001	0.731175923	143.895507 0.614855864	0.939428502
1.0574E-05	26.11432604	0.696273348	143.157086 0.619221058	1.030993326
1.18088E-05	29.0059138	0.661208188	142.4742795 0.623339075	1.08801992
1.31203E-05	31.90588684	0.626534385	141.7951999 0.627296167	1.135550391
1.44403E-05	34.79181814	0.591547796	141.1180655 0.630999681	1.207426086
1.57238E-05	37.69075287	0.556414017	140.3803784 0.63426488	1.375679899
1.71014E-05	40.58175943	0.521919954	139.6532639 0.63763286	1.330048828
1.85286E-05	43.48351307	0.48656722	138.3587889 0.640757484	1.438968576
2.0146E-05	46.37309364	0.452562552	136.4463385 0.644149487	1.319979576
2.18624E-05	49.26415778	0.416185848	135.6126785 0.647471227	1.348592455
2.35461E-05	52.15853989	0.381010379	134.8312176 0.650611029	1.428374769
2.51825E-05	55.04705425	0.345902935	134.0640917 0.653390862	1.610068359
2.68369E-05	57.94387338	0.311147897	133.2443232 0.656086095	1.665380881
2.85502E-05	60.81932714	0.276079498	132.3845755 0.658695936	1.707186306
3.03205E-05	63.69440346	0.241160083	131.4663248 0.661313085	1.702196059
3.22338E-05	66.5650937	0.20600469	130.488515 0.664031293	1.636410456
3.43788E-05	69.45655124	0.171060767	129.4131921 0.666851387	1.588699811
3.73626E-05	72.35785277	0.136199143	128.1973404 0.670528507	1.222569634
4.08748E-05	75.26026531	0.103200294	126.8105029 0.67459858	1.10495751
4.49107E-05	78.15613335	0.07835741	125.544441 0.678971333	1.026153583
4.97071E-05	81.05969321	0.045729752	123.2557507 0.68374619	0.942234571
5.55676E-05	83.96057809		0.689024794	0.851530089
6.30338E-05	86.85891402		0.695200953	0.727141389
7.30262E-05	89.74969067		0.70258208	0.606848713
8.72673E-05	92.64155241		0.711682893	0.492363566
0.000109057	95.52140947		0.723633856	0.373384788
0.000144776	98.38549077		0.739528035	0.279213138
0.000209751	101.1991285		0.761869651	0.195138148
0.0003365	103.9221373		0.792901954	0.135963903
0.000591327	106.4881581		0.83458913	0.095377577
0.001086011	108.8072125		0.88667576	0.068987956
0.001936918	110.7688842		0.944809548	0.052286105
0.003157569	112.3795447		1.002187597	0.043495748
0.004702622	113.6740325		1.056382751	0.037010599
0.006497085	114.7246		1.106213866	0.032667202
0.008480527	115.5848013		1.151826924	0.029221298
0.010612001	116.3191388		1.194518949	0.026652477
0.05201574	122.6376978		1.670967088	0.020549015
0.087687908	124.966579		1.95717125	0.0126084
0.122519964	126.6330324		2.213985944	0.010054512
0.156594442	127.9744009		2.460494552	0.008431495
0.191500275	129.1744433
0.226415493	130.2518879
0.260929386	131.2211239
0.296010773	132.133217
0.331264343	133.0067632
0.365540637	133.8409648
0.400721412	134.6814677
0.435509679	135.4822519
0.470894029	136.2487052
0.505929188	136.9903849
0.540677175	137.7030528
0.57528906	138.4197987
0.610898549	139.1476386
0.645915012	139.8738351
0.679986404	140.6162553
0.71463435	141.3765098
0.750065918	142.2226165
0.785165633	143.0703934
0.819488037	143.9969169
0.854313484	145.0166741
0.889147595	146.2521072
0.923982061	147.8824273
0.958592211	150.4117085
0.990509265	157.429463
