# Supplementary material for: High-throughput phase elucidation of polycrystalline materials using serial rotation electron diffraction
Source: Nat Chem. 2023 Jan 30;15(4):483–90. doi: 10.1038/s41557-022-01131-8 (PMC10070184; doi:10.1038/s41557-022-01131-8)
Supplement: Supplementary file 5 — Crystallographic data for the zeolite phases in product A determined by SerialRED. [file 41557_2022_1131_MOESM5_ESM.zip › Product A_SerialRED_structures/Product_A_SerialRED_CTH.cif]

 
data_CTH_9
 
_audit_creation_method            'SHELXL-2014/7'
_shelx_SHELXL_version_number      '2014/7'
_chemical_name_systematic         ?
_chemical_name_common             ?
_chemical_melting_point           ?
_chemical_formula_moiety          ?
_chemical_formula_sum
 'O2 Si' 
_chemical_formula_weight          60.08

loop_
 _atom_type_symbol
 _atom_type_description
 _atom_type_scat_dispersion_real
 _atom_type_scat_dispersion_imag
 _atom_type_scat_source
 'Si'  'Si'   0.0000   0.0000
 'International Tables Vol C Tables 4.2.6.8 and 6.1.1.4'
 'O'  'O'   0.0000   0.0000
 'International Tables Vol C Tables 4.2.6.8 and 6.1.1.4'
 
_space_group_crystal_system       orthorhombic
_space_group_IT_number            35
_space_group_name_H-M_alt         'C m m 2'
_space_group_name_Hall            'C 2 -2'
 
_shelx_space_group_comment
;
The symmetry employed for this shelxl refinement is uniquely defined
by the following loop, which should always be used as a source of
symmetry information in preference to the above space-group names.
They are only intended as comments.
;
 
loop_
 _space_group_symop_operation_xyz
 'x, y, z'
 '-x, -y, z'
 'x, -y, z'
 '-x, y, z'
 'x+1/2, y+1/2, z'
 '-x+1/2, -y+1/2, z'
 'x+1/2, -y+1/2, z'
 '-x+1/2, y+1/2, z'
 
_cell_length_a                    13.690
_cell_length_b                    27.500
_cell_length_c                    5.040
_cell_angle_alpha                 90
_cell_angle_beta                  90
_cell_angle_gamma                 90
_cell_volume                      1897.4
_cell_formula_units_Z             1
_cell_measurement_temperature     293(2)
_cell_measurement_reflns_used     ?
_cell_measurement_theta_min       ?
_cell_measurement_theta_max       ?
 
_exptl_crystal_description        ?
_exptl_crystal_colour             ?
_exptl_crystal_density_meas       ?
_exptl_crystal_density_method     ?
_exptl_crystal_density_diffrn     0.053          
_exptl_crystal_F_000              10
_exptl_transmission_factor_min    ?
_exptl_transmission_factor_max    ?
_exptl_crystal_size_max           ?
_exptl_crystal_size_mid           ?
_exptl_crystal_size_min           ?
_exptl_absorpt_coefficient_mu     0.000
_shelx_estimated_absorpt_T_min    ?
_shelx_estimated_absorpt_T_max    ?
_exptl_absorpt_correction_type    ?
_exptl_absorpt_correction_T_min   ?
_exptl_absorpt_correction_T_max   ?
_exptl_absorpt_process_details    ?
_exptl_absorpt_special_details    ?
_diffrn_ambient_temperature       293(2)
_diffrn_radiation_wavelength      0.0251
_diffrn_radiation_type            ?
_diffrn_source                    ?
_diffrn_measurement_device_type   ?
_diffrn_measurement_method        ?
_diffrn_detector_area_resol_mean  ?
_diffrn_reflns_number             2799
_diffrn_reflns_av_unetI/netI      0.2106
_diffrn_reflns_av_R_equivalents   0.1375
_diffrn_reflns_limit_h_min        -17
_diffrn_reflns_limit_h_max        17
_diffrn_reflns_limit_k_min        -34
_diffrn_reflns_limit_k_max        35
_diffrn_reflns_limit_l_min        -6
_diffrn_reflns_limit_l_max        6
_diffrn_reflns_theta_min          0.059
_diffrn_reflns_theta_max          0.943
_diffrn_reflns_theta_full         0.863
_diffrn_measured_fraction_theta_max   0.773
_diffrn_measured_fraction_theta_full  0.819
_diffrn_reflns_Laue_measured_fraction_max    0.773
_diffrn_reflns_Laue_measured_fraction_full   0.819
_diffrn_reflns_point_group_measured_fraction_max   0.657
_diffrn_reflns_point_group_measured_fraction_full  0.713
_reflns_number_total              1565
_reflns_number_gt                 1135
_reflns_threshold_expression      'I > 2\s(I)'
_reflns_Friedel_coverage          0.530
_reflns_Friedel_fraction_max      0.512
_reflns_Friedel_fraction_full     0.576
 
_reflns_special_details
;
 Reflections were merged by SHELXL according to the crystal
 class for the calculation of statistics and refinement.
 
 _reflns_Friedel_fraction is defined as the number of unique
 Friedel pairs measured divided by the number that would be
 possible theoretically, ignoring centric projections and
 systematic absences.
;
 
_computing_data_collection        ?
_computing_cell_refinement        ?
_computing_data_reduction         ?
_computing_structure_solution     ?
_computing_structure_refinement 'SHELXL-2014/7 (Sheldrick, 2014)'
_computing_molecular_graphics     ?
_computing_publication_material   ?
_refine_special_details           ?
_refine_ls_structure_factor_coef  Fsqd
_refine_ls_matrix_type            full
_refine_ls_weighting_scheme       calc
_refine_ls_weighting_details
'w=1/[\s^2^(Fo^2^)+(0.2000P)^2^] where P=(Fo^2^+2Fc^2^)/3'
_atom_sites_solution_primary      ?
_atom_sites_solution_secondary    ?
_atom_sites_solution_hydrogens    .
_refine_ls_hydrogen_treatment     undef
_refine_ls_extinction_method      'SHELXL-2014/7 (Sheldrick 2014'
_refine_ls_extinction_coef        1063(45)
_refine_ls_extinction_expression
 'Fc^*^=kFc[1+0.001xFc^2^\l^3^/sin(2\q)]^-1/4^'
_refine_ls_abs_structure_details
;
 All f" are zero, so absolute structure could not be determined
;
_refine_ls_abs_structure_Flack    ?
_chemical_absolute_configuration  ?
_refine_ls_number_reflns          1565
_refine_ls_number_parameters      69
_refine_ls_number_restraints      25
_refine_ls_R_factor_all           0.2317
_refine_ls_R_factor_gt            0.2165
_refine_ls_wR_factor_ref          0.5162
_refine_ls_wR_factor_gt           0.4958
_refine_ls_goodness_of_fit_ref    1.566
_refine_ls_restrained_S_all       1.586
_refine_ls_shift/su_max           0.053
_refine_ls_shift/su_mean          0.003
 
loop_
 _atom_site_label
 _atom_site_type_symbol
 _atom_site_fract_x
 _atom_site_fract_y
 _atom_site_fract_z
 _atom_site_U_iso_or_equiv
 _atom_site_adp_type
 _atom_site_occupancy
 _atom_site_site_symmetry_order  
 _atom_site_calc_flag
 _atom_site_refinement_flags_posn
 _atom_site_refinement_flags_adp
 _atom_site_refinement_flags_occupancy
 _atom_site_disorder_assembly
 _atom_site_disorder_group
Si01 Si 0.0000 0.2714(4) 0.1517(19) 0.034(2) Uiso 1 2 d DS . P . .
Si02 Si 0.3032(5) 0.3489(2) 0.5898(13) 0.0274(13) Uiso 1 1 d D . . . .
Si03 Si 0.2098(5) 0.3048(2) 0.0799(13) 0.0292(14) Uiso 1 1 d D . . . .
Si04 Si 0.5000 0.2931(4) 0.6496(18) 0.030(2) Uiso 1 2 d DS . P . .
Si05 Si 0.3864(8) 0.4454(5) 0.779(2) 0.021(3) Uiso 0.5 1 d D . P . .
Si06 Si 0.3876(8) 0.4434(5) 0.409(2) 0.020(2) Uiso 0.5 1 d D . P . .
O01 O 0.0955(8) 0.3052(6) 0.126(3) 0.057(4) Uiso 1 1 d D . . . .
O02 O 0.4063(8) 0.3261(5) 0.641(3) 0.054(3) Uiso 1 1 d D . . . .
O03 O 0.2293(9) 0.3334(6) 0.810(2) 0.045(3) Uiso 1 1 d D . . . .
O04 O 0.3185(11) 0.4087(5) 0.595(3) 0.063(4) Uiso 1 1 d D . . . .
O05 O 0.2605(13) 0.3343(7) 0.312(3) 0.067(4) Uiso 1 1 d D . . . .
O06 O 0.2500 0.2500 0.041(4) 0.054(5) Uiso 1 2 d DS . P . .
O07 O 0.5000 0.447(3) 0.494(12) 0.091(17) Uiso 0.5 2 d DS . P . .
O08 O 0.5000 0.2722(7) 0.949(3) 0.056(5) Uiso 1 2 d DS . P . .
O09 O 0.5000 0.2477(9) 0.450(4) 0.078(7) Uiso 1 2 d DS . P . .
O10 O 0.358(4) 0.5000 0.484(11) 0.076(14) Uiso 0.5 2 d DS . P . .
O11 O 0.339(2) 0.5000 0.713(5) 0.034(6) Uiso 0.5 2 d DS . P . .
O12 O 0.5000 0.4326(13) 0.680(6) 0.035(6) Uiso 0.5 2 d DS . P . .
O13 O 0.370(3) 0.4347(13) 0.095(3) 0.067(8) Uiso 0.5 1 d D . P . .
 
_geom_special_details
;
 All esds (except the esd in the dihedral angle between two l.s. planes)
 are estimated using the full covariance matrix.  The cell esds are taken
 into account individually in the estimation of esds in distances, angles
 and torsion angles; correlations between esds in cell parameters are only
 used when they are defined by crystal symmetry.  An approximate (isotropic)
 treatment of cell esds is used for estimating esds involving l.s. planes.
;
 
loop_
 _geom_bond_atom_site_label_1
 _geom_bond_atom_site_label_2
 _geom_bond_distance
 _geom_bond_site_symmetry_2
 _geom_bond_publ_flag
Si01 O08 1.577(16) 6_554 ?
Si01 O09 1.592(17) 6 ?
Si01 O01 1.609(12) . ?
Si01 O01 1.609(12) 4 ?
Si02 O03 1.562(12) . ?
Si02 O02 1.566(12) . ?
Si02 O05 1.569(14) . ?
Si02 O04 1.657(14) . ?
Si03 O01 1.581(12) . ?
Si03 O05 1.584(14) . ?
Si03 O03 1.592(12) 1_554 ?
Si03 O06 1.616(7) . ?
Si04 O02 1.572(11) 4_655 ?
Si04 O02 1.572(11) . ?
Si04 O09 1.604(18) . ?
Si04 O08 1.614(16) . ?
Si05 O13 1.637(18) 1_556 ?
Si05 O04 1.654(16) . ?
Si05 O12 1.669(14) . ?
Si05 O11 1.672(15) . ?
Si05 Si06 1.864(15) . ?
Si05 O07 2.12(4) . ?
Si05 O10 2.15(4) . ?
Si06 O07 1.600(17) . ?
Si06 O13 1.618(18) . ?
Si06 O04 1.639(15) . ?
Si06 O10 1.650(18) . ?
Si06 O12 2.08(2) . ?
Si06 O11 2.28(2) . ?
O03 Si03 1.592(12) 1_556 ?
O06 Si03 1.616(7) 6 ?
O07 O12 1.02(7) . ?
O07 Si06 1.600(17) 4_655 ?
O07 Si05 2.12(4) 4_655 ?
O08 Si01 1.577(16) 6_556 ?
O09 Si01 1.592(17) 6 ?
O10 O11 1.19(6) . ?
O10 Si06 1.650(18) 3_565 ?
O10 Si05 2.15(4) 3_565 ?
O11 Si05 1.672(16) 3_565 ?
O11 Si06 2.28(2) 3_565 ?
O12 Si05 1.669(14) 4_655 ?
O12 Si06 2.08(2) 4_655 ?
O13 Si05 1.637(18) 1_554 ?
 
loop_
 _geom_angle_atom_site_label_1
 _geom_angle_atom_site_label_2
 _geom_angle_atom_site_label_3
 _geom_angle
 _geom_angle_site_symmetry_1
 _geom_angle_site_symmetry_3
 _geom_angle_publ_flag
O08 Si01 O09 111.2(14) 6_554 6 ?
O08 Si01 O01 112.7(8) 6_554 . ?
O09 Si01 O01 105.5(9) 6 . ?
O08 Si01 O01 112.7(8) 6_554 4 ?
O09 Si01 O01 105.5(9) 6 4 ?
O01 Si01 O01 108.7(12) . 4 ?
O03 Si02 O02 110.9(8) . . ?
O03 Si02 O05 108.8(9) . . ?
O02 Si02 O05 112.3(9) . . ?
O03 Si02 O04 110.0(9) . . ?
O02 Si02 O04 106.3(9) . . ?
O05 Si02 O04 108.5(10) . . ?
O01 Si03 O05 108.8(10) . . ?
O01 Si03 O03 106.7(8) . 1_554 ?
O05 Si03 O03 107.7(9) . 1_554 ?
O01 Si03 O06 111.1(7) . . ?
O05 Si03 O06 114.7(10) . . ?
O03 Si03 O06 107.4(10) 1_554 . ?
O02 Si04 O02 109.3(12) 4_655 . ?
O02 Si04 O09 115.6(8) 4_655 . ?
O02 Si04 O09 115.6(8) . . ?
O02 Si04 O08 103.4(7) 4_655 . ?
O02 Si04 O08 103.4(7) . . ?
O09 Si04 O08 108.0(13) . . ?
O13 Si05 O04 111.0(15) 1_556 . ?
O13 Si05 O12 112.4(18) 1_556 . ?
O04 Si05 O12 103.3(12) . . ?
O13 Si05 O11 107.4(17) 1_556 . ?
O04 Si05 O11 102.5(11) . . ?
O12 Si05 O11 119.6(18) . . ?
O13 Si05 Si06 165.9(15) 1_556 . ?
O04 Si05 Si06 55.1(6) . . ?
O12 Si05 Si06 71.9(11) . . ?
O11 Si05 Si06 80.3(12) . . ?
O13 Si05 O07 140.1(19) 1_556 . ?
O04 Si05 O07 92.7(16) . . ?
O12 Si05 O07 28.3(17) . . ?
O11 Si05 O07 98(2) . . ?
Si06 Si05 O07 46.8(11) . . ?
O13 Si05 O10 140.8(18) 1_556 . ?
O04 Si05 O10 86.5(14) . . ?
O12 Si05 O10 96.2(19) . . ?
O11 Si05 O10 33.3(15) . . ?
Si06 Si05 O10 47.9(11) . . ?
O07 Si05 O10 69(2) . . ?
O07 Si06 O13 114(3) . . ?
O07 Si06 O04 116(3) . . ?
O13 Si06 O04 112.8(15) . . ?
O07 Si06 O10 96(3) . . ?
O13 Si06 O10 109(2) . . ?
O04 Si06 O10 106.2(17) . . ?
O07 Si06 Si05 75(2) . . ?
O13 Si06 Si05 168.6(15) . . ?
O04 Si06 Si05 55.9(7) . . ?
O10 Si06 Si05 75.1(19) . . ?
O07 Si06 O12 29(2) . . ?
O13 Si06 O12 137.0(16) . . ?
O04 Si06 O12 88.2(10) . . ?
O10 Si06 O12 99(2) . . ?
Si05 Si06 O12 49.7(7) . . ?
O07 Si06 O11 94(2) . . ?
O13 Si06 O11 135.5(15) . . ?
O04 Si06 O11 81.0(9) . . ?
O10 Si06 O11 30.0(18) . . ?
Si05 Si06 O11 46.2(7) . . ?
O12 Si06 O11 82.8(11) . . ?
Si03 O01 Si01 144.3(11) . . ?
Si02 O02 Si04 166.3(11) . . ?
Si02 O03 Si03 148.3(10) . 1_556 ?
Si06 O04 Si05 68.9(7) . . ?
Si06 O04 Si02 129.8(11) . . ?
Si05 O04 Si02 133.2(11) . . ?
Si02 O05 Si03 162.4(15) . . ?
Si03 O06 Si03 166.1(15) . 6 ?
O12 O07 Si06 103(3) . 4_655 ?
O12 O07 Si06 103(3) . . ?
Si06 O07 Si06 148(4) 4_655 . ?
O12 O07 Si05 50.6(15) . 4_655 ?
Si06 O07 Si05 58.2(10) 4_655 4_655 ?
Si06 O07 Si05 152(3) . 4_655 ?
O12 O07 Si05 50.6(15) . . ?
Si06 O07 Si05 152(3) 4_655 . ?
Si06 O07 Si05 58.2(10) . . ?
Si05 O07 Si05 94(2) 4_655 . ?
Si01 O08 Si04 151.3(16) 6_556 . ?
Si01 O09 Si04 148.1(19) 6 . ?
O11 O10 Si06 106(2) . 3_565 ?
O11 O10 Si06 106(2) . . ?
Si06 O10 Si06 141(3) 3_565 . ?
O11 O10 Si05 50.7(15) . 3_565 ?
Si06 O10 Si05 57.0(10) 3_565 3_565 ?
Si06 O10 Si05 141(3) . 3_565 ?
O11 O10 Si05 50.7(15) . . ?
Si06 O10 Si05 141(3) 3_565 . ?
Si06 O10 Si05 57.0(10) . . ?
Si05 O10 Si05 89(2) 3_565 . ?
O10 O11 Si05 95.9(17) . . ?
O10 O11 Si05 95.9(17) . 3_565 ?
Si05 O11 Si05 128(2) . 3_565 ?
O10 O11 Si06 43.9(8) . . ?
Si05 O11 Si06 53.5(7) . . ?
Si05 O11 Si06 129.0(17) 3_565 . ?
O10 O11 Si06 43.9(8) . 3_565 ?
Si05 O11 Si06 129.0(17) . 3_565 ?
Si05 O11 Si06 53.5(7) 3_565 3_565 ?
Si06 O11 Si06 85.9(12) . 3_565 ?
O07 O12 Si05 101.1(18) . 4_655 ?
O07 O12 Si05 101.1(18) . . ?
Si05 O12 Si05 137(2) 4_655 . ?
O07 O12 Si06 48.6(10) . 4_655 ?
Si05 O12 Si06 58.4(6) 4_655 4_655 ?
Si05 O12 Si06 149(2) . 4_655 ?
O07 O12 Si06 48.6(10) . . ?
Si05 O12 Si06 149(2) 4_655 . ?
Si05 O12 Si06 58.4(6) . . ?
Si06 O12 Si06 95.5(14) 4_655 . ?
Si06 O13 Si05 155(2) . 1_554 ?
 
_refine_diff_density_max    0.303
_refine_diff_density_min   -0.341
_refine_diff_density_rms    0.070

_shelx_res_file
;

    CTH_9.res created by SHELXL-2014/7


TITL shelx_a.res in Cmm2
REM Old TITL C222

REM SHELXT solution in Cmm2
REM R1 0.296,  Rweak 0.178,  Alpha 0.117,  Orientation as input
REM Flack x = -0.248 ( 0.649 ) from Parsons' quotients
REM Formula found by SHELXT:  Si6 O19

CELL  0.02510  13.6900  27.5000   5.0400   90.000   90.000   90.000
ZERR    1.000   0.0000   0.0000   0.0000    0.000    0.000    0.000
LATT -7
SYMM -X, -Y, Z
SYMM X, -Y, Z
SYMM -X, Y, Z
SFAC SI     2.12930  57.77480   2.53330  16.47560   0.83490   2.87960 =
            0.32160   0.38600   0.00000   0.000   0.000   0.000   1.110  28.086
SFAC O      0.45480  23.78030   0.91730   7.62200   0.47190   2.14400 =
            0.13840   0.29590   0.00000   0.000   0.000   0.000   0.730  15.999
UNIT 1 2
L.S. 10
BOND $H

EQIV $1   -x+1/2, -y+1/2, z
EQIV $2   -x+1/2, -y+1/2, z+1
EQIV $3   x, y, z+1
EQIV $4   x, y, z-1
EQIV $5   x, -y+1, z
EQIV $6   -x+1, y, z
EQIV $7   -x, y, z
EQIV $8   -x+1/2, -y+1/2, z-1

DFIX 21 0.02 Si01 O08_$8 Si01 O09_$1 Si01 O01 Si01 O01_$7
DFIX 21 0.02 Si02 O03 Si02 O02 Si02 O05 Si02 O04
DFIX 21 0.02 Si03 O01 Si03 O05 Si03 O03_$4 Si03 O06
DFIX 21 0.02 Si04 O02 Si04 O02_$6 Si04 O09 Si04 O08
DFIX 21 0.02 Si05 O04 Si05 O12 Si05 O13_$3 Si05 O11
DFIX 21 0.02 Si06 O13 Si06 O07 Si06 O04 Si06 O10

LIST 3
FMAP 2
DAMP 200
PLAN 20
ACTA
WGHT    0.200000
EXTI 1062.833984
FVAR       2.10430   1.60910
SI01  1    0.000000    0.271406    0.151746    10.50000    0.03407
SI02  1    0.303208    0.348944    0.589807    11.00000    0.02739
SI03  1    0.209799    0.304790    0.079881    11.00000    0.02920
SI04  1    0.500000    0.293122    0.649586    10.50000    0.02967
SI05  1    0.386422    0.445362    0.778993    10.50000    0.02120
SI06  1    0.387566    0.443429    0.409361    10.50000    0.02035
O01   2    0.095526    0.305157    0.125623    11.00000    0.05682
O02   2    0.406305    0.326150    0.640741    11.00000    0.05356
O03   2    0.229298    0.333366    0.810213    11.00000    0.04530
O04   2    0.318482    0.408718    0.595457    11.00000    0.06324
O05   2    0.260514    0.334315    0.312055    11.00000    0.06676
O06   2    0.250000    0.250000    0.040992    10.50000    0.05422
O07   2    0.500000    0.447145    0.493518    10.25000    0.09117
O08   2    0.500000    0.272243    0.948842    10.50000    0.05615
O09   2    0.500000    0.247676    0.449997    10.50000    0.07827
O10   2    0.358360    0.500000    0.483985    10.25000    0.07631
O11   2    0.338590    0.500000    0.713361    10.25000    0.03380
O12   2    0.500000    0.432619    0.680438    10.25000    0.03505
O13   2    0.369955    0.434715    0.095471    10.50000    0.06661
HKLF 4

REM  shelx_a.res in Cmm2
REM R1 =  0.2165 for    1135 Fo > 4sig(Fo)  and  0.2317 for all    1565 data
REM     69 parameters refined using     25 restraints

END

WGHT      0.2000      0.0000

REM Highest difference peak  0.303,  deepest hole -0.341,  1-sigma level  0.070
Q1    1   0.5000  0.3031  0.5879  10.50000  0.05    0.30
Q2    1   0.5000  0.5000  0.1510  10.25000  0.05    0.29
Q3    1   0.0000  0.2721  0.0643  10.50000  0.05    0.28
Q4    1   0.0000  0.4205  0.3388  10.50000  0.05    0.26
Q5    1   0.0000  0.4686  0.8707  10.50000  0.05    0.26
Q6    1   0.5000  0.2394  0.8843  10.50000  0.05    0.23
Q7    1   0.5000  0.4300  0.8268  10.50000  0.05    0.23
Q8    1   0.1971  0.3212  0.1758  11.00000  0.05    0.22
Q9    1   0.0000  0.4077 -0.2835  10.50000  0.05    0.21
Q10   1   0.0000  0.4138  0.5856  10.50000  0.05    0.21
Q11   1   0.4164  0.2838  0.7298  11.00000  0.05    0.21
Q12   1   0.0000  0.4314  0.1209  10.50000  0.05    0.20
Q13   1   0.4715  0.4424  0.1355  11.00000  0.05    0.20
Q14   1   0.0000  0.4529  0.3374  10.50000  0.05    0.20
Q15   1   0.3945  0.2983  0.6640  11.00000  0.05    0.19
Q16   1   0.0000  0.3818  0.5848  10.50000  0.05    0.19
Q17   1   0.0000  0.4773  0.0648  10.50000  0.05    0.19
Q18   1   0.5000  0.4401  0.5740  10.50000  0.05    0.18
Q19   1   0.5000  0.4612  0.3721  10.50000  0.05    0.17
Q20   1   0.2939  0.3414  0.8726  11.00000  0.05    0.17
;
_shelx_res_checksum   99475

_shelx_hkl_file
;
   0   2   1 2637.52  410.39
   0  -2  -1 2841.96  442.11
   0   2  -2 4408.47  978.44
   0  -2   3   75.21   17.25
   0   2  -3   64.44   15.38
   0  -2   4  308.80   68.86
   0   2  -4  367.10   81.86
   0  -2   5   34.54    9.20
   0   2  -5   21.67    7.42
   0  -4   0 1699.03  385.19
   0   4   1 4589.36  713.43
   0  -4   1 7214.26 1662.44
   0  -4  -1 5485.36  853.10
   0   4  -1 7870.48 1814.29
   0   4   2  363.74   58.60
   0  -4   4  723.95  160.85
   0   4  -4 1121.05  249.08
   0  -4   5   64.07   15.23
   0   4  -5   66.97   16.20
   0  -4   6   20.23    6.17
   0   4  -6   23.78    7.19
   0  -6   0 2616.90  592.70
   0  -6  -1  980.97  154.29
   0   6   2  522.04   83.16
   0  -6  -2  744.14  117.36
   0   6  -2  617.10  143.41
   0   6   3  425.29   67.85
   0  -6  -3  430.33   68.78
   0   6  -5    6.72    5.87
   0  -8   0 8514.09 1907.68
   0   8   0 9893.84 2213.91
   0   8   2 2362.41  368.32
   0  -8   2 2267.34  523.30
   0  -8  -2 1668.74  260.89
   0   8  -2 1897.16  437.91
   0   8   3 1238.84  193.96
   0  -8   3 1138.30  263.66
   0   8   4  634.35  100.49
   0  -8  -4  710.49  112.11
   0   8   5   13.55    9.57
   0 -10   0 5973.32 1341.48
   0  10   0 5834.50 1309.08
   0  10   2 2882.33  449.27
   0 -10   2 2531.93  584.29
   0 -10  -2 2807.88  437.49
   0  10  -2 2380.49  549.38
   0  10  -3  182.98   45.26
   0  10   4   54.73   15.70
   0 -10   4  106.22   32.81
   0 -10  -4   47.62   14.91
   0  10   5  228.59   38.62
   0 -10  -5  226.99   38.05
   0  10   6    8.48    8.40
   0 -12   0  959.10  228.04
   0  12   0  984.33  232.58
   0 -12  -2   74.71   18.08
   0  12   3  519.09   82.62
   0 -12   3  609.53  142.10
   0  12  -3  503.53  117.70
   0  12   4   86.99   18.79
   0 -12  -4  123.51   23.90
   0  12  -4  170.66   45.26
   0  12   5   14.71   11.69
   0 -12   5   20.02   18.13
   0 -12  -5   18.49    8.84
   0 -12  -6   10.64    9.70
   0 -14   0 3589.46  811.87
   0  14   0 3945.76  890.11
   0  14   3   61.92   15.89
   0 -14   3   57.21   23.75
   0 -14  -3   67.94   16.88
   0  14  -3   67.09   22.98
   0  14   4   53.00   14.30
   0 -14   4   34.89   19.85
   0 -14  -4   34.35   13.43
   0  14   5   41.46   12.35
   0  14   6   14.68   11.40
   0  14  -6    6.18   16.89
   0 -16   0  793.78  193.80
   0  16   0  675.57  167.46
   0 -16  -3 1707.86  267.16
   0  16   4   31.18   13.46
   0 -16   4   74.96   25.62
   0  16  -4   49.05   18.88
   0 -16  -5   48.08   13.55
   0  18   0  659.16  163.88
   0  18  -1  348.43  106.51
   0 -18  -3   24.80   13.11
   0  18   4   77.74   17.86
   0 -18   4   77.32   27.68
   0 -18  -4   92.92   19.89
   0  18  -4  126.24   33.85
   0  18   5   64.74   15.25
   0 -18   5   86.91   27.16
   0 -18  -5   70.29   16.69
   0  18  -5   92.12   26.68
   0  20   0 2787.69  633.09
   0 -20   1  202.71   66.63
   0  20  -1  226.69   82.74
   0  20   4  102.01   20.67
   0 -20   4  115.56   34.79
   0 -20  -4  120.27   23.55
   0  20  -4  109.29   30.46
   0  20   5   16.23   10.22
   0  20  -5   16.03   15.25
   0  22   0  401.26  111.90
   0 -22   1   47.45   45.89
   0 -22  -4   38.87   12.78
   0  22   5   46.65   13.72
   0  24   0  277.76   89.60
   0  24  -1   53.93   71.55
   0 -24  -4   33.05   12.31
   0  26   0   58.47   41.54
   0 -26   1  245.54   73.95
   0  26  -1  272.58   89.26
   0  28   0  211.38   65.03
   0 -28   1   59.48   34.70
   0  30   0   11.77   24.39
   0 -30   1   56.75   31.10
   0  30  -1   61.63   22.36
   0  32   0   95.87   38.41
   0  32  -1   20.23    8.83
   1   1   0 2929.03  656.23
  -1  -1   0 2863.83  641.50
   1   1  -1 1992.65  442.11
  -1  -1   1 2097.39  465.24
   1  -1   2   64.40   14.95
  -1   1  -2   66.04   15.63
   1  -1   3   75.80   17.20
  -1   1   3  106.17   18.30
   1   1  -3  100.58   23.29
  -1  -1   3   85.18   19.57
  -1   1  -3   61.29   14.39
   1  -1   4   70.04   16.36
  -1  -1   4   47.45   11.86
  -1   1  -4   44.93   11.12
  -1  -1   5   22.37    6.75
  -1   1  -5   20.78    6.65
   1  -1   6   13.13    4.61
  -1  -1   6   10.24    5.13
  -1   1  -6   -3.74    4.36
  -1  -3   1 4749.21 1095.39
   1   3  -2  177.01   40.43
  -1   3   3 2093.18  326.14
   1   3  -3 2534.03  562.41
   1  -3  -3 2037.24  317.34
   1  -3   4   54.52   13.51
  -1   3   4   56.49   12.16
   1   3  -4   31.39    9.75
  -1  -3   4   35.68    9.57
   1  -3  -4   24.83    9.34
  -1   3  -4   57.25   14.52
   1  -3   5   29.78    8.23
  -1   3   5   14.46    7.58
   1   3  -5   18.93    6.69
  -1  -3   5   32.95    9.01
  -1   3  -5   25.12    7.61
   1  -3   6    7.57    4.16
   1   3  -6    1.42    6.42
  -1  -3   6    7.69    5.30
  -1   3  -6    4.80    4.63
  -1  -5   0  438.75  115.01
   1  -5   0  324.79   86.57
  -1   5   0  409.26  103.48
   1   5  -1 4921.68 1134.93
   1   5  -1 4656.67  724.37
  -1  -5   1 4942.71 1139.56
  -1  -5   1 4471.58  695.34
   1   5  -2   96.46   30.15
  -1  -5   2  112.86   30.40
  -1   5  -2  143.66   36.10
   1   5  -3 1292.25  287.10
  -1   5   4  104.49   19.52
   1   5  -4  180.12   41.23
  -1  -5   4  104.20   24.00
   1  -5  -4  106.43   19.41
  -1   5   5   22.53   10.50
   1   5  -5   19.41    7.56
  -1  -5   5   20.47    6.72
   1  -5  -5   14.09    8.02
   1  -5   6    7.84    5.69
  -1   5   6    8.60    6.99
   1   5  -6   13.47    5.90
  -1  -5   6   13.20    5.46
  -1   5  -6   12.80    6.51
   1   7   0  334.68   55.44
   1  -7   0  424.02  111.85
  -1   7   0  519.93  130.36
   1   7  -1 3073.74  478.70
  -1  -7  -1 2815.45  439.17
   1   7   1 3093.50  482.07
  -1  -7   1 2781.37  432.86
   1   7  -2  749.19  173.77
  -1  -7   2  807.24  187.11
  -1   7  -2  967.93  224.17
   1  -7   3  362.81   85.56
   1   7  -3  264.04   63.98
  -1   7  -3  207.72   51.36
  -1   7   5   15.87   10.93
   1   7  -5   23.11    8.46
   1   7  -6   14.55    7.44
  -1  -7   6    4.77    5.55
   1  -7  -6    4.66    7.05
   1  -9   0 4315.93  970.45
   1  -9   2  151.23   38.44
  -1  -9  -2  140.97   27.76
   1   9   2  151.27   29.59
  -1  -9   2  102.35   27.89
  -1   9  -2  194.01   47.11
   1  -9   3  322.14   77.06
   1   9  -3  354.57   83.92
   1   9  -4  118.96   33.56
   1  -9  -4  104.91   20.53
  -1   9  -4   68.57   23.83
  -1   9   5   67.77   14.82
   1  -9  -5   29.74   10.11
  -1   9   6    7.07    7.60
   1   9  -6   18.46    8.59
   1  -9  -6    5.72    7.66
   1  11   0  359.87   99.86
   1  11   0  460.19   74.75
  -1 -11   0  461.88   74.71
   1 -11   0  293.79   81.73
  -1 -11  -1  111.35   24.06
   1  11   1  163.25   30.88
  -1 -11  -2  489.22   78.58
   1 -11   3  130.45   34.08
   1  11  -3  129.86   33.74
  -1 -11  -3  122.33   23.54
   1  11   3   97.42   19.95
  -1 -11   3   97.68   28.73
   1  11  -4   35.15   21.92
  -1 -11   4   46.57   22.24
   1 -11  -4   19.24   11.35
  -1  11  -4   64.40   23.42
  -1  11   5   21.33   10.05
  -1  11  -5   17.01   15.92
  -1  11   6   18.20    9.66
   1 -11  -6   13.74    9.61
   1  13   0  444.22  117.79
  -1 -13   0  549.38   88.00
   1 -13   0  359.07   95.83
  -1  13   0  418.01  111.56
   1  13   1  197.41   35.51
  -1 -13  -2  318.14   52.88
   1  13   2  282.34   47.79
   1 -13   3    7.77   15.09
   1  13  -3   30.74   16.11
  -1 -13  -3   21.10   10.68
   1  13   4   37.84   13.91
  -1  13  -4   84.22   25.17
   1  13  -5    7.10   16.07
   1  13   5   19.21   10.69
   1 -13  -5   63.94   14.54
  -1  13   6   16.87    9.33
   1 -13  -6   24.68   10.25
   1  15   0  335.01   95.62
   1 -15   0  244.41   72.14
  -1  15   0  304.18   89.43
  -1 -15  -1  245.54   42.19
   1  15   1  161.95   30.83
  -1 -15  -2  144.92   26.85
   1 -15   3  138.11   37.82
   1  15  -3  114.76   32.43
   1  15   3  118.67   23.96
  -1 -15   3  158.54   43.08
   1 -15   4   48.42   20.13
  -1 -15  -4   18.31   11.82
  -1  15  -4   52.37   18.96
   1  15  -5   18.81   16.40
  -1 -15  -5   61.96   16.35
  -1 -15   5   12.19   19.99
   1 -15  -5   57.29   14.12
   1  15   6    2.15    8.76
   1  17   0 1074.35  253.36
   1 -17   0  881.69  207.72
  -1  17   0  937.65  222.78
  -1 -17  -1   65.87   16.92
   1  17   1  125.40   25.19
   1  17   2  229.43   39.14
  -1 -17  -3  149.93   27.91
   1  17   3  154.75   28.80
   1  17  -4   24.36   16.82
   1  17   4   21.84   12.01
  -1 -17   4   15.24   16.44
  -1  17  -4   17.60   17.36
   1 -17   5   19.31   15.97
   1  17  -5    8.26   15.41
  -1 -17  -5    2.34    9.42
   1 -17  -5    5.13    9.39
   1  19   0 1746.15  402.19
   1 -19   0 1447.48  333.25
  -1  19   0 1755.40  402.61
   1  19  -1   98.81   58.56
  -1 -19  -1  161.61   29.04
  -1 -19   1  232.21   74.41
  -1  19  -1   84.80   52.20
  -1 -19  -2   75.59   17.92
   1  19   2   95.36   20.67
  -1 -19  -3   29.17   13.57
   1 -19   4   25.45   19.49
   1  19  -4   30.24   17.51
   1  19   4   13.76   11.57
  -1 -19   4   29.37   23.15
  -1  19  -4   30.96   16.01
   1 -19   5   13.82   15.83
   1  19   5   10.09    9.54
   1 -19  -5    9.44   11.87
  -1  19  -5   20.83   14.42
   1  21   0  122.37   56.16
   1 -21   0  137.98   51.24
  -1  21   0  150.68   58.09
   1 -21   1   95.24   49.85
  -1 -21   1  138.48   60.57
  -1 -21  -2  119.22   23.96
   1  21   2  152.06   28.81
   1  21   3   40.02   14.07
  -1 -21  -4   13.28   10.66
  -1 -21   4   48.25   23.30
   1  21   5   16.82   11.66
  -1  21  -5   23.39   15.89
   1  23   0  167.33   70.54
   1 -23   0  128.05   59.48
  -1  23   0  130.20   62.51
   1  23  -1   15.74   74.71
  -1 -23  -3   39.08   13.19
   1  23   3   33.06   12.94
  -1 -23  -4   19.88   11.10
   1  25   0  171.71   66.00
   1 -25   0  133.10   54.60
  -1  25   0  189.04   65.16
   1  25  -1    1.76   48.46
  -1  25  -1   -1.13   40.28
  -1 -25  -2   12.18   11.86
  -1 -25  -3   53.97   14.68
   1  25   3   36.48   13.37
   1  25   4    7.99   10.95
   1  27   0  109.50   47.83
  -1  27   0   96.29   42.40
   1 -27   1   38.27   30.86
   1  27  -1   19.63   40.52
  -1 -27   1   21.35   29.66
  -1  27  -1   44.88   16.90
  -1  27  -1    1.29   31.90
  -1 -27  -2   32.83   11.97
  -1 -27  -3   21.13   11.55
   1  27   3   26.92   11.27
   1  27   4    9.19   10.45
   1  29   0  128.64   47.70
  -1  29   0  104.24   40.54
   1 -29   1    1.32   20.01
  -1 -29   1    4.44   23.62
  -1 -29  -3   18.02   11.08
   1  31   0   49.26   31.06
  -1  31   0   54.64   29.52
   1 -31   1   10.47    6.31
   1 -31   1    1.46   20.99
  -1 -31   1    0.80   19.63
   1  33   0   64.74   33.78
  -1  33   0   59.52   31.65
   1  33  -1   -1.36   19.71
  -1  33  -1   -0.03   19.45
   1  35  -1   15.69    7.19
  -1  35  -1   24.86   10.32
  -2   0   0  666.32  153.49
   2   0   3   38.52    8.96
  -2   0  -3   35.31    8.46
   2   0   4 1256.08  278.85
  -2   0  -4  864.44  191.99
   2   0   5    8.06    4.18
   2   0  -5   15.30    7.34
   2   0   6   68.02   15.70
  -2   0   6   94.69   16.43
   2   2   0 1110.95  254.20
  -2  -2   0 1108.43  246.13
  -2  -2   0 1145.87  261.81
   2   2  -2  397.73   88.76
  -2  -2   2  456.41  101.55
   2   2  -3  134.74   30.90
  -2  -2   4  471.55  105.12
  -2   2  -4  561.99  124.94
   2  -2   5   13.20    4.94
   2   2  -5   -2.37    5.35
  -2  -2   5    7.91    5.37
  -2   2  -5   12.89    5.06
   2  -2   6   27.84    7.42
  -2   2   6   47.24   10.24
  -2  -2   6   33.66    9.11
   2  -2  -6   30.49    8.15
  -2   2  -6   36.50    9.36
   2   4   0 7193.23 1609.85
  -2  -4   0 7891.51 1766.76
   2  -4   0 7487.68 1675.47
   2  -4   1 1041.13  240.87
  -2   4  -1 1965.73  453.47
   2   4  -2  231.49   52.12
   2   4  -3  423.60   94.48
  -2  -4   3  379.72   84.64
   2   4  -4  155.05   35.39
  -2  -4   4  144.08   32.71
   2   4  -5   34.41    9.33
  -2  -4   5   46.95   11.66
   2  -4  -5   55.27   12.03
  -2   4   6   24.51    7.72
  -2  -4   6   43.08   11.44
   2  -4  -6   20.41    7.80
  -2   4  -6   57.71   14.19
  -2  -6   0 9999.00 2238.73
   2  -6   0 8804.34 1969.93
  -2  -6   2  598.17  139.11
   2   6  -3  106.55   25.10
   2   6  -3  144.75   24.04
  -2  -6   3  113.96   18.66
   2   6  -4  277.97   62.47
   2   6  -5   11.56    6.95
  -2  -6   5    6.44    5.29
   2   6  -6   65.08   15.69
  -2  -6   6   31.53    8.89
   2   8   0  679.36  239.90
   2   8   0  569.14  145.47
  -2  -8   0  475.76  124.43
   2  -8   0  339.14   89.68
  -2   8   0  397.77  102.35
  -2  -8   2  185.13   45.01
  -2   8  -2  132.13   33.11
   2   8  -3  186.90   46.44
  -2  -8   3  291.81   46.40
  -2   8  -3  277.29   66.09
   2   8  -5   20.77    7.69
   2   8  -6   31.64    9.79
  -2  -8   6   14.46    6.42
   2  -8  -6   21.84    8.57
  -2 -10   0  174.91   61.63
   2 -10   0   94.77   43.92
  -2  10   0  103.15   47.79
  -2 -10   1 1475.24  230.69
   2  10  -2  479.55  112.15
  -2 -10   2  551.06  128.39
  -2 -10   2  271.74   44.38
   2 -10   3  749.61  174.15
  -2  10  -3  632.25  147.53
  -2 -10   4  102.93   32.76
  -2  10  -4   85.52   25.99
   2  10  -6    3.50    6.43
   2 -10  -6   14.03    8.18
   2  12   0 2155.03  336.57
  -2 -12   0 2558.86  581.77
  -2 -12   0 1939.23  303.00
   2 -12   0 2613.12  590.60
  -2  12   0 2622.79  593.54
   2  12  -1  968.77  152.40
   2  12   1  980.55  154.92
  -2 -12   1 1069.30  167.96
   2 -12   3  190.85   46.82
   2  12  -3  213.40   51.95
  -2 -12   3  187.02   47.91
   2 -12   4  182.69   47.95
   2  12  -4  121.02   33.97
  -2 -12   4  149.25   40.97
   2 -12   5   45.05   21.23
   2  12  -5   20.44   16.22
   2  14   0  388.64   63.73
  -2 -14   0  821.96  199.52
   2 -14   0  669.68  160.69
  -2 -14  -1  441.69   71.51
   2  14   1  547.28   88.04
  -2 -14   1  545.17   87.37
   2  14   2  157.07   29.79
  -2 -14   2  155.93   27.51
   2 -14   3   92.84   28.27
   2  14  -3  145.13   38.99
  -2 -14   3  111.05   33.44
  -2  14  -3   94.40   27.29
   2 -14   4   17.91   17.55
   2  14  -4   15.95   15.77
  -2 -14   4   34.11   19.87
  -2  14  -4   32.79   15.37
   2  14  -5    9.83   15.62
  -2 -14   5   11.71   18.36
   2  16   0  188.62   68.40
   2  16   0  231.87   40.50
  -2 -16   0  160.77   59.23
  -2 -16   0  239.57   41.00
   2 -16   0  174.19   57.55
  -2  16   0  222.70   69.58
   2  16  -1 1774.32  277.38
  -2 -16   1 1844.58  288.23
  -2 -16  -2   78.62   17.47
   2  16   2   78.58   18.35
  -2 -16   2   47.74   13.35
   2  16   3  314.06   52.75
  -2 -16   3  305.06   74.83
   2 -16   4   68.02   23.52
   2  16  -4   80.26   25.05
  -2 -16   5   20.36   17.39
  -2  16  -5   63.65   20.67
   2  18   0  250.67   76.81
   2  18   0  259.50   43.33
  -2 -18   0  260.72   81.14
   2 -18   0  231.45   67.47
  -2  18   0  227.66   68.36
   2  18  -1  146.56   67.89
   2  18  -1  291.81   48.29
  -2 -18  -1  258.99   43.37
   2  18   1  267.41   45.18
  -2 -18   1  219.84   37.46
  -2 -18  -3   25.15   13.49
   2  18   4   30.96   13.41
  -2  18  -4   30.98   16.11
   2  18   5    6.92   10.02
  -2 -18   5    8.95   15.94
   2  20   0  755.92  183.61
   2  20   0  958.26  150.89
  -2 -20   0  839.63  132.51
   2 -20   0  665.05  160.06
  -2  20   0  777.37  185.97
  -2 -20  -1  119.43   23.21
  -2 -20   1   84.59   52.04
  -2 -20   1   67.64   16.47
  -2  20  -1   30.72   46.40
   2  20   2  736.57  117.36
  -2 -20  -3   42.44   13.42
   2 -20   4   61.92   24.28
   2  20  -4   73.57   23.94
  -2 -20  -4   75.59   17.17
   2  20   4  130.87   24.65
  -2 -20   4   89.26   29.85
   2  20  -5   36.74   18.01
   2  20   5    0.29   10.90
   2  22   0  190.43   71.43
   2  22   0   64.28   16.58
  -2 -22   0   56.37   15.67
   2 -22   0  144.37   54.98
  -2  22   0  169.65   64.57
   2 -22   1  355.79  102.09
   2  22  -1  159.21   93.09
   2  22   1  463.56   74.96
  -2 -22   1  538.86   86.70
  -2  22  -1  462.72  163.67
  -2 -22  -2   12.98   12.32
   2  22   2   22.00   14.23
   2  22   3   14.57   13.05
  -2 -22  -4    9.70    9.65
   2  22   5   13.55   11.27
   2  24   0   60.66   55.23
   2  24   0   35.15   13.30
  -2 -24   0   40.59   15.67
   2 -24   0   48.63   37.03
  -2  24   0   60.49   47.74
   2  24  -1  148.41   78.20
  -2 -24  -1  168.43   30.91
   2  24   1  178.94   33.07
  -2  24  -1  189.13   67.31
  -2  24  -1   86.02   55.48
  -2 -24  -2   65.20   17.14
  -2 -24  -3   24.90   10.53
   2  24   3   34.70   13.64
   2  24   4   13.27   11.48
   2  26   0  164.56   60.41
  -2 -26   0  171.58   59.94
  -2 -26   0   76.35   18.94
   2 -26   0  110.13   41.27
  -2  26   0  157.91   54.64
   2 -26   1  127.88   45.81
   2  26  -1   98.52   59.78
  -2 -26  -1  125.06   25.03
   2  26   1  136.25   26.19
  -2 -26   1  136.46   53.59
  -2  26  -1   62.09   42.57
   2  26   2  152.15   28.58
  -2 -26  -3    9.65   10.42
   2  26   4   19.76   12.36
   2  28   0  118.63   47.37
  -2 -28   0  139.11   49.47
  -2 -28   0   22.71   11.95
   2 -28   0  114.59   42.02
  -2  28   0  186.48   57.46
   2 -28   1    6.82   21.93
   2 -28   1   15.12    7.36
  -2 -28  -1   30.09   13.21
   2  28   1   26.22   12.38
  -2 -28   1    9.70   26.24
  -2  28  -1   19.51    9.02
  -2 -28  -2   47.16   13.65
   2  28   2   36.18   13.07
  -2 -28  -3   15.31   10.88
   2  28   3    7.46    9.31
   2  30   0   88.97   39.03
  -2 -30   0  107.52   40.11
   2 -30   0   80.09   35.28
  -2  30   0  101.00   38.33
   2 -30   1    0.34   20.57
  -2 -30  -1   10.47   10.48
  -2 -30   1    6.60   22.05
  -2  30  -1   24.43   10.19
  -2 -30  -2   61.58   15.74
   2  30   2   68.44   16.16
   2  30   3   58.47   15.42
   2  32   0   61.12   32.62
  -2  32   0   33.75   25.14
  -2 -32  -1   10.77   10.42
  -2  32  -1   16.20    7.91
  -2 -32  -2   41.33   13.70
   2  32   2   43.83   13.83
   2 -34   1   15.67    7.25
   3  -1   0 3952.49  887.16
   3   1   3   78.41   17.56
   3   1   4   75.34   17.04
  -3   1  -4  141.01   31.73
   3  -1   5   56.87   13.15
   3   1   5   41.74    9.82
  -3   1  -5   59.82   13.79
   3  -1   6   24.02    6.46
   3   1   6   11.41    4.07
  -3   1  -6   15.39    4.91
   3   3   0  962.04  224.55
  -3  -3   0  835.01  185.76
  -3  -3   0  946.06  220.93
   3   3  -1 2102.44  485.01
  -3  -3   1 1523.62  351.88
  -3  -3   1 2614.38  580.50
  -3   3  -1 2378.39  548.54
   3   3  -2  201.12   45.43
  -3  -3   2  192.28   43.37
   3   3  -3  996.53  221.52
  -3  -3   3 1022.20  227.03
   3   3  -4   25.61    8.12
  -3  -3   4   37.39   10.63
   3   3  -5   30.65    9.02
   3   3  -6   -1.55    5.37
   3   3  -6   11.11    3.92
  -3   3  -6    9.91    5.25
   3   5   0 5296.07 1188.77
  -3  -5   0 5670.45 1273.32
  -3  -5   1  201.92   46.44
   3  -5   2  910.72  210.83
   3   5  -2 1090.34  252.43
   3   5  -2 1191.30  264.63
  -3  -5   2 1249.77  288.99
  -3  -5   2 1003.26  222.99
   3   5  -3   86.95   20.76
  -3  -5   3  115.35   26.66
   3   5  -4  189.08   42.78
  -3  -5   4  179.70   40.62
   3   5  -5   17.57    7.74
  -3  -5   5   21.10    7.15
   3   5  -6   15.93    6.55
  -3  -5   6   21.13    7.45
  -3  -7   0 1892.11  433.28
   3  -7   0 2495.75  562.41
  -3   7   0 2918.09  656.64
   3  -7   2 1446.22  334.17
  -3   7  -2 1468.51  339.22
   3  -7   3  627.20  146.18
   3   7  -3  613.32  143.11
   3   7  -3  628.04  139.83
  -3  -7   3  591.02  131.67
   3   7  -4   66.93   16.90
  -3  -7   4   50.56   13.84
   3   7  -5   23.91    8.23
  -3  -7   5   25.24    8.59
   3   7  -6   17.56    7.07
  -3  -7   6   15.57    7.01
   3   9   0  603.64  149.38
  -3  -9   0  495.95  125.99
   3  -9   0  580.08  138.48
   3  -9   2   39.72   16.46
  -3  -9   2   72.65   21.47
  -3  -9   3  425.29  100.37
  -3   9  -4   52.62   20.56
   3   9  -5   29.11    9.57
  -3  -9   5   11.53    5.09
   3   9  -6   25.87    8.88
  -3  -9   6   13.54    6.80
   3  11   0 1568.20  364.83
  -3 -11   0 1350.73  313.26
   3 -11   0 1266.17  289.62
   3  11  -2  159.93   40.27
  -3 -11   2  281.50   67.35
   3  11  -3  591.02   93.13
  -3 -11   3  582.19  136.21
  -3  11  -3  587.23  136.67
   3  11  -4   71.09   16.16
  -3 -11   4   96.29   32.37
  -3 -11   5   15.20    5.56
  -3  11  -5   25.59   15.10
   3  11  -6   10.56    7.43
  -3 -13   0 2986.66  676.83
   3 -13   0 3745.10  842.58
  -3  13   0 4379.04  983.91
   3  13  -2 1954.37  304.89
  -3 -13   2 2322.86  362.05
   3  13  -3   24.13    9.89
  -3 -13   3   66.67   22.56
  -3  13  -3   48.96   17.87
   3  13  -4  224.76   37.30
  -3 -13   4  318.27   77.32
  -3 -13   4  261.85   42.44
  -3  13  -4  210.54   51.28
   3  13  -5    7.25   15.45
  -3 -13   5   16.70   19.92
  -3  13  -6   38.85   19.47
  -3 -15   0 1325.91  307.58
   3 -15   0 1444.54  331.23
  -3  15   0 1451.27  333.63
   3  15  -3   48.21   20.68
  -3 -15   3   74.58   26.77
   3  15  -4   76.90   24.17
  -3 -15   4   66.17   25.10
  -3 -15   4   70.38   14.44
  -3  15  -4  139.54   35.69
   3 -15   5   48.46   22.87
   3  15  -5   43.75   19.54
  -3 -15   5   15.15   17.60
   3  17   0  118.25   23.27
  -3 -17   0  315.28   86.78
  -3 -17   0  198.21   34.78
   3 -17   0  292.65   78.96
   3  17  -1  178.73   71.85
   3  17   1  464.82   75.09
  -3 -17   1  360.83   58.64
  -3  17  -1  257.23   91.37
   3  17  -2  177.68   31.18
  -3 -17   2  154.00   27.37
   3  17  -3  429.91   69.20
   3 -17   4   29.16   18.58
  -3 -17   4   61.21   23.94
  -3 -17   4   65.03   13.93
  -3  17  -4   73.28   23.05
   3 -17   5   68.48   23.38
   3  17  -5   69.83   23.58
  -3 -19   0  191.86   61.63
  -3 -19   0  134.70   24.86
   3 -19   0  240.96   68.27
  -3  19   0  256.18   73.19
   3  19  -1   60.36   49.47
   3  19  -1  109.54   21.92
  -3 -19  -1   98.98   20.80
   3  19   1  151.94   28.22
  -3 -19   1  131.21   61.00
  -3  19  -1  134.61   48.21
   3  19   2   57.00   18.09
  -3 -19   2   89.56   19.22
   3  19  -3    7.83   10.55
  -3 -19   3   17.42   10.75
   3 -19   4   32.87   19.70
   3  19  -4   37.23   18.11
  -3  19  -4   29.58   14.59
  -3  19  -5   53.59   19.19
   3  21   0  681.46  172.93
   3  21   0  496.79   79.76
  -3 -21   0  687.35  169.61
   3 -21   0  806.40  192.53
  -3  21   0  930.49  220.68
   3 -21   1  642.35  160.22
   3 -21   1  844.68  298.46
   3  21  -1  823.23  130.28
  -3 -21  -1  837.95  132.55
  -3 -21   1  880.85  139.28
  -3  21  -1  448.42  126.49
   3  21  -2   49.55   15.83
  -3 -21  -2   26.19   13.74
   3  21   2   29.50   15.02
   3  21   3   60.70   17.05
  -3 -21   3   43.79   13.49
   3  21  -4   18.26   16.11
  -3 -21   4   12.32   21.15
   3  23   0   98.05   59.14
   3  23   0   36.82   16.37
  -3 -23   0   82.70   49.64
  -3 -23   0   48.38   15.58
   3 -23   0   58.93   42.06
  -3  23   0   54.52   46.10
   3 -23   1   38.91   36.71
   3 -23   1   64.99   24.21
   3  23  -1   34.99   64.19
   3  23  -1   46.69   14.53
   3  23   1  114.59   24.50
  -3 -23   1   50.14   16.31
   3  23  -2   19.01   12.36
  -3 -23  -2   29.26   12.51
  -3 -23   2   16.55   12.45
  -3 -23  -3   90.69   19.49
   3  23   3   54.98   15.65
  -3 -23   3   47.37   13.22
   3  23   4   -0.08   11.00
   3  25   0  140.33   56.07
  -3 -25   0   98.94   43.41
  -3 -25   0   62.13   18.17
   3 -25   0   80.43   36.66
  -3  25   0   74.41   39.83
   3  25  -1    7.47   44.08
   3  25  -1   68.90   17.23
  -3 -25  -1    9.78   12.16
   3  25   1   15.32   13.53
  -3 -25   1   18.98   36.62
  -3  25  -1   12.78    8.67
  -3  25  -1   -4.28   34.39
   3  25  -2   31.29   12.07
  -3 -25   2   11.24   10.78
  -3 -25  -3   23.96   10.99
  -3 -25   3   30.40   11.53
  -3 -25  -4    9.52   11.06
   3  25   4   10.90   10.89
   3  27   0   53.13   35.36
   3  27   0   45.89   13.81
  -3 -27   0   45.85   29.35
  -3 -27   0   26.11   12.97
   3 -27   0   25.63   24.10
  -3  27   0   29.22   28.09
   3 -27   1   44.00   29.43
   3  27  -1    5.27   29.88
   3  27  -1   27.52   12.08
  -3 -27  -1    7.63   11.45
   3  27   1   10.52   10.16
  -3 -27   1    3.92   28.80
  -3 -27   1    5.59   11.82
  -3  27  -1   17.32    8.47
  -3  27  -1   -5.04   27.22
   3  27   2  114.00   23.34
  -3 -27   2   89.31   19.19
  -3 -27  -3    9.12    8.98
   3  29   0  145.38   51.15
   3  29   0  109.50   22.20
  -3 -29   0   91.66   35.27
   3 -29   0   80.81   31.77
  -3  29   0   67.01   31.34
   3 -29   1   52.96   30.22
   3 -29   1  113.66   40.72
   3  29  -1   62.51   15.45
  -3 -29  -1   74.83   17.75
  -3 -29   1   49.47   32.38
  -3 -29   1   70.25   16.75
  -3 -29  -2   31.21   11.18
   3  29   2   25.83   12.36
  -3 -29   2   43.54   13.56
   3  29   3   33.08   13.55
   3  31   0   72.65   35.54
   3  31   0    4.21    9.95
  -3 -31   0   52.75   27.04
  -3 -31   0   11.55   10.73
   3 -31   0   34.12   22.51
  -3  31   0   28.19   23.00
   3 -31   1   10.44   21.76
  -3 -31  -1   30.42   12.20
   3  31   1   42.19   13.57
  -3 -31   1   24.07   12.16
  -3 -31  -2    8.85   10.77
  -3 -31   2   12.82   10.83
   3  31   3    3.03   10.25
   3  33   0   83.46   39.14
   3  33   0   88.17   19.01
  -3 -33   0   77.74   18.45
  -3  33   0  106.51   39.71
   3 -33   1   60.74   22.39
   3  33   1   34.77   12.35
  -3 -33   1   47.66   14.65
  -3  33  -1   42.11   16.36
   3  33   2   11.41   10.31
   4   0   0 6103.73 1366.29
   4   0   5   58.60   13.41
  -4   0  -5   36.90    8.66
   4   0   6   33.88    8.14
  -4   0  -6   16.04    4.77
   4   2   0 2818.82  625.52
  -4  -2   0 3436.34  762.65
  -4  -2  -1  220.93   49.55
   4   2   1  192.28   43.03
  -4  -2   1  134.53   31.38
  -4   2  -1  151.48   36.57
  -4  -2  -2   58.72   13.37
   4   2   2   97.84   21.91
  -4  -2   3  101.25   23.99
  -4  -2   6    9.25    6.86
  -4   2  -6   27.10    7.34
   4   4   0  754.24  167.63
   4   4   0  964.98  225.98
  -4  -4   0  805.56  179.24
  -4  -4   0  965.82  226.36
   4   4  -1  899.36  208.02
   4   4  -1  948.16  210.71
   4   4   1  914.51  203.09
  -4  -4   1 1019.25  226.65
   4   4  -2 1119.37  248.74
   4   4  -3   24.09    8.37
  -4  -4   3   21.76    7.95
  -4  -4   4  197.92   44.67
   4   4  -5    0.24    5.17
   4   4  -6    1.50    5.60
  -4  -4   6   10.25    6.23
   4   6   0  582.61  143.87
  -4  -6   0  516.15  131.96
   4   6  -1   37.55   15.34
   4   6  -1   35.49   11.62
  -4  -6   1   73.03   21.15
  -4  -6   1   34.14   12.03
   4   6  -2 1102.12  255.25
  -4  -6   2 1498.38  332.83
  -4   6  -2 1509.31  348.39
   4   6  -3   27.56   10.07
  -4  -6   3   65.79   16.26
   4   6  -4  496.37  110.72
  -4  -6   4  503.53  112.23
  -4  -6   5   12.62    6.68
   4   6  -6   13.76    6.34
  -4  -6   6   11.77    6.68
  -4  -8   0 1093.70  256.05
   4   8  -2   64.70   20.79
  -4  -8   2   69.16   21.90
   4   8  -3  274.56   61.75
  -4  -8   3  241.00   54.39
   4   8  -4   86.82   21.22
   4   8  -5   45.18   12.47
  -4  -8   5   55.61   14.16
   4   8  -6   19.43    7.67
  -4  -8   6    6.92    7.54
  -4 -10   2   68.90   22.24
   4 -10   3  452.63  106.09
  -4 -10   3  261.69   63.60
  -4  10  -3  426.13   99.61
   4  10  -4   11.20   17.73
   4  10  -4   19.95    8.99
  -4 -10   4   24.32   21.84
   4  10  -5   29.08   10.02
  -4 -10   5   10.63    7.64
   4  10  -6   36.55   11.22
   4  12   0  681.46  168.76
  -4 -12   0  967.93  229.30
   4 -12   0 1012.94  233.43
  -4  12   0  652.44  157.11
   4 -12   4   88.42   27.87
  -4 -12   4   68.86   30.03
   4 -12   5   52.20   22.42
   4  12  -5   15.64   17.38
   4  12  -5   32.12    8.83
  -4  12  -5   46.95   19.76
   4  12  -6   12.16    8.18
   4  14   0  140.25   63.31
  -4 -14   0  127.71   54.35
   4 -14   0   56.16   35.23
  -4  14  -1  223.96   79.71
   4 -14   3  191.73   48.67
   4  14  -3  330.93   79.88
   4  14  -4   76.64   25.22
   4  14  -4   55.69   13.73
   4 -14   5    8.03   14.84
   4  14  -5    5.80   18.43
   4  14  -5    8.75    7.86
  -4 -14   5   22.54   19.14
  -4 -14   5    4.25    5.65
  -4  14  -5   23.79   13.70
   4  16   0 2264.82  799.67
  -4 -16   0  867.39  206.54
   4 -16   0 1131.99  261.18
  -4  16   0 1014.62  236.71
   4 -16   1  142.77   51.24
   4  16  -1   62.17   57.55
  -4  16  -1  101.00   36.50
   4  16  -3   12.80   18.33
   4  16  -3   28.13   12.81
  -4 -16   3   24.09   23.03
   4 -16   4   30.46   19.53
  -4 -16   4   13.59   18.05
  -4 -16   4   36.02   10.62
  -4  16  -4   20.81   12.54
   4  16  -5   45.85   12.75
  -4  16  -5   40.23   16.44
  -4 -18   0  159.26   57.17
   4 -18   0  166.37   52.29
  -4  18   0  196.99   57.76
   4 -18   1  286.55  101.67
   4  18  -1   89.43   60.32
   4  18  -2   88.38   20.13
  -4 -18   2   74.37   18.91
  -4 -18   3  226.82   38.38
   4 -18   4   22.43   17.94
   4  18  -4    5.34   14.47
   4  18  -4    6.95    8.45
  -4 -18   4   12.33   19.52
  -4  18  -4   22.17   14.23
   4  18  -5   30.88    9.78
  -4 -18   5   18.02   18.56
  -4 -18   5   12.01    7.27
  -4  18  -5   32.10   15.09
  -4 -20   0  135.41   55.65
   4 -20   0   83.21   40.80
  -4  20   0   65.41   39.81
   4  20  -1   39.89   14.89
  -4 -20   1   35.34   59.69
  -4 -20   1   46.15   15.80
  -4  20  -1   23.50   11.10
  -4 -20   2  272.20   45.98
   4  20  -3   96.08   20.14
   4  20  -4   23.46   17.89
   4  20  -4   37.43   11.75
  -4 -20   4   21.55   21.58
   4  20  -5   57.04   21.90
  -4  20  -5   37.06   17.73
   4  22   0  239.32   41.71
  -4 -22   0  315.87   94.65
  -4 -22   0  306.83   51.53
   4 -22   0  257.90   75.97
   4 -22   1  257.23   76.14
   4  22  -1  252.02   43.29
   4  22  -1  132.38   84.72
   4  22   1  320.96   53.97
  -4 -22   1  305.94   51.36
  -4  22  -1  389.19  137.94
   4  22  -2    6.36   12.48
  -4 -22   3   32.29   11.49
   4  22  -4   52.29   13.44
  -4 -22   4   12.34   20.40
  -4 -22   4   33.21   10.85
   4  24   0  164.94   65.71
   4  24   0  105.92   22.08
  -4 -24   0  165.02   58.26
  -4 -24   0   82.66   19.77
   4 -24   0  111.14   43.62
  -4  24   0   72.86   38.68
   4 -24   1   39.74   15.75
   4  24  -1   15.74   47.03
  -4 -24  -1   35.23   15.36
   4  24   1   33.40   14.53
  -4 -24   1   45.64   15.85
  -4  24  -1   -2.63   33.43
   4  24  -2   77.44   17.79
   4  24   2  100.62   22.35
   4  24  -3   34.91   11.56
  -4 -24   3   26.51   11.19
   4  24  -4   10.37    9.41
   4  26   0   68.82   40.41
  -4 -26   0   54.85   31.70
  -4 -26   0  114.04   23.06
   4 -26   0   39.81   26.57
  -4  26   0   59.35   31.70
   4 -26   1    2.31    6.88
   4  26  -1   -7.35   37.72
   4  26  -1    9.51   11.69
  -4 -26  -1    8.87   11.53
   4  26   1   10.90   11.00
  -4 -26   1    8.65   30.39
  -4  26  -1   -0.87   27.54
  -4 -26  -2   36.63   13.39
   4  26   2   14.37   11.72
  -4 -26   2   14.71   11.00
   4  26  -3   30.14   11.90
   4  26   3   18.14   12.01
  -4 -26   3   10.59   11.37
   4  26   4    4.43   11.96
   4  28   0   16.48   26.54
   4  28   0   19.85   11.95
  -4 -28   0   15.83   21.52
   4 -28   0   10.02   18.91
  -4  28   0   10.56   21.11
   4 -28   1   12.06   21.18
   4 -28   1   44.38   16.97
   4  28  -1   67.68   16.28
  -4 -28  -1   56.45   15.11
  -4 -28   1   75.93   17.71
  -4 -28   1   31.55   30.17
  -4  28  -1   13.92   28.28
   4  28  -2   48.08   13.01
  -4 -28  -2   62.34   15.93
   4  28   2   44.13   13.37
  -4 -28   2   40.57   13.51
   4  28  -3   30.82   11.80
  -4 -28  -3    9.87   10.66
   4  28   3    5.54   10.84
  -4 -28   3   22.82   12.01
   4  30   0   56.58   31.82
   4  30   0   25.97   12.14
  -4 -30   0   45.43   24.87
  -4 -30   0   21.37   11.60
   4 -30   0   35.82   22.68
  -4  30   0   19.65   19.54
   4 -30   1    1.18   17.97
   4 -30   1   14.88    7.63
   4  30   1   12.86   10.66
  -4 -30   1    8.84   11.02
  -4  30  -1    3.09    5.89
   4  30  -2   24.52   11.19
  -4 -30  -2   21.74   10.97
   4  30  -3   17.69   10.02
   4  30   3    7.23   10.32
   4  32   0   37.40   27.75
   4  32   0    8.71    9.46
  -4 -32   0    3.16   10.45
  -4  32   0    9.47   17.73
   4 -32   1   17.20    8.62
   4  32  -1   -3.84   21.05
   4  32  -1   13.89   10.74
   4  32   1    7.91   11.15
  -4 -32   1    2.32    9.92
  -4  32  -1    9.28    6.81
   4  32  -2   10.36   10.51
   4  32   2   13.49   10.79
  -4 -32   2   13.55   11.56
   4  34   0   71.34   18.52
   4  34  -1   20.62   11.77
   4  34   1    4.10   11.09
   5   1   0  153.32   36.29
  -5  -1   0  100.41   24.03
  -5   1   0   97.59   37.22
  -5  -1  -5   10.22    2.91
   5   1   6    9.49    3.20
  -5   1  -6    3.95    3.79
   5   3   0  906.93  212.18
   5  -3   1 2215.18  510.68
   5   3  -1 1814.29  402.82
  -5  -3  -1 2518.47  558.63
   5   3   1 2008.21  445.48
  -5  -3   1 2243.36  517.41
  -5  -3   1 1394.47  309.69
  -5  -3  -2   24.30    6.31
   5   3   2   19.67    5.35
  -5  -3   2    9.98    7.57
   5   3  -3  237.34   53.42
   5   3   3  457.67  101.76
  -5  -3   3  338.72   75.76
  -5  -3   4   24.97    8.96
  -5  -3   5   47.62   12.37
   5   5   0 1182.04  262.57
   5   5   0 1580.40  360.75
  -5  -5   0 1276.27  283.60
  -5  -5   0 1492.07  340.90
   5   5  -1  161.78   39.26
   5   5  -1  212.60   47.95
  -5  -5  -1  276.79   61.96
   5   5   1  244.78   54.64
  -5  -5   1  245.54   55.44
   5  -5   2  705.44  163.55
  -5  -5   2  619.21  137.81
   5   5  -3   78.54   18.90
   5   5  -4  102.60   24.17
  -5  -5   4  112.02   26.05
  -5  -5   5   23.54    7.98
   5   5  -6    6.19    5.73
   5   7   0 1755.40  400.42
  -5  -7   0 1691.88  386.54
   5   7  -1  430.33   96.08
  -5  -7   1  473.24  105.80
   5   7  -2  185.84   42.36
  -5  -7   2  179.62   40.97
   5  -7   3  149.72   38.39
   5   7  -3  271.53   61.37
  -5  -7   3  236.75   53.34
  -5   7  -3  125.82   32.15
   5   7  -4  231.15   52.20
  -5  -7   4  186.81   42.49
   5   7  -5   34.05   10.55
  -5  -7   5   41.31   11.38
   5   7  -6   67.09   16.63
  -5  -9   0 1540.03  354.19
  -5   9  -1  442.11  156.65
   5   9  -2  336.44   79.50
   5   9  -2  317.60   71.39
   5   9  -3  261.73   63.81
  -5  -9   3  243.98   55.15
  -5   9  -3  377.62   88.42
   5  -9   4   28.26   17.16
   5   9  -4   20.25    9.20
  -5   9  -4    5.41   16.74
   5   9  -5   42.07   12.01
  -5  -9   5   32.59   10.15
   5   9  -6    8.41    6.63
   5  11   0  871.60  209.28
  -5 -11   0  744.99  180.16
  -5  11  -1  149.97   53.76
   5  11  -2  299.13   71.22
  -5 -11   2  298.88   71.43
   5 -11   3  342.21   80.93
   5  11  -3  451.37  106.55
   5 -11   4   33.21   17.34
   5  11  -4   34.99   23.01
   5  11  -4   24.52   10.13
  -5  11  -4   31.66   14.47
  -5 -11   5   29.17   10.32
  -5  11  -5   34.92   16.39
   5  11  -6   16.46    8.76
   5  13   0  935.54  222.32
  -5 -13   0 1149.24  268.29
  -5  13   0 1198.03  274.22
   5 -13   1  834.58  295.01
   5 -13   3  256.51   62.64
   5  13  -3  418.72   99.19
  -5  13  -3  285.88   68.06
   5 -13   4  234.65   57.50
   5 -13   5    8.12   14.79
  -5 -13   5  -10.18   20.29
  -5  13  -5   21.85   13.23
   5  15   0  204.78   72.27
  -5 -15   0  142.35   54.22
   5 -15   0  153.11   47.07
  -5  15   0   95.11   34.26
   5  15  -3   77.36   25.31
   5 -15   4  159.09   40.66
  -5 -15   4  240.37   60.57
   5 -15   5   12.68   14.67
  -5 -17   0 1664.12  382.33
   5 -17   0 2011.58  455.99
   5  17  -1  474.92  131.75
  -5  17  -1 2085.19  736.57
  -5 -17   3   71.51   28.69
   5  17  -4  100.28   29.54
  -5  17  -4   91.32   25.21
   5 -17   5  130.03   35.99
   5  17  -5  102.85   29.60
   5  17  -5  135.79   24.04
  -5  17  -5  160.64   40.27
   5  19   0  193.63   68.52
  -5 -19   0  909.88  217.02
   5 -19   0  622.15  149.76
   5 -19   1   72.06   26.88
  -5  19  -1  163.55   58.64
   5 -19   4   12.91   17.62
   5  19  -4   21.44   10.22
  -5 -19   4    4.56   21.39
   5  19  -5   14.31   16.42
   5 -21   0  106.85   46.99
  -5  21   0   50.14   43.71
   5 -21   1  164.43   59.19
   5  21  -1   64.61   76.94
  -5  21  -1  130.32   47.20
  -5  21  -1   58.26   48.29
   5  21  -3  137.77   26.06
   5  21  -4   12.58   16.78
  -5 -21   4   26.85   22.25
  -5 -21   4    9.43    8.96
   5  21  -5   17.95    9.02
  -5 -23   0   56.49   40.81
   5 -23   0   35.83   31.38
  -5  23   0   28.16   30.52
   5 -23   1  227.83   81.10
   5 -23   1   78.16   35.60
   5  23  -1   83.42   58.01
   5  23  -2   61.21   16.30
   5  23  -3  250.17   42.49
  -5 -23   3  159.05   28.78
   5  23  -4    9.50   10.32
  -5 -23   4    8.36    8.86
   5  25   0   50.23   16.89
  -5 -25   0  102.14   41.96
   5 -25   0   56.41   29.28
   5 -25   1   79.13   29.04
   5  25  -1   10.71   37.77
   5  25  -1   65.41   17.23
  -5 -25   3   21.02   10.60
   5  25  -4   11.16   10.18
   5  27   0  239.10   73.74
   5  27   0  104.32   21.95
  -5 -27   0  198.09   58.51
  -5 -27   0  150.39   28.75
   5 -27   0  181.26   52.29
  -5  27   0  162.71   48.12
   5  27  -1   53.09   14.85
   5  27   1   58.22   15.98
  -5 -27   1   49.72   15.43
  -5  27  -1   41.61   16.44
  -5  27  -1    2.59   23.06
  -5 -27   2   63.65   16.13
   5  27  -3   32.66   12.26
   5  29   0   22.88   26.87
   5  29   0   51.82   14.82
  -5 -29   0   16.10   21.19
  -5 -29   0   49.72   15.28
   5 -29   0   10.14   18.23
  -5  29   0   17.39   17.98
   5 -29   1    2.03   17.02
  -5 -29  -1   23.95   12.04
   5  29   1    7.81   10.76
  -5 -29   1   26.10   11.66
   5  29  -2   46.73   13.68
   5  29   2   57.38   16.17
   5  29  -3   71.81   16.30
   5  31   0   47.74   29.54
  -5 -31   0   12.24   10.81
  -5  31   0   19.52   17.95
   5  31  -1   17.83   11.43
  -5 -31  -1   38.17   13.55
   5  31   1   23.76   12.23
  -5  31  -1   17.58    8.85
   5  31  -2   14.56   10.66
  -5 -31  -2   25.51   12.20
   5  31   2   13.54   11.48
  -5 -33   0  119.01   24.39
   5  33  -1   17.70   11.57
   6   0   0  688.61  159.09
  -6  -2   0  573.35  132.51
   6  -2   0  683.98  157.45
  -6   2   0  679.78  157.32
   6   2   6    9.08    2.72
   6   4   0  820.28  182.35
   6   4   0  385.11   98.52
  -6  -4   0  807.66  179.62
   6   4   1   59.35   14.04
  -6  -4   1   52.62   13.89
  -6   4  -1   17.42   10.76
   6   4  -2  334.55   75.00
  -6  -4  -2  345.28   76.81
   6   4   2  344.86   76.73
  -6   4  -2  456.41  106.05
  -6  -4  -3   26.66    6.71
   6   4   3   38.89    9.09
  -6  -4   3   19.82    8.88
   6   4  -4   33.41   10.37
  -6  -4   4   79.76   19.42
   6   4  -5   -2.40    6.02
  -6  -4   5   16.04    7.44
   6   6   0 2175.21  482.91
   6   6   0 2966.47  669.26
  -6  -6   0 2686.73  596.49
  -6  -6   0 2846.16  642.77
   6  -6   1   25.55   13.17
   6   6  -1   25.26    8.93
  -6  -6  -1   25.17    8.14
  -6  -6   1   22.35   13.23
  -6  -6   1   23.54    9.01
  -6   6  -1   24.65   12.18
   6  -6   2  167.29   40.37
   6   6  -2  120.81   33.27
   6   6  -2  160.27   36.58
  -6  -6   2  123.09   28.77
  -6   6  -2  119.59   28.96
   6   6  -4   51.28   13.64
  -6  -6   4   68.95   17.38
   6   6  -5    9.39    6.84
  -6  -6   5   22.89    8.01
   6   8   0 2245.89  509.84
  -6  -8   0 2660.23  602.38
   6  -8   1   28.58   13.78
  -6  -8   1   28.42   10.28
  -6   8  -1   52.67   20.62
   6  -8   2  119.43   30.56
   6   8  -2   74.08   22.18
   6   8  -2   69.37   17.76
  -6  -8   2   89.43   24.60
  -6  -8   2   76.98   19.35
  -6   8  -2  134.78   32.64
   6  -8   3  130.36   35.48
   6   8  -3  219.63   50.06
  -6  -8   3  170.07   46.02
  -6  -8   3  216.18   49.01
   6   8  -4   46.78   13.19
  -6  -8   4   20.69    8.59
   6   8  -5   24.67    8.78
  -6  -8   5   22.73    8.56
   6  10   0  182.35   68.06
  -6 -10   0  180.59   61.96
   6  10  -2  283.14   63.73
  -6 -10   2  218.91   53.51
   6 -10   3  235.44   57.84
   6  10  -3  213.06   55.36
  -6 -10   3  119.85   28.22
   6 -10   4   10.87   15.78
   6  10  -4    2.90   16.96
  -6  10  -4    3.82   12.54
   6  10  -5   17.47    8.83
  -6 -10   5    9.69    7.64
   6  12   0  523.72  132.47
  -6 -12   0  348.10   94.48
   6 -12   0  442.53  105.54
  -6  12  -1   39.21   16.06
   6  12  -2  151.81   39.60
  -6 -12   2  164.77   42.57
   6  12  -3  192.41   48.63
  -6 -12   3  210.71   54.35
  -6  12  -3  244.87   58.51
   6  12  -4   42.61   23.64
  -6 -12   4   32.04   11.89
  -6  12  -4   51.99   17.05
   6 -12   5   22.96   15.83
   6  12  -5   25.59   17.24
  -6 -12   5   14.98    8.50
  -6  12  -5    3.54   12.95
   6  14   0 1184.57  277.17
  -6 -14   0  939.33  221.98
   6 -14   0 1212.33  278.01
  -6  14   0 1434.86  325.67
  -6  14  -1  137.68   49.47
  -6 -14   3   65.16   25.87
   6 -14   4   34.32   16.22
   6  14  -4   81.02   25.01
  -6  14  -4   24.94   12.67
   6 -14   5   10.12   16.60
   6  14  -5    4.79    7.87
   6  16   0  435.80  114.34
  -6 -16   0  303.00   84.05
  -6  16   0  515.30  121.91
   6  16  -1   -3.93   48.25
  -6  16  -1   21.82   11.06
   6  16  -3   12.19   17.84
  -6 -16   3   35.42   22.40
  -6 -18   0  101.38   51.36
   6 -18   0   33.16   30.09
  -6  18   0   12.26   25.13
   6 -18   1  742.04  262.44
   6 -18   4   17.08   18.79
  -6 -18   4   55.23   23.30
  -6  18  -4   27.27   12.91
   6  18  -5    8.24   16.38
  -6  18  -5   16.51   13.74
  -6 -20   0   48.50   47.20
   6 -20   0   27.66   34.02
  -6  20   0   16.90   33.97
   6 -20   1 1161.43  410.39
   6  20  -4   13.33   16.55
   6  22   0  211.38   74.79
  -6 -22   0   98.10   46.40
   6 -22   0  222.28   63.35
   6  22  -1   95.19   61.58
  -6  22  -1  229.13   81.78
  -6 -22   4   -3.49   21.24
   6  24   0    9.89    4.38
  -6 -24   0   81.10   37.14
   6 -24   0   40.11   26.95
   6 -24   1   67.81   28.90
   6  24  -1   24.74   44.04
  -6  24  -1   52.08   20.01
   6  24  -4    6.95   10.01
  -6 -26   0   62.05   30.62
   6 -26   0   55.86   26.70
   6  26  -1    3.57   29.66
  -6  26  -1    7.87    7.20
  -6  26  -1   -5.89   21.57
   6  26  -3    8.93   10.70
  -6 -28   0   43.87   25.26
   6 -28   0   29.47   21.66
   6 -28   1    2.70   18.38
  -6  28  -1    8.06    6.84
   6  28  -2   28.58   12.52
   6  28  -3   24.31   11.38
   6  30   0   43.37   31.04
   6  30   0   19.14   11.44
  -6  30   0    9.68   18.35
   6 -30   1    5.02    5.82
   6  30  -1    6.65   10.89
  -6  30  -1    8.86    7.71
   6  30  -2    3.10   10.55
  -6 -30   2    5.41   10.66
   6  32   0    6.95   11.05
   6 -32   1   21.29    9.78
   6  32  -1   20.76   11.69
   6  32   1   27.97   13.34
  -6 -32   1   26.94   13.22
   7   1   0  534.66  126.49
  -7  -1   0  402.95   97.21
  -7   1   0  461.88  109.71
   7  -1   1  298.96  106.38
  -7   1  -1  172.76   61.96
   7  -3   1 1823.97  644.03
   7   3  -1 2012.84  464.40
  -7   3  -1 1793.26  633.09
  -7  -3  -2    7.35    4.35
  -7  -3  -3  324.37   72.14
  -7  -3  -4   12.35    3.38
   7   5   0 1341.90  297.99
   7   5   0 1415.93  323.70
  -7  -5   0 1389.43  308.55
   7  -5   1  210.62   75.42
   7   5  -1  290.59   68.57
   7   5  -1  630.57  140.42
  -7  -5  -1  383.09   85.44
  -7  -5   1  467.35  104.37
  -7  -5  -2  268.63   59.90
   7   5   2  309.65   68.90
  -7  -5   2  320.08   71.89
   7   5  -3  181.09   41.13
  -7  -5  -3  178.52   39.82
   7   5   3  183.11   40.84
   7   5  -5   19.49    8.51
   7   7   0 1288.47  286.21
   7   7   0 1630.47  372.66
  -7  -7   0 1530.77  339.94
  -7  -7   0 1378.91  317.22
   7   7  -1   72.18   21.31
   7   7  -1  108.57   25.39
  -7  -7  -1  124.39   28.59
  -7  -7   1   93.89   22.59
  -7   7  -1  161.70   58.22
   7   7  -2  964.98  223.71
   7   7  -2  964.56  214.49
  -7  -7   2  964.14  214.41
  -7   7  -2  778.63  180.12
  -7  -7   3  195.44   44.34
   7   7  -5   21.23    8.99
  -7  -7   5   48.08   13.39
   7   9   0   43.16   12.86
   7   9   0  144.75   52.16
  -7  -9   0  144.88   52.79
   7  -9   1  685.25  242.51
  -7  -9   1  600.70  133.90
  -7   9  -1  582.61  206.16
   7   9  -2  139.58   32.26
  -7  -9   2  135.50   34.91
  -7  -9   2  155.39   35.81
   7  -9   3  866.97  201.20
   7   9  -3  670.10  149.51
  -7  -9   3  559.05  131.63
  -7  -9   3  615.42  137.14
   7  -9   4   -2.52   13.61
  -7  -9   4    1.79    7.47
   7   9  -5   25.38    9.48
  -7  -9   5   20.27    8.41
   7  11   0  509.84  127.42
  -7 -11   0  499.74  124.77
   7 -11   1  702.92  248.74
  -7  11  -1  632.25  223.71
   7  11  -2  353.98   84.05
   7  11  -2  426.55   95.45
  -7 -11   2  379.72   85.06
   7 -11   3  328.66   78.28
   7  11  -3  338.51   80.85
  -7 -11   3  318.86   71.60
   7  11  -4   28.76   18.42
   7  11  -4   99.53   24.12
  -7 -11   4   55.82   27.29
   7  11  -5   14.27    8.34
  -7 -11   5    9.22    8.01
  -7  11  -5    8.59   13.59
   7  13   0 1463.89  338.46
  -7 -13   0 1776.01  406.69
   7 -13   0 1418.03  321.59
   7 -13   1  140.50   50.82
  -7  13  -1  253.27   90.10
   7 -13   3   53.97   22.12
   7  13  -3   18.27   17.07
  -7 -13   3    1.98   17.58
   7 -13   4  180.21   45.18
   7  13  -4  182.31   48.00
   7  13  -4  209.40   47.79
  -7 -13   4  252.19   57.17
  -7  13  -4  177.47   43.37
   7 -13   5    3.72   16.83
  -7 -13   5    1.30   19.55
  -7 -13   5   24.99    9.71
   7  15   0 1791.99  412.37
  -7 -15   0 1557.27  358.94
   7 -15   0 1715.44  388.18
   7 -15   1   71.18   27.01
   7  15  -1   19.99   46.15
   7 -15   4   63.35   21.34
   7  15  -4   54.35   22.56
  -7 -15   4   61.08   25.42
  -7  15  -4   71.89   20.70
  -7  15  -5   81.73   23.27
   7  17   0  140.97   60.45
  -7 -17   0  212.22   71.51
   7  17  -1   40.50   63.98
   7  17  -3   17.68   16.55
  -7 -17   3   31.66   22.92
   7 -17   4   18.52   18.83
   7  17  -4   37.64   18.38
  -7 -17   4    2.34   17.92
  -7  17  -4   26.38   13.34
   7  19   0  200.15   74.92
  -7 -19   0  230.48   75.97
  -7  19  -1   72.73   27.40
   7 -21   0   17.64   27.12
  -7  21   0   13.30   21.11
   7  21  -1   76.64   57.88
  -7  21  -1  139.79   50.39
  -7  21  -1   19.05   28.09
   7  21  -4   17.02   17.39
  -7 -21   4    6.28   22.55
  -7 -23   0  137.81   49.09
   7 -23   0  202.97   56.49
  -7  23   0  243.14   63.18
   7 -23   1   37.29   22.80
   7  23  -1   55.11   46.69
  -7  23  -1  196.61   70.17
   7  25   0  122.79   43.58
  -7 -25   0  118.21   42.07
   7 -25   0  191.90   53.13
   7 -25   1   53.30   20.47
   7 -25   1    7.50   17.42
   7  25  -1    4.59   33.29
  -7  25  -1   58.39   22.21
  -7  25  -1    3.08   19.06
   7  27   0   48.42   17.36
  -7 -27   0   38.61   25.31
   7 -27   0   26.11   20.58
   7 -27   1   17.05    9.25
  -7  27  -1   17.73    9.75
  -7  27  -1    2.38   18.50
   7 -29   1   46.02   17.82
  -7  29  -1   44.63   17.28
   7 -31   1    5.59    6.73
   8   0   0 1269.54  287.64
   8   0   1  494.69  175.20
  -8  -2   0  106.51   25.60
  -8  -2   0  139.62   43.03
  -8  -2  -1   57.29   21.71
   8   2   1   66.13   25.24
   8   4   0 2553.39  566.62
  -8  -4   0 1609.43  357.38
   8   4  -1   46.73   13.15
  -8  -4   1   45.68   13.04
   8  -4   2 1215.70  280.79
  -8   4  -2  782.42  181.01
  -8  -4  -3   44.55   10.43
   8   4   3   51.95   12.13
  -8  -4   3   42.82   12.74
  -8  -4  -4   32.46    7.65
   8   4   4   39.62    9.23
  -8  -4   4   49.34   13.67
   8   4   5   36.07    8.27
  -8  -4   5   26.11    9.71
   8   6   0 1095.39  243.40
   8   6   0 1188.77  273.17
   8  -6   1   48.54   20.08
   8   6  -1   44.80   18.37
   8   6  -1   59.65   15.59
  -8  -6  -1   42.05   11.26
  -8  -6   1   70.63   19.32
  -8  -6   1   52.71   14.30
  -8   6  -1   50.60   20.60
   8  -6   2  601.54  139.54
   8   6  -2  598.17  133.23
   8   6  -2  528.77  123.84
   8   6   2  534.66  118.84
  -8  -6   2  506.05  118.84
  -8  -6   2  691.56  154.04
  -8   6  -2  510.68  118.42
  -8  -6  -3  114.08   25.69
   8   6   3   98.81   22.35
  -8  -6   3   86.40   21.02
  -8   6  -3  153.32   37.98
   8   6  -4   11.10    7.24
   8   6   4   17.23    4.91
  -8  -6   4   14.06    7.94
   8   6  -5    5.01    7.60
  -8  -6   5   12.85    9.13
   8   8   0  347.17   77.78
   8   8   0  198.59   59.65
  -8  -8   0  256.76   57.80
  -8  -8   0  157.45   52.08
   8  -8   1 1154.29  407.83
   8   8  -1  828.69  184.29
  -8  -8  -1  952.37  211.72
   8   8   1  712.59  158.46
  -8  -8   1  591.86  131.92
  -8   8  -1 1224.11  432.44
   8   8  -2  274.22   65.58
   8   8  -2  224.09   50.65
   8   8   2  224.51   50.14
  -8  -8   2  239.36   54.14
   8  -8   3   41.35   19.08
  -8  -8   3   68.82   27.17
  -8  -8   3   38.68   11.99
   8   8  -4   25.54    9.19
  -8  -8   4   21.90    9.82
   8  10   0  720.59  160.39
   8  10   0 1251.46  289.07
  -8 -10   0  799.25  177.77
  -8 -10   0  994.01  231.95
   8 -10   1  461.03  163.34
  -8 -10   1  476.18  106.30
   8  10  -2  262.40   64.19
   8  10  -2  290.84   65.41
  -8 -10   2  244.11   58.81
  -8 -10   2  265.51   59.82
   8  10  -3  575.88  135.50
   8  10  -3  454.31  101.93
  -8 -10   3  401.43   95.95
  -8 -10   3  410.86   91.96
  -8  10  -3  498.06  115.98
   8 -10   4   42.11   18.05
   8  10  -4    3.13   16.89
   8  10  -4   20.69    9.31
  -8 -10   4   14.50    8.47
  -8 -10   5   18.99    8.16
   8  12   0  504.79  127.25
  -8 -12   0  406.35  104.24
   8 -12   1 1423.50  503.10
   8  12  -2  108.87   31.35
   8  12  -2  211.63   48.04
  -8 -12   2  146.98   39.03
  -8 -12   2  243.98   55.27
   8 -12   3  125.74   34.65
  -8 -12   3  130.91   36.06
  -8 -12   3  158.75   36.52
  -8  12  -3   77.40   21.89
   8  12  -4   33.67   18.76
   8  12  -4   49.09   14.28
  -8 -12   4   27.67   19.86
  -8 -12   4   25.17   10.29
  -8  12  -4   61.16   18.96
   8  12  -5   21.68   18.33
   8  12  -5   38.11   12.30
  -8 -12   5   37.48   12.10
   8  14   0  252.56   78.33
  -8 -14   0  189.88   63.77
  -8  14  -1   31.16   14.85
   8  14  -3   61.21   24.40
   8  14  -3   20.92   10.49
  -8 -14   3   59.14   22.07
   8  14  -4   35.62   11.68
  -8 -14   4   57.55   23.99
  -8 -14   4   44.84   13.76
  -8  14  -4   59.02   18.15
   8  14  -5   35.79   13.97
  -8 -14   5   23.57   10.71
   8  16   0  793.36  196.11
  -8 -16   0  846.36  205.28
   8 -16   0  776.95  181.22
   8  16  -1  103.94   69.03
  -8  16  -1  734.89  259.96
   8  16  -3   22.40   17.39
   8 -16   4   27.62   18.75
   8  16  -4   43.75   18.32
  -8 -16   4   19.18   17.63
  -8  16  -4   38.39   14.91
   8  16  -5   85.94   22.04
   8  18   0  375.64  108.24
  -8 -18   0  387.89  107.02
   8 -18   0  405.51  103.40
  -8  18  -1   42.57   17.67
  -8 -18   3   31.34   21.15
   8 -18   4   13.04   16.74
   8  18  -4   10.45   17.02
  -8 -18   4   31.51   19.67
   8  20   0  127.97   52.16
  -8 -20   0  214.75   66.30
   8 -20   0  246.85   67.52
  -8  20   0  210.03   54.35
   8 -20   1   14.38   10.06
  -8  20  -1   13.83    9.21
   8  20  -4   43.66   19.62
   8  22   0  167.12   59.02
  -8 -22   0   54.31   32.86
  -8  22   0  125.11   36.77
  -8  22  -1   49.05   19.57
  -8  22  -1   -0.06   19.38
  -8 -24   0   47.91   27.96
  -8  24   0   30.29   17.59
   8 -24   1   10.59    9.10
   8 -24   1    4.10   15.59
   8  24  -1    3.85   32.42
  -8  24  -1   28.88   12.54
  -8  24  -2   12.52    7.81
  -8 -26   0   60.57   28.62
   8 -26   0   88.34   30.87
  -8  26   0   85.48   27.54
   8 -26   1   64.11   24.22
  -8  26  -1   81.40   29.78
  -8  26  -1   10.08   16.87
  -8  26  -2    0.97    5.92
   8  28   0   69.91   24.97
  -8  28   0    7.37   12.85
   8 -28   1    2.15    7.15
  -8  28  -1   -1.04   16.75
   8  30   0   10.22    4.59
   8 -30   1   -0.55    6.32
   9   1   0  186.05   51.82
  -9  -1   0  146.73   43.08
   9  -1   0  150.47   41.82
  -9   1   0  212.64   56.03
   9  -1   1  371.60  131.79
  -9  -1  -1  274.01   97.51
  -9   1  -1  229.72   82.03
  -9  -3   0  216.18   50.69
  -9  -3   0  170.45   48.96
   9  -3   0  304.47   72.77
  -9   3   0  261.35   63.43
   9  -3   1  668.84  236.58
  -9   3  -1  803.45  284.15
   9   5   0  132.34   30.40
   9   5   0  822.81  191.99
  -9  -5   0  171.92   38.99
   9  -5   1 1241.78  438.75
   9   5  -1 1367.13  315.96
   9   5  -1  994.43  220.97
   9   5   1 1140.40  402.86
   9   5   1 1073.51  238.47
  -9  -5   1  611.63  136.21
   9   5  -2   21.45    9.02
  -9  -5  -2   30.09    8.33
   9   5   2   22.77    6.66
  -9  -5   2   17.68    8.59
  -9   5  -2   63.06   17.05
   9   5  -3  308.30   69.37
  -9  -5  -3  588.08  130.66
   9   5   3  544.33  121.02
  -9  -5   3  391.08   87.54
   9   5  -4   -0.64    7.92
  -9  -5  -4   18.13    4.85
  -9  -5   4   12.63    7.71
  -9  -5  -5    4.90    2.50
   9   5   5   11.29    3.29
  -9  -5   5   29.05   10.44
   9   7   0  223.67   62.64
  -9  -7   0  146.52   33.57
   9  -7   1 1339.37  473.24
   9   7  -1 1076.88  249.29
   9   7  -1 1104.64  245.50
  -9  -7  -1  655.39  231.78
  -9  -7  -1 1113.48  247.35
   9   7   1  607.43  214.91
   9   7   1  990.22  220.01
  -9  -7   1 1228.74  284.15
  -9  -7   1 1264.91  281.12
   9  -7   2  225.60   53.93
   9   7  -2  276.54   62.22
  -9  -7  -2  320.42   71.51
   9   7   2  299.76   66.84
  -9  -7   2  286.38   64.44
   9   7  -3   95.49   22.99
   9   7   3   63.98   14.79
  -9  -7   3   88.63   21.49
  -9   7  -3   45.85   17.13
   9   7   4   22.56    5.94
  -9  -7   4   38.67   11.71
   9   7  -5   17.19    8.01
  -9  -7   5   17.10    9.09
   9   9   0  474.08  105.71
   9   9   0  569.99  137.98
  -9  -9   0  526.66  117.36
  -9  -9   0  667.16  160.98
   9   9  -1  137.18   31.57
   9   9   1  128.26   29.39
  -9  -9   1  120.98   28.60
   9   9  -2   51.24   19.75
   9   9  -2   19.99    9.14
  -9  -9  -2   11.83    7.13
   9   9   2   47.07   11.62
  -9  -9   2   40.14   18.72
  -9  -9   2   22.03    9.75
   9  -9   3   60.83   19.33
   9   9  -3  106.17   26.11
  -9  -9   3  104.41   24.97
  -9   9  -3   63.60   19.17
   9  -9   4   10.22   13.77
   9   9  -4   31.37   10.79
  -9  -9   4   12.67    7.66
  -9   9  -4    2.60   11.44
   9   9  -5   15.30    8.27
   9  11   0  503.95  112.36
   9  11   0  768.96  184.37
  -9 -11   0  562.83  125.48
  -9 -11   0  776.95  185.30
   9  11  -1   83.71   20.22
  -9  11  -1   80.98   30.62
   9  11  -2   58.72   16.08
  -9 -11   2   50.77   14.20
   9  11  -3  159.42   37.41
  -9 -11   3  111.56   32.24
  -9 -11   3  189.08   43.16
  -9  11  -3  181.47   43.83
   9 -11   4   34.65   18.10
   9  11  -4   33.33   21.36
   9  11  -4   56.79   15.17
  -9 -11   4   11.02   21.31
  -9 -11   4   30.59   11.43
   9  11  -5   20.76    9.46
   9  13   0  150.26   61.37
  -9 -13   0  223.54   70.88
   9  13  -1  350.16   78.45
  -9  13  -1  286.47  102.01
   9  13  -2   97.13   23.34
  -9 -13   2  194.05   49.47
  -9 -13   2  109.67   26.28
   9  13  -3   38.31   12.56
  -9 -13   3   29.25    9.84
   9  13  -4   97.05   29.05
   9  13  -4   24.40   10.05
  -9 -13   4   65.87   24.35
  -9 -13   4   22.27    9.04
   9  13  -5   25.32   10.91
  -9  13  -5   27.73   15.24
   9  15   0  104.45   56.24
  -9 -15   0  128.13   54.64
   9 -15   1  345.53  122.96
   9  15  -1   60.62   58.01
  -9  15  -1  406.06  144.08
   9  15  -3   29.73   17.86
   9  15  -3   25.47   11.04
  -9 -15   3   21.45   18.62
   9 -15   4    1.43   16.96
   9  15  -4   19.17   16.36
   9  15  -4   14.79    9.34
  -9 -15   4   17.15    9.07
   9  17   0  413.97  111.69
  -9 -17   0  432.44  112.86
   9 -17   0  343.60   84.76
   9 -17   1    8.75   10.19
  -9 -17   1   -0.77   34.35
  -9  17  -1    7.33    8.73
   9  17  -3   28.16   17.92
  -9 -17   3   62.30   23.67
   9  17  -4   25.09   11.34
  -9  17  -4   13.61   11.19
   9  19   0  566.20  141.77
  -9 -19   0  354.57   93.55
   9 -19   1   14.82   10.54
  -9  19  -1   13.02    9.97
   9  19  -4    1.25   15.04
   9  21   0  230.82   68.61
  -9 -21   0  392.30  100.28
   9 -21   1   42.95   17.48
   9  21  -1   10.46   32.84
  -9  21  -1   29.58   13.00
  -9  21  -2   45.09   17.65
   9  23   0   27.96   28.56
  -9 -23   0   51.32   29.07
   9 -23   0   26.48   19.07
  -9  23   0   17.95   13.42
   9 -23   1  127.55   46.15
   9  23  -1   25.29   34.08
  -9  23  -1  128.85   46.36
  -9  23  -2   10.97    7.44
   9  25   0  107.39   46.48
  -9 -25   0   74.83   32.14
   9 -25   0   54.60   24.45
  -9  25   0  109.46   31.56
   9  25  -1    6.82   27.07
  -9  25  -1   -1.72   16.00
   9 -25   2   14.32   11.14
  -9  25  -2    4.13    6.45
  -9  27   0   54.52   20.54
  -9  27  -1    0.21   15.17
   9 -29   1    1.73    7.17
  10   0   0 6120.55 1370.49
  10   0   1  330.18  117.32
 -10   0  -1  361.84  128.68
  10   2   0 1102.12  254.45
 -10  -2   0  832.06  192.15
 -10  -2   0 1033.13  236.54
 -10   2   0 1176.99  267.58
  10  -2   1  143.53   51.87
 -10  -2  -1  198.13   70.96
  10   2   1  106.89   38.99
 -10  -4   0  198.80   56.20
 -10  -4  -1  509.84  180.63
  10  -4   2  162.03   39.11
 -10   4  -2  135.88   33.22
 -10  -4  -4    9.93    3.96
 -10  -4  -5    5.87    2.98
  10   6   0   25.95    8.19
  10   6   0  149.17   47.45
  10   6  -1  173.98   42.99
  10   6  -1   14.58    7.27
 -10  -6  -1   14.21    9.99
 -10  -6  -1   20.25    7.59
 -10   6  -1   24.91   13.31
  10  -6   2  543.49  126.03
  10   6  -2  380.36   85.14
 -10  -6  -2  598.59  133.10
  10   6   2  641.50  142.69
 -10  -6   2  547.28  122.12
 -10   6  -2  503.95  116.94
  10   6  -3   28.82   10.44
 -10  -6  -3   39.89   10.14
  10   6   3   35.62    8.83
 -10  -6   3   28.55   10.41
  10   6  -4   36.37   11.40
 -10  -6  -4   62.93   14.39
  10   6   4   63.98   14.66
 -10  -6   4   68.27   17.23
  10   6  -5    3.25    7.69
 -10  -6  -5    7.95    3.35
  10   6   5    7.61    3.18
  10   8   0  704.18  168.47
 -10  -8   0 1541.71  342.42
  10   8  -1   34.05   20.29
  10   8  -1   35.13   10.34
 -10  -8  -1   27.49    8.99
  10   8   1   31.19   13.88
  10   8   1   35.16   10.00
 -10  -8   1   38.44   15.92
 -10   8  -1   10.13   11.32
  10   8  -2  345.15   77.40
 -10  -8  -2  289.66   64.74
  10   8   2  273.38   61.08
 -10  -8   2  343.93   77.11
  10   8  -3  159.89   42.02
  10   8  -3  211.80   48.25
  10   8   3  150.31   33.76
 -10  -8   3  206.16   46.95
 -10   8  -3  253.27   59.65
  10   8  -4   29.80   10.39
  10   8   4   16.27    5.26
 -10  -8   4   18.92    8.39
 -10   8  -4   31.33   13.34
  10  10   0  202.46   45.85
  10  10   0  109.08   50.60
 -10 -10   0  182.06   41.40
 -10 -10   0  124.10   54.69
  10 -10   1 1204.34  425.71
  10  10  -1  946.06  210.37
  10  10   1  934.28  330.22
  10  10   1  936.38  208.10
 -10 -10   1  824.91  183.66
 -10  10  -1 1250.62  442.11
  10  10  -2  181.55   46.02
  10  10  -2  200.11   45.43
 -10 -10  -2  214.16   48.21
  10  10   2  181.05   40.67
 -10 -10   2  202.71   51.03
 -10 -10   2  204.73   46.48
  10  10  -3   72.44   18.29
 -10 -10   3   50.14   14.02
 -10  10  -3   85.56   22.42
  10  10  -4   13.99   16.79
 -10 -10   4   29.24   10.28
 -10  10  -4   21.16   11.97
  10  10  -5  119.97   28.59
  10  12   0  422.34   94.23
  10  12   0  249.08   77.57
 -10 -12   0  469.03  104.66
 -10 -12   0  246.05   74.71
  10 -12   1  354.82  126.24
  10  12  -1  285.20   64.11
  10  12   1  221.69   49.85
 -10  12  -1  377.79  134.15
  10  12  -2   61.50   22.85
  10  12  -2   13.68    8.01
 -10 -12   2   33.91   11.02
  10 -12   3   43.12   18.31
  10  12  -3  135.37   36.49
  10  12  -3  127.34   30.53
 -10 -12   3  137.85   32.05
  10 -12   4   58.64   19.83
  10  12  -4   21.86    9.36
 -10 -12   4   17.92    8.57
  10 -14   1   11.94   10.67
  10  14  -1   18.24    8.44
 -10  14  -1   10.12    9.68
  10  14  -2   74.20   18.25
 -10 -14   2   84.97   20.89
  10  14  -3   51.91   14.54
 -10 -14   3   41.75   12.29
  10  14  -4   29.94   10.94
 -10 -14   4   21.40    8.55
  10  16   0   47.62   36.77
 -10 -16   0   74.71   36.89
  10 -16   1  145.72   52.71
 -10 -16   1   10.76   30.63
 -10  16  -1  133.69   48.25
 -10  16  -2   23.10   10.78
  10  16  -3  214.07   48.92
 -10 -16   3   83.96   28.42
 -10 -16   3  135.75   32.15
  10  16  -4    9.46    9.46
 -10 -16   4    6.67    8.83
  10  18   0  116.61   46.10
 -10 -18   0   43.03   29.01
  10 -18   0   27.20   20.44
  10 -18   1   31.17   14.13
 -10 -18   1   -1.67   24.60
 -10  18  -1   75.05   27.83
 -10  18  -2   29.63   12.63
  10  18  -3   -0.47   16.19
 -10 -18   3    2.50   18.72
  10  18  -4   29.40   18.62
  10  18  -4   45.18   14.07
  10  20   0   69.91   36.13
 -10 -20   0   84.64   35.97
  10 -20   1   51.49   20.50
  10  20  -1   13.55   28.85
 -10  20  -1   40.20   15.85
  10 -20   2   38.26   17.43
 -10  20  -2   24.98   11.04
  10  22   0  101.88   39.48
 -10 -22   0  182.56   54.01
  10 -22   1   48.08   19.29
  10  22  -1    6.33   26.04
 -10  22  -1   20.33   15.24
  10 -22   2    3.81    9.56
 -10  22  -2    3.84    5.84
  10  24   0  121.74   44.00
 -10 -24   0   71.22   30.44
  10 -24   0   30.20   20.41
  10 -24   1    9.99    8.58
  10  24  -1    4.31   26.67
  10 -24   2   15.98   10.75
  10  26   0   28.21   29.43
 -10  26   0   10.62   11.16
  10 -26   1   91.16   33.63
 -10  26  -1   15.53   16.25
  10 -26   2  108.40   39.75
  10 -28   1    6.84    7.93
  11   1   0  235.61   55.57
  11   1   0  152.82   48.84
 -11  -1   0  136.84   47.32
  11  -1   0  182.98   49.68
  11   1   1  599.86  212.39
 -11   1  -1  611.21  216.64
  11   3   0  204.94   48.84
 -11  -3   0  285.03   66.42
 -11  -3   0  467.77  114.00
  11   3   1  951.53  336.32
 -11   3  -1 1025.14  362.43
  11   5   0  103.15   46.36
 -11  -5   0    4.05    6.40
 -11  -5   0  107.94   44.72
  11   5  -1  261.22   63.14
 -11  -5  -1  208.60   74.71
  11   5   1  246.26   87.88
 -11   5  -1  151.56   55.15
 -11  -5  -2    2.63    5.75
 -11  -5   2    1.94    7.18
 -11   5  -2   55.48   15.13
 -11  -5  -4    2.77    3.60
 -11  -5   4    5.42    7.72
 -11  -5  -5    6.47    3.25
  11   7   0  471.97  117.62
 -11  -7   0   24.23    8.84
  11  -7   1  163.17   59.10
  11   7  -1  153.79   40.67
  11   7  -1   92.63   21.83
 -11  -7  -1  131.71   47.79
 -11  -7  -1  125.19   28.75
  11   7   1  178.69   40.35
  11   7   1  218.07   77.86
 -11  -7   1  139.20   34.56
 -11  -7   1   90.40   21.65
 -11   7  -1  182.69   65.83
  11   7  -2   49.01   23.29
  11   7  -2   21.89    8.92
 -11  -7  -2   23.30    8.27
  11   7   2   30.53    8.43
 -11  -7   2   21.71   15.00
  11   7  -3   44.72   12.90
 -11  -7  -3   56.96   13.44
  11   7   3   75.47   17.26
 -11   7  -3  101.55   26.09
  11   7  -4    5.72    7.55
 -11  -7  -4   21.76    6.04
  11   7   4   21.05    6.08
 -11  -7   4   13.09    7.85
  11   9   0  167.08   38.09
  11   9   0  340.10   91.28
 -11  -9   0  164.94   37.60
  11  -9   1   40.62   18.26
  11   9  -1   78.49   19.26
 -11  -9  -1   45.09   18.51
 -11  -9  -1   76.22   18.29
  11   9   1   65.20   15.86
 -11  -9   1  166.07   41.84
 -11  -9   1   87.33   21.23
 -11   9  -1   33.31   15.86
  11   9  -2   33.67   10.26
 -11  -9  -2   42.28   11.12
  11   9   2   28.58    8.13
  11   9  -3   75.47   27.28
  11   9  -3   66.80   17.32
  11   9   3   60.95   14.29
 -11  -9   3   99.57   31.04
 -11  -9   3   77.11   19.05
 -11   9  -3   54.10   15.25
  11  -9   4    4.61   12.39
  11   9  -4   22.16    9.60
 -11  -9  -4    0.59    4.48
  11   9   4    3.80    3.84
 -11  -9   4   23.57    9.25
  11  11   0   88.55   21.18
  11  11   0   61.46   38.51
 -11 -11   0   56.75   14.72
  11 -11   1   28.59   14.39
  11  11  -1   34.93   10.21
 -11 -11  -1   17.70   10.21
  11  11   1   35.62   10.25
 -11 -11   1   43.12   12.33
 -11  11  -1   21.75   12.24
  11  11  -2   36.62   10.97
 -11 -11  -2   38.07   10.40
 -11 -11   2   39.65   11.61
 -11  11  -2    2.55    7.11
  11  11  -3   29.13    9.89
  11  11   3   22.53    6.55
 -11 -11   3   34.12   11.06
 -11  11  -3   21.68   10.28
  11 -11   4   36.51   16.83
 -11 -11   4   -8.67   18.87
 -11 -11   4    7.29    7.38
 -11  11  -4   20.34   10.32
  11  13   0   22.25    8.50
  11  13   0  264.84   74.04
 -11 -13   0   16.01    7.99
 -11 -13   0  256.60   70.80
  11 -13   1   94.82   35.29
  11  13  -1    2.73   30.50
  11  13  -1   97.38   23.17
  11  13   1  185.89   66.34
  11  13   1   76.73   18.43
 -11  13  -1  106.13   38.83
  11  13  -2   13.23   16.65
  11  13  -2    9.97    7.18
 -11 -13   2   16.00   15.43
 -11 -13   2   18.51    8.58
 -11  13  -2   -0.27    6.74
  11  13  -3   25.66   16.14
  11  13  -3   55.74   15.74
 -11 -13   3   38.70   18.06
 -11 -13   3   60.45   15.87
  11  13  -4   30.87   10.70
 -11 -13   4   31.71   10.55
 -11  13  -4   33.81   12.53
  11  15   0  148.24   50.73
 -11 -15   0  135.50   45.39
  11 -15   1   23.43   12.46
  11  15  -1   50.82   13.66
  11  15   1    7.82    7.45
 -11 -15   1   40.55   11.88
 -11 -15   1   13.45   26.14
 -11  15  -1   28.72   12.80
  11 -15   2   -0.62   10.57
  11  15  -2    7.77    7.90
 -11 -15   2    7.57    7.82
 -11  15  -2   10.45    7.55
  11  15  -3   11.05    8.14
 -11 -15   3    9.30   14.20
 -11 -15   3   21.13   10.42
  11  15  -4    5.62   15.99
  11  15  -4   25.36   10.71
 -11 -15   4    7.95    7.48
 -11  15  -4   27.17   12.51
  11  17   0   73.49   35.90
 -11 -17   0  122.33   41.81
  11 -17   1    3.99    8.05
 -11 -17  -1    4.08    5.96
 -11 -17   1   -1.29   22.17
  11  17  -2   65.92   16.49
  11  17  -3   24.44   10.10
 -11 -17   3   23.59    9.89
 -11 -17   4   18.89    9.49
  11  19   0   97.59   38.86
 -11 -19   0  100.07   36.62
  11 -19   0   51.19   21.18
  11 -19   1    0.09    7.71
 -11 -19  -1   -2.78    5.34
  11 -19   2   35.81   16.32
 -11  19  -2   45.98   17.82
  11  21   0   86.11   35.90
 -11 -21   0   58.35   27.93
  11 -21   0   64.65   22.69
  11 -21   1    7.10    8.07
  11  21  -1    5.83   25.51
 -11 -21  -1    2.02    5.85
 -11  21  -1    4.12    5.06
  11 -21   2   22.77   12.07
  11  23   0   62.05   30.25
  11 -23   0   20.60   16.50
  11 -23   1   -2.00    7.13
  11  23  -1    4.12   24.23
 -11  23  -1    1.70   11.35
  11 -23   2    3.78    7.90
  11  25   0    8.00   20.89
  11 -25   1    1.36    6.93
  11 -25   2   -2.64    7.58
  12   0   0  101.84   34.74
 -12   0  -1   64.49   25.32
  12   2   0  401.43   93.47
 -12  -2   0  273.47   70.67
  12  -2   0  219.88   57.25
 -12   2   0  356.16   86.78
  12  -2   1   35.00   16.52
 -12  -2  -1    8.03   10.20
 -12   2  -1   23.29   13.15
 -12  -4   0  200.44   47.41
 -12  -4   0  394.24   97.05
  12  -4   1    8.46   10.94
  12   4  -1   11.68   17.05
 -12  -4   1   31.02   14.70
 -12   4  -1    7.06    9.67
  12   6   0   87.08   36.06
 -12  -6   0  140.21   48.25
  12  -6   1   27.28   14.38
  12   6  -1   54.35   21.07
 -12  -6  -1   66.84   16.51
  12   6   1   51.24   20.19
  12   6   1  105.80   24.50
 -12  -6   1   17.35   10.97
 -12  -6   1   71.60   17.92
 -12   6  -1   28.78   14.31
 -12  -6  -2  135.50   30.92
  12   6   2  287.77   64.32
 -12  -6   2  155.60   35.81
  12   6   3   12.78    4.83
 -12  -6   3   14.61    8.50
 -12  -6  -4   11.45    4.21
  12   6   4   13.57    4.32
 -12  -6   4   15.54    8.23
  12   8   0  107.69   24.94
  12   8   0  240.16   64.91
 -12  -8   0   75.89   18.44
  12  -8   1  276.79   98.69
  12   8  -1  175.41   44.93
 -12  -8  -1  282.26   63.27
  12   8   1  374.34  132.85
  12   8   1  283.73   63.56
 -12  -8   1  230.73   55.53
 -12  -8   1  254.74   57.46
 -12   8  -1  296.52  105.59
  12   8  -2   23.80    8.67
  12   8   2   14.82    5.65
 -12  -8   2   20.17    8.75
 -12   8  -2    3.43    7.19
  12   8  -3  104.58   30.64
  12   8  -3  102.18   24.18
 -12  -8  -3  138.86   31.44
  12   8   3  130.53   29.51
 -12  -8   3   96.88   23.33
 -12   8  -3  199.85   47.74
  12   8  -4   10.25    8.27
 -12  -8  -4    8.37    4.00
  12   8   4   17.80    5.50
  12  10   0   64.07   15.64
  12  10   0  267.62   71.34
 -12 -10   0   40.97   11.48
  12 -10   1  542.23  192.15
 -12 -10  -1  324.41   72.65
 -12 -10  -1  515.73  182.73
  12  10   1  434.54  154.08
  12  10   1  335.56   75.05
 -12 -10   1  366.60   82.15
 -12  10  -1  522.04  184.92
  12  10  -2   29.53    9.24
 -12 -10  -2   35.67   10.05
 -12  10  -2    5.93    7.05
  12 -10   3   70.84   21.05
  12  10  -3   61.21   16.04
  12  10   3   37.29    9.45
 -12 -10   3   39.84   19.33
 -12  10  -3   36.67   12.32
  12  10  -4   -1.13   17.66
  12  10  -4   22.68    9.77
  12  10   4    6.42    3.77
 -12 -10   4   23.29    9.16
  12  12   0   75.72   18.23
  12  12   0   70.21   32.96
 -12 -12   0   59.23   15.18
  12 -12   1    7.22    9.49
  12  12  -1   20.11    7.43
 -12 -12  -1   16.50    9.80
  12  12   1   24.34    8.15
 -12 -12   1   24.62    8.93
 -12  12  -1   14.07    8.88
  12 -12   2   26.35   13.92
  12  12  -2   20.57    7.81
 -12 -12  -2   14.00    6.97
 -12 -12   2   16.52    8.32
 -12  12  -2    7.55    7.24
  12 -12   3    4.37   12.59
  12  12  -3   52.75   20.59
  12  12  -3   39.83   11.89
  12  12   3   18.99    6.10
 -12 -12   3   36.22   11.19
 -12 -12   4   12.69    9.09
  12  14   0   71.76   32.73
 -12 -14   0   21.36    8.02
 -12 -14   0  118.46   39.90
  12 -14   1    1.98    8.33
  12  14  -1   13.08    6.94
  12  14  -1   10.67   28.33
 -12 -14  -1    2.46    7.09
 -12 -14  -1   11.25    8.30
  12  14   1   18.01    7.25
  12 -14   2   17.22   11.80
  12  14  -2   20.70    8.19
 -12 -14   2   20.04    8.82
 -12  14  -2    9.98    7.19
  12  14  -3    8.71   14.87
  12  14  -3   25.43   10.33
 -12 -14   3   24.13    9.93
  12  14  -4   19.70    9.45
  12  16   0   52.37   13.41
  12  16   0   68.99   32.71
 -12 -16   0   68.95   29.65
  12 -16   1   57.08   22.35
  12  16  -1   43.20   11.65
  12  16   1   57.17   21.45
 -12 -16   1    0.46   21.33
 -12 -16   1   56.20   15.02
  12 -16   2  132.38   48.17
 -12 -16   2   14.96    8.47
  12  16  -3   23.07    9.56
  12  18   0   45.05   27.82
 -12 -18   0   20.08   20.52
  12 -18   1   18.33   10.34
  12  18   1    7.44    6.36
 -12 -18   1   -0.46   19.43
  12 -18   2  109.16   40.02
  12  18  -2   92.08   22.01
  12  18  -3   16.02   18.12
  12  18  -3    9.57    7.96
 -12 -18   3   14.06    9.53
  12  20   0  126.16   43.03
 -12 -20   0   49.55   26.21
  12 -20   0   79.80   26.00
  12 -20   1    2.08    7.19
  12  20  -1    4.66   22.11
  12  20   1    0.06    6.65
  12 -20   2   25.47   12.34
  12  22   0   29.50   24.45
  12 -22   0    0.54   11.59
  12 -22   1   -1.26    7.86
  12  22  -1    3.26   24.15
 -12 -22  -1   14.59    7.51
 -12  22  -1   13.09    7.14
 -12  22  -1   -0.96    9.63
 -12  22  -2   10.05    7.49
  12  24   0   16.38   21.72
  13   1   0  137.81   33.82
  13  -1   0  290.71   70.21
 -13   1   0  203.89   53.04
  13  -1   1   41.55   17.68
 -13  -1  -1   83.88   31.33
  13   1   1   73.87   28.05
 -13   1  -1   53.34   21.30
 -13  -3   0   38.28   12.23
 -13  -3   0   37.32   21.23
  13  -3   1   23.17   12.38
 -13  -3  -1   56.83   22.30
 -13   3  -1   39.81   16.77
 -13   3  -2    4.54    7.28
 -13  -5   0  217.61   57.21
  13  -5   1   88.59   33.03
 -13  -5  -1  106.55   39.10
 -13  -5   1   73.45   21.34
 -13   5  -1   71.89   27.41
  13  -5   2   13.41    7.81
 -13   5  -2    1.62    6.94
  13   7   0   14.71    6.65
  13   7   0   21.79   20.68
 -13  -7   0   15.94    7.50
  13  -7   1   84.17   31.64
  13   7  -1   99.91   29.62
  13   7  -1  286.63   64.28
 -13  -7  -1  138.61   50.14
 -13  -7  -1  164.89   37.71
  13   7   1  137.39   31.26
 -13  -7   1  133.77   33.32
 -13  -7   1  194.09   44.08
 -13   7  -1  104.41   38.25
  13  -7   2   74.92   28.85
  13   7  -2   92.96   29.71
  13   7  -2   17.95    7.39
 -13  -7   2   40.58   12.11
 -13   7  -2   43.92   17.43
  13   7  -3   77.65   19.13
  13   7   3  104.03   23.67
 -13  -7   3   76.31   19.54
  13   7  -4    3.79    8.42
  13   7   4   13.38    4.75
  13   9   0  137.35   31.47
  13   9   0   72.06   29.99
 -13  -9   0  139.66   32.09
  13  -9   1  148.29   53.72
  13   9  -1  166.32   37.76
  13   9   1  229.30   81.73
  13   9   1  173.22   39.19
 -13  -9   1  161.19   39.69
 -13  -9   1  171.96   39.21
  13  -9   2   28.40   14.18
  13   9  -2   41.43   18.19
 -13  -9  -2   27.36    8.28
 -13  -9   2   40.43   11.92
 -13   9  -2   24.30   11.19
  13   9  -3   13.78    7.89
 -13  -9   3   16.46    8.46
  13   9  -4    9.65    7.49
  13   9   4   10.81    4.58
  13  11   0  128.51   29.52
  13  11   0  282.47   72.65
 -13 -11   0  106.26   24.87
  13 -11   1    1.29    8.09
 -13 -11  -1    7.68    6.92
  13  11   1   13.97    6.55
  13 -11   2   10.06    9.56
  13  11  -2   23.56   17.84
  13  11  -2    7.66    5.84
 -13 -11  -2   27.87    8.99
 -13 -11   2   11.34    7.91
  13 -11   3    0.14   11.28
  13  11  -3   32.54    9.93
  13  11   3   29.42    8.01
  13  13   0  125.48   28.87
  13  13   0   72.73   30.04
 -13 -13   0  122.96   28.60
  13 -13   1    4.13    8.14
  13  13  -1    0.15   20.36
  13  13  -1   16.16    6.70
  13  13   1   35.77   14.98
  13  13   1   14.54    6.77
 -13 -13   1   20.74    8.32
 -13  13  -1    8.32    6.29
  13 -13   2   90.90   33.79
  13  13  -2   40.20   19.02
  13  13  -2  102.56   24.02
 -13 -13  -2   75.84   18.53
  13  13   2   76.01   18.58
 -13 -13   2   78.79   19.88
  13  13  -3   22.40    8.40
  13  13   3   17.60    6.09
 -13 -13   3   33.08   11.01
  13  15   0   50.73   27.11
 -13 -15   0   38.45   11.40
 -13 -15   0   79.55   31.30
  13 -15   1    4.24    7.72
  13  15  -1   49.51   13.23
 -13 -15  -1   31.15   13.89
 -13 -15  -1   28.81    9.76
  13  15   1   24.13   11.64
  13  15   1   20.08    7.70
 -13 -15   1    1.74   19.05
  13 -15   2   40.30   16.70
  13  15  -2   31.68   10.14
  13  15   2   46.82   12.14
 -13 -15   2   58.09   15.43
  13  15  -3   11.67   18.21
  13  15  -3   37.36   12.32
 -13 -15   3   30.92   11.02
  13  17   0    7.78    6.30
  13  17   0   39.44   24.72
 -13 -17   0   25.93   20.83
  13 -17   1   17.42   10.16
  13  17  -1   37.23   10.98
 -13 -17   1   49.43   13.83
 -13 -17   2   69.66   17.85
 -13  17  -2   49.43   19.46
  13  17  -3  115.98   27.44
  13  19   0   33.54   26.29
 -13 -19  -1   24.71   10.72
  13  19   1   38.31   15.15
 -13  19  -1   13.79    7.42
  13  19  -2   24.57    9.09
 -13  19  -2   11.37    8.26
  13  21   0   74.71   32.53
  13  21   1   67.14   24.78
  14   0   0   20.98   15.33
  14   0   1   71.68   27.10
 -14   0  -1   87.37   32.33
 -14   0  -2   14.31    8.74
  14   2   0  314.02   73.57
 -14  -2   0  257.27   65.33
 -14  -2   0  229.43   53.97
  14  -2   0  363.40   85.22
 -14   2   0  258.32   62.85
  14  -2   1   23.24   11.81
 -14  -2  -1    0.83    7.93
  14   2   1    1.35    8.53
 -14   2  -1   14.16    9.14
  14  -2   2    6.63    9.92
 -14  -2  -2   -1.63    6.53
 -14   2  -2    3.29    6.87
  14  -4   1    4.16    8.54
 -14  -4  -1   -0.16    7.82
  14   4   1    1.89    8.15
 -14   4  -1    7.78    7.72
  14  -4   2   22.70   13.45
 -14   4  -2   42.82   11.51
 -14   4  -2   11.78    7.85
  14   6   0   55.27   23.87
 -14  -6   0   45.98   20.88
  14  -6   1    2.30    8.20
 -14  -6  -1   15.33    9.75
 -14  -6  -1    1.20    6.45
  14  -6   2   26.24   13.12
  14  -6   2    4.78    7.57
  14   6  -2   -8.30   16.34
 -14  -6  -2    4.97    5.97
  14   8   0   45.01   11.72
  14   8   0   29.13   18.79
  14  -8   1   39.56   16.79
  14   8  -1   23.00   19.66
  14   8  -1   25.79    8.37
 -14  -8  -1   45.73   18.33
 -14  -8   1   55.32   16.94
 -14  -8   1   14.13    7.45
  14  -8   2   73.66   27.90
  14   8  -2  104.62   24.54
 -14  -8  -2   96.12   22.60
  14   8   2  105.67   24.48
 -14  -8   2   63.52   16.29
  14   8  -3    7.37   15.64
  14   8  -3   18.15    8.23
  14   8   3   14.28    5.57
 -14  -8   3   14.34    8.84
 -14   8  -3   29.87   10.59
  14  10   0  179.83   40.74
  14  10   0   64.36   26.08
 -14 -10   0  244.83   55.27
  14 -10   1   12.49    9.44
  14  10  -1   41.06   11.28
 -14 -10  -1   22.91   11.35
  14  10   1   18.68    7.05
 -14 -10   1   30.90   13.89
 -14 -10   1   19.95    8.66
  14 -10   2   26.06   12.53
  14  10  -2    4.34   14.61
  14  10  -2   28.88    9.01
 -14 -10  -2   10.46    6.26
  14  10   2    8.47    5.94
 -14 -10   2   -2.24   10.63
 -14 -10   2   20.96    8.84
  14  10  -3   78.37   26.88
 -14 -10   3   63.94   16.51
 -14  10  -3   87.20   22.17
  14  12   0   63.94   15.70
  14  12   0   33.32   21.38
 -14 -12   0   53.76   14.03
  14 -12   1   -0.77    7.39
  14  12  -1   19.12    8.46
  14  12  -1    1.71   17.78
 -14 -12  -1    4.38    6.73
 -14 -12  -1   15.28    8.95
  14  12   1    4.53    5.93
 -14 -12   1   31.42   10.43
  14 -12   2   73.49   27.99
  14  12  -2  123.93   34.14
  14  12  -2  145.80   33.71
 -14 -12  -2   84.09   20.07
  14  12   2   75.55   17.98
 -14 -12   2   83.58   23.40
 -14 -12   2  137.94   32.09
  14  12  -3   17.82   17.45
  14  12  -3   24.45    8.69
  14  12   3   21.21    7.02
  14  14   0   54.73   14.00
  14  14   0  111.43   35.69
 -14 -14   0   56.33   14.82
  14  14  -1    5.89    5.56
 -14 -14  -1   14.72    8.57
  14  14   1   30.97   13.07
  14  14   1   14.83    6.79
 -14 -14   1   11.41    7.27
  14  14  -2   13.34   15.48
  14  14  -2   39.92   11.19
 -14 -14  -2   25.05    8.76
  14  14   2   30.25    8.89
 -14 -14   2   28.46   10.88
 -14  14  -2   33.76   14.25
  14  16   0    7.37    7.28
  14  16   0   32.03   22.27
 -14 -16   0   11.37    6.89
  14  16  -1   15.77    7.02
 -14 -16  -1    1.35    7.60
  14  16   1   17.62    9.39
  14  16   1    9.49    5.95
  14  16  -2   27.80    9.27
  14  16   2   24.11    8.38
 -14 -16   2   30.15   10.86
 -14  16  -2   20.36   10.74
  14  18   0   12.51    6.97
  14  18   0   12.26   20.09
  14  18  -1    3.76    6.24
  14  18   1    4.66    6.31
 -14 -18   1   -1.21    8.59
  14  20  -1    5.81    6.80
  15  -1   0    5.64   10.18
 -15   1   0    7.18   12.48
  15  -1   1   15.45   10.43
 -15  -1  -1   22.16   10.56
  15   1   1   17.34   10.58
  15  -1   2    9.04   10.03
 -15  -1  -2    3.66    6.35
  15   1   2   17.65   11.91
  15   3   0   25.32   11.26
 -15  -3   0   39.06   12.07
 -15  -3   0   90.99   27.68
  15  -3   0   67.56   20.99
  15  -3   1   80.05   30.01
 -15  -3  -1  111.10   40.35
  15   3   1  120.31   43.75
  15  -3   2   10.41    8.92
 -15  -3  -2    0.39    6.28
  15   3   2    4.78   10.09
 -15   3  -2   10.92    5.81
 -15  -5   0    8.49    7.82
 -15  -5   0  104.11   31.16
  15  -5   1    4.11    8.12
 -15  -5  -1   23.39   11.31
  15   5   1   12.74    8.99
 -15   5  -1   16.21    8.46
  15  -5   2    5.38    6.21
  15  -5   2   10.43    8.74
 -15  -5  -2    4.39    6.68
 -15   5  -3    7.48    9.04
  15   7   0   11.81   14.56
 -15  -7   0    8.23    7.45
 -15  -7   0   18.56   15.84
  15  -7   1   -2.59    7.60
  15   7  -1   13.40   12.45
 -15  -7  -1    0.13    7.15
 -15  -7  -1   26.89    9.36
  15   7   1    6.07    7.69
 -15  -7   1    1.22    9.55
 -15  -7   1   12.24    7.68
  15  -7   2   14.40    8.97
 -15  -7  -2   -2.24    6.48
 -15  -7   2    5.65   13.19
 -15  -7   2   -0.46    6.95
 -15   7  -3   22.42    9.75
  15   9   0    7.63    5.99
  15   9   0   12.88   15.23
 -15  -9   0    8.83    6.55
  15  -9   1    4.75    7.77
  15   9  -1    0.40   13.94
  15   9  -1   10.56    5.88
 -15  -9  -1    2.43    7.39
 -15  -9  -1   30.76    9.70
  15   9   1   10.20    6.36
  15   9   1    6.33    7.93
 -15  -9   1   29.75   13.52
  15   9  -2   30.82   15.58
  15   9  -2   10.52    6.27
 -15  -9   2    7.75   12.43
 -15   9  -2   14.63    8.94
  15  11   0   29.47    8.96
  15  11   0   50.06   21.95
  15  11  -1   70.63   17.05
 -15 -11  -1   47.24   18.72
 -15 -11  -1   51.19   13.22
  15  11   1   72.31   17.34
 -15 -11   1   93.01   22.20
 -15  11  -1   47.79   18.37
  15  11  -2   33.02   16.30
  15  11  -2   25.68    8.75
 -15 -11   2   25.46   10.34
 -15  11  -2    3.46    7.76
  15  13   0   21.11    7.59
  15  13   0   18.98   18.03
 -15 -13   0   21.61    8.08
  15  13  -1   65.37   16.02
 -15 -13  -1   64.57   16.61
  15  13   1   69.03   16.75
 -15 -13   1   60.66   15.58
  15  13  -2   14.84   17.33
  15  13   2   28.60    8.99
  15  15   0   15.02    7.32
  15  15   0   51.70   24.01
 -15 -15   0    7.99    7.29
  15  15  -1    6.43    5.99
 -15 -15  -1    8.01    8.72
  15  15   1    7.96    6.44
 -15 -15   1   11.10    7.85
  15  17   0  128.13   29.75
 -15 -17   0   97.59   23.64
  15  17  -1   44.55   12.56
  15  17   1   29.87    9.54
  16   0   0   15.80   12.66
 -16   0   0    7.93   13.84
  16   0   1   76.01   28.49
 -16   0  -1   89.18   20.99
 -16   0  -1  100.45   36.66
  16   0   2   13.70    9.82
  16  -2   0   24.61   12.01
 -16   2   0   10.81   11.50
  16  -2   1   -3.19    7.97
  16   2   1    2.23    7.98
  16  -2   2    6.24    7.96
  16   2   2   50.48   20.43
  16   4   0    6.51   10.39
 -16  -4   0   22.14    9.23
 -16  -4   0   13.37   13.08
 -16   4   0   13.73   11.85
  16  -4   1    6.74    8.04
  16   4   1    8.93    8.93
  16   4   2   29.80   14.12
 -16   4  -2    5.31    7.89
  16   6   0   98.14   30.67
 -16  -6   0   48.33   20.85
  16   6  -1   33.77   15.18
 -16  -6  -1   20.52   10.06
  16   6   1    8.27    8.19
  16   6  -2   11.29   16.04
  16   6   2    8.79    9.59
  16   8   0   28.03    8.94
  16   8   0   29.24   16.86
 -16  -8   0   59.06   15.49
 -16  -8  -1  106.22   38.82
  16   8   1   81.27   30.14
  16   8   1   29.34    8.93
 -16  -8   1   47.45   16.17
 -16  -8   1   17.11    9.17
  16   8  -2   50.14   22.33
  16   8   2   78.62   18.83
  16  10   0  151.73   34.71
  16  10   0   30.96   17.88
 -16 -10   0  187.95   42.95
  16  10  -1   40.22   11.02
  16  10   1   55.44   21.41
 -16 -10   1   75.97   22.12
  16  12   0    3.52    6.06
  16  12   0   31.42   18.56
  16  12  -1   50.02   13.06
  16  12   1   52.71   20.39
  16  12   1   60.53   15.19
  16  14   0   82.32   19.86
  17  -1   0   18.00   11.64
 -17   1   0   11.93   12.83
  17  -1   1    8.40    4.93
  17  -1   1   -1.16    7.48
  17   1   1    1.64    7.81
  17   3   0    7.49   10.80
  17  -3   0   17.09   10.23
  17   3   1   57.55   22.87
 -17  -5   0   21.48    9.97
   0   0   0    0.00    0.00

_computing_structure_solution     'SHELXT 2014/5 (Sheldrick, 2014)'
;
_shelx_hkl_checksum   28738
