# Supplementary material for: High-throughput phase elucidation of polycrystalline materials using serial rotation electron diffraction
Source: Nat Chem. 2023 Jan 30;15(4):483–90. doi: 10.1038/s41557-022-01131-8 (PMC10070184; doi:10.1038/s41557-022-01131-8)
Supplement: Supplementary file 5 — Crystallographic data for the zeolite phases in product A determined by SerialRED. [file 41557_2022_1131_MOESM5_ESM.zip › Product A_SerialRED_structures/Product_A_SerialRED_IWV.cif]

 
data_shelx_a10
 
_audit_creation_method            'SHELXL-2014/7'
_shelx_SHELXL_version_number      '2014/7'
_chemical_name_systematic         ?
_chemical_name_common             ?
_chemical_melting_point           ?
_chemical_formula_moiety          ?
_chemical_formula_sum
 'O2 Si' 
_chemical_formula_weight          60.08

loop_
 _atom_type_symbol
 _atom_type_description
 _atom_type_scat_dispersion_real
 _atom_type_scat_dispersion_imag
 _atom_type_scat_source
 'O'  'O'   0.0000   0.0000
 'International Tables Vol C Tables 4.2.6.8 and 6.1.1.4'
 'Si'  'Si'   0.0000   0.0000
 'International Tables Vol C Tables 4.2.6.8 and 6.1.1.4'
 
_space_group_crystal_system       orthorhombic
_space_group_IT_number            69
_space_group_name_H-M_alt         'F m m m'
_space_group_name_Hall            '-F 2 2'
 
_shelx_space_group_comment
;
The symmetry employed for this shelxl refinement is uniquely defined
by the following loop, which should always be used as a source of
symmetry information in preference to the above space-group names.
They are only intended as comments.
;
 
loop_
 _space_group_symop_operation_xyz
 'x, y, z'
 '-x, -y, z'
 '-x, y, -z'
 'x, -y, -z'
 'x, y+1/2, z+1/2'
 '-x, -y+1/2, z+1/2'
 '-x, y+1/2, -z+1/2'
 'x, -y+1/2, -z+1/2'
 'x+1/2, y, z+1/2'
 '-x+1/2, -y, z+1/2'
 '-x+1/2, y, -z+1/2'
 'x+1/2, -y, -z+1/2'
 'x+1/2, y+1/2, z'
 '-x+1/2, -y+1/2, z'
 '-x+1/2, y+1/2, -z'
 'x+1/2, -y+1/2, -z'
 '-x, -y, -z'
 'x, y, -z'
 'x, -y, z'
 '-x, y, z'
 '-x, -y+1/2, -z+1/2'
 'x, y+1/2, -z+1/2'
 'x, -y+1/2, z+1/2'
 '-x, y+1/2, z+1/2'
 '-x+1/2, -y, -z+1/2'
 'x+1/2, y, -z+1/2'
 'x+1/2, -y, z+1/2'
 '-x+1/2, y, z+1/2'
 '-x+1/2, -y+1/2, -z'
 'x+1/2, y+1/2, -z'
 'x+1/2, -y+1/2, z'
 '-x+1/2, y+1/2, z'
 
_cell_length_a                    27.830
_cell_length_b                    26.080
_cell_length_c                    13.940
_cell_angle_alpha                 90
_cell_angle_beta                  90
_cell_angle_gamma                 90
_cell_volume                      10117.7
_cell_formula_units_Z             1
_cell_measurement_temperature     293(2)
_cell_measurement_reflns_used     ?
_cell_measurement_theta_min       ?
_cell_measurement_theta_max       ?
 
_exptl_crystal_description        ?
_exptl_crystal_colour             ?
_exptl_crystal_density_meas       ?
_exptl_crystal_density_method     ?
_exptl_crystal_density_diffrn     0.010          
_exptl_crystal_F_000              10
_exptl_transmission_factor_min    ?
_exptl_transmission_factor_max    ?
_exptl_crystal_size_max           ?
_exptl_crystal_size_mid           ?
_exptl_crystal_size_min           ?
_exptl_absorpt_coefficient_mu     0.000
_shelx_estimated_absorpt_T_min    ?
_shelx_estimated_absorpt_T_max    ?
_exptl_absorpt_correction_type    ?
_exptl_absorpt_correction_T_min   ?
_exptl_absorpt_correction_T_max   ?
_exptl_absorpt_process_details    ?
_exptl_absorpt_special_details    ?
_diffrn_ambient_temperature       293(2)
_diffrn_radiation_wavelength      0.0251
_diffrn_radiation_type            ?
_diffrn_source                    ?
_diffrn_measurement_device_type   ?
_diffrn_measurement_method        ?
_diffrn_detector_area_resol_mean  ?
_diffrn_reflns_number             13893
_diffrn_reflns_av_unetI/netI      0.2506
_diffrn_reflns_av_R_equivalents   0.2908
_diffrn_reflns_limit_h_min        -33
_diffrn_reflns_limit_h_max        33
_diffrn_reflns_limit_k_min        -31
_diffrn_reflns_limit_k_max        31
_diffrn_reflns_limit_l_min        -16
_diffrn_reflns_limit_l_max        16
_diffrn_reflns_theta_min          0.055
_diffrn_reflns_theta_max          0.879
_diffrn_reflns_theta_full         0.863
_diffrn_measured_fraction_theta_max   0.964
_diffrn_measured_fraction_theta_full  0.983
_diffrn_reflns_Laue_measured_fraction_max    0.964
_diffrn_reflns_Laue_measured_fraction_full   0.983
_diffrn_reflns_point_group_measured_fraction_max   0.964
_diffrn_reflns_point_group_measured_fraction_full  0.983
_reflns_number_total              2549
_reflns_number_gt                 1202
_reflns_threshold_expression      'I > 2\s(I)'
_reflns_Friedel_coverage          0.000
_reflns_Friedel_fraction_max      .
_reflns_Friedel_fraction_full     .
 
_reflns_special_details
;
 Reflections were merged by SHELXL according to the crystal
 class for the calculation of statistics and refinement.
 
 _reflns_Friedel_fraction is defined as the number of unique
 Friedel pairs measured divided by the number that would be
 possible theoretically, ignoring centric projections and
 systematic absences.
;
 
_computing_data_collection        ?
_computing_cell_refinement        ?
_computing_data_reduction         ?
_computing_structure_solution     ?
_computing_structure_refinement 'SHELXL-2014/7 (Sheldrick, 2014)'
_computing_molecular_graphics     ?
_computing_publication_material   ?
_refine_special_details           ?
_refine_ls_structure_factor_coef  Fsqd
_refine_ls_matrix_type            full
_refine_ls_weighting_scheme       calc
_refine_ls_weighting_details
'w=1/[\s^2^(Fo^2^)+(0.2000P)^2^] where P=(Fo^2^+2Fc^2^)/3'
_atom_sites_solution_primary      ?
_atom_sites_solution_secondary    ?
_atom_sites_solution_hydrogens    .
_refine_ls_hydrogen_treatment     undef
_refine_ls_extinction_method      none
_refine_ls_extinction_coef        .
_refine_ls_number_reflns          2549
_refine_ls_number_parameters      153
_refine_ls_number_restraints      218
_refine_ls_R_factor_all           0.4053
_refine_ls_R_factor_gt            0.3165
_refine_ls_wR_factor_ref          0.6678
_refine_ls_wR_factor_gt           0.5962
_refine_ls_goodness_of_fit_ref    1.816
_refine_ls_restrained_S_all       1.829
_refine_ls_shift/su_max           0.004
_refine_ls_shift/su_mean          0.001
 
loop_
 _atom_site_label
 _atom_site_type_symbol
 _atom_site_fract_x
 _atom_site_fract_y
 _atom_site_fract_z
 _atom_site_U_iso_or_equiv
 _atom_site_adp_type
 _atom_site_occupancy
 _atom_site_site_symmetry_order  
 _atom_site_calc_flag
 _atom_site_refinement_flags_posn
 _atom_site_refinement_flags_adp
 _atom_site_refinement_flags_occupancy
 _atom_site_disorder_assembly
 _atom_site_disorder_group
Si01 Si 0.5533(3) 0.5611(2) 0.6110(4) 0.054(5) Uani 1 1 d D U . . .
Si02 Si 0.6970(3) 0.6935(2) 0.7885(4) 0.063(5) Uani 1 1 d D U . . .
Si03 Si 0.8031(4) 0.5000 0.7081(5) 0.075(6) Uani 1 2 d DS TU P . .
Si04 Si 0.6465(3) 0.5978(2) 0.6969(4) 0.058(5) Uani 1 1 d D U . . .
Si05 Si 0.7721(6) 0.5000 0.5000 0.085(7) Uani 1 4 d DS TU P . .
Si06 Si 0.7065(4) 0.5996(4) 0.5000 0.065(6) Uani 1 2 d DS TU P . .
Si07 Si 0.7240(4) 0.6955(3) 1.0000 0.081(6) Uani 1 2 d DS TU P . .
O01 O 0.5912(4) 0.5921(5) 0.6809(8) 0.084(6) Uani 1 1 d D U . . .
O02 O 0.5000 0.5751(7) 0.6514(11) 0.082(6) Uani 1 2 d DS TU P . .
O03 O 0.5639(9) 0.5000 0.6239(14) 0.091(7) Uani 1 2 d DS TU P . .
O04 O 0.7500 0.5000 0.7500 0.113(11) Uani 1 4 d DS TU P . .
O05 O 0.6683(5) 0.5502(3) 0.7550(7) 0.101(7) Uani 1 1 d D U . . .
O06 O 0.7500 0.6784(6) 0.7500 0.087(6) Uani 1 2 d DS TU P . .
O07 O 0.6584(5) 0.6517(3) 0.7489(7) 0.090(6) Uani 1 1 d D U . . .
O08 O 0.6743(4) 0.5995(4) 0.5937(4) 0.082(6) Uani 1 1 d D U . . .
O09 O 0.6835(7) 0.7500 0.7500 0.088(7) Uani 1 2 d DS TU P . .
O10 O 0.8050(5) 0.5000 0.5940(5) 0.083(7) Uani 1 2 d DS TU P . .
O11 O 0.6922(4) 0.6916(4) 0.9042(4) 0.080(6) Uani 1 1 d D U . . .
O12 O 0.7396(6) 0.5501(4) 0.5000 0.149(12) Uani 1 2 d DS TU P . .
O13 O 0.7500 0.7500 1.0000 0.160(8) Uani 2 4 d DS TU P . .
O14 O 0.5627(10) 0.5800(8) 0.5000 0.096(8) Uani 1 2 d DS TU P . .
O15 O 0.7629(11) 0.6504(10) 1.0000 0.132(9) Uani 1 2 d DS TU P . .
 
loop_
 _atom_site_aniso_label
 _atom_site_aniso_U_11
 _atom_site_aniso_U_22
 _atom_site_aniso_U_33
 _atom_site_aniso_U_23
 _atom_site_aniso_U_13
 _atom_site_aniso_U_12
Si01 0.092(7) 0.039(6) 0.030(5) 0.000(2) -0.002(3) -0.002(3)
Si02 0.125(8) 0.045(6) 0.020(5) 0.0041(19) 0.000(3) -0.004(3)
Si03 0.154(13) 0.051(7) 0.020(6) 0.000 -0.006(5) 0.000
Si04 0.108(8) 0.043(6) 0.024(5) -0.0030(19) 0.001(3) -0.005(3)
Si05 0.114(13) 0.131(12) 0.011(6) 0.000 0.000 0.000
Si06 0.060(9) 0.121(10) 0.014(6) 0.000 0.000 -0.020(5)
Si07 0.111(10) 0.118(9) 0.016(6) 0.000 0.000 0.024(6)
O01 0.122(8) 0.079(8) 0.053(7) -0.011(4) -0.007(5) -0.010(5)
O02 0.119(9) 0.084(11) 0.044(8) 0.001(6) 0.000 0.000
O03 0.136(16) 0.060(8) 0.078(11) 0.000 0.004(10) 0.000
O04 0.159(16) 0.16(3) 0.024(9) 0.000 -0.002(9) 0.000
O05 0.161(14) 0.077(9) 0.066(8) 0.014(5) -0.008(8) 0.011(7)
O06 0.138(10) 0.075(10) 0.049(8) 0.000 0.014(7) 0.000
O07 0.141(11) 0.066(8) 0.064(7) -0.014(4) 0.003(6) -0.006(5)
O08 0.116(11) 0.097(9) 0.033(6) -0.003(4) 0.010(5) -0.008(6)
O09 0.141(16) 0.060(8) 0.063(9) 0.013(5) 0.000 0.000
O10 0.138(13) 0.087(11) 0.023(6) 0.000 -0.005(6) 0.000
O11 0.117(10) 0.090(9) 0.032(6) 0.003(3) 0.005(4) 0.025(6)
O12 0.19(2) 0.187(18) 0.070(12) 0.000 0.000 0.070(17)
O13 0.160(8) 0.160(8) 0.160(8) 0.000 0.000 -0.0002(10)
O14 0.164(17) 0.085(10) 0.038(7) 0.000 0.000 -0.027(10)
O15 0.164(17) 0.167(14) 0.065(12) 0.000 0.000 0.060(12)
 
_geom_special_details
;
 All esds (except the esd in the dihedral angle between two l.s. planes)
 are estimated using the full covariance matrix.  The cell esds are taken
 into account individually in the estimation of esds in distances, angles
 and torsion angles; correlations between esds in cell parameters are only
 used when they are defined by crystal symmetry.  An approximate (isotropic)
 treatment of cell esds is used for estimating esds involving l.s. planes.
;
 
loop_
 _geom_bond_atom_site_label_1
 _geom_bond_atom_site_label_2
 _geom_bond_distance
 _geom_bond_site_symmetry_2
 _geom_bond_publ_flag
Si01 O02 1.629(9) . ?
Si01 O03 1.630(7) . ?
Si01 O14 1.645(9) . ?
Si01 O01 1.648(11) . ?
Si02 O09 1.612(7) . ?
Si02 O06 1.617(9) . ?
Si02 O11 1.620(8) . ?
Si02 O07 1.629(11) . ?
Si03 O04 1.590(12) . ?
Si03 O10 1.591(9) . ?
Si03 O05 1.615(8) 11_656 ?
Si03 O05 1.615(8) 25_666 ?
Si04 O01 1.561(12) . ?
Si04 O05 1.603(8) . ?
Si04 O07 1.615(9) . ?
Si04 O08 1.635(9) . ?
Si05 O12 1.590(10) 19_565 ?
Si05 O12 1.590(10) . ?
Si05 O10 1.599(10) . ?
Si05 O10 1.599(10) 18_556 ?
Si06 O15 1.574(14) 11_656 ?
Si06 O08 1.584(9) 18_556 ?
Si06 O08 1.584(9) . ?
Si06 O12 1.586(12) . ?
Si07 O13 1.596(8) . ?
Si07 O15 1.597(10) . ?
Si07 O11 1.605(6) . ?
Si07 O11 1.605(6) 18_557 ?
O02 Si01 1.629(9) 20_655 ?
O03 Si01 1.630(7) 19_565 ?
O04 Si03 1.590(12) 25_666 ?
O05 Si03 1.615(8) 25_666 ?
O06 Si02 1.617(9) 11_656 ?
O09 Si02 1.612(7) 8_566 ?
O13 Si07 1.596(8) 29_667 ?
O14 Si01 1.645(9) 18_556 ?
O15 Si06 1.574(14) 11_656 ?
 
loop_
 _geom_angle_atom_site_label_1
 _geom_angle_atom_site_label_2
 _geom_angle_atom_site_label_3
 _geom_angle
 _geom_angle_site_symmetry_1
 _geom_angle_site_symmetry_3
 _geom_angle_publ_flag
O02 Si01 O03 110.2(12) . . ?
O02 Si01 O14 113.8(12) . . ?
O03 Si01 O14 111.6(10) . . ?
O02 Si01 O01 105.6(7) . . ?
O03 Si01 O01 107.4(10) . . ?
O14 Si01 O01 107.9(10) . . ?
O09 Si02 O06 109.0(8) . . ?
O09 Si02 O11 109.9(5) . . ?
O06 Si02 O11 113.5(7) . . ?
O09 Si02 O07 110.2(8) . . ?
O06 Si02 O07 109.1(7) . . ?
O11 Si02 O07 105.1(6) . . ?
O04 Si03 O10 113.4(9) . . ?
O04 Si03 O05 109.9(6) . 11_656 ?
O10 Si03 O05 107.6(6) . 11_656 ?
O04 Si03 O05 109.9(6) . 25_666 ?
O10 Si03 O05 107.6(6) . 25_666 ?
O05 Si03 O05 108.3(10) 11_656 25_666 ?
O01 Si04 O05 111.9(7) . . ?
O01 Si04 O07 110.5(7) . . ?
O05 Si04 O07 111.7(7) . . ?
O01 Si04 O08 110.1(6) . . ?
O05 Si04 O08 106.6(7) . . ?
O07 Si04 O08 105.9(6) . . ?
O12 Si05 O12 110.6(14) 19_565 . ?
O12 Si05 O10 109.0(3) 19_565 . ?
O12 Si05 O10 109.0(3) . . ?
O12 Si05 O10 109.0(3) 19_565 18_556 ?
O12 Si05 O10 109.0(3) . 18_556 ?
O10 Si05 O10 110.1(11) . 18_556 ?
O15 Si06 O08 107.9(9) 11_656 18_556 ?
O15 Si06 O08 107.9(9) 11_656 . ?
O08 Si06 O08 111.1(10) 18_556 . ?
O15 Si06 O12 111.8(17) 11_656 . ?
O08 Si06 O12 109.1(6) 18_556 . ?
O08 Si06 O12 109.1(6) . . ?
O13 Si07 O15 110.4(14) . . ?
O13 Si07 O11 107.8(5) . . ?
O15 Si07 O11 109.1(8) . . ?
O13 Si07 O11 107.8(5) . 18_557 ?
O15 Si07 O11 109.1(8) . 18_557 ?
O11 Si07 O11 112.6(9) . 18_557 ?
Si04 O01 Si01 139.6(8) . . ?
Si01 O02 Si01 131.3(11) . 20_655 ?
Si01 O03 Si01 155.6(18) . 19_565 ?
Si03 O04 Si03 180.0 . 25_666 ?
Si04 O05 Si03 167.3(9) . 25_666 ?
Si02 O06 Si02 151.8(12) 11_656 . ?
Si04 O07 Si02 150.5(10) . . ?
Si06 O08 Si04 173.7(9) . . ?
Si02 O09 Si02 153.0(15) . 8_566 ?
Si03 O10 Si05 143.2(11) . . ?
Si07 O11 Si02 141.4(8) . . ?
Si06 O12 Si05 179.2(13) . . ?
Si07 O13 Si07 180.0 . 29_667 ?
Si01 O14 Si01 140.4(14) 18_556 . ?
Si06 O15 Si07 170(3) 11_656 . ?
 
_refine_diff_density_max    0.297
_refine_diff_density_min   -0.237
_refine_diff_density_rms    0.052

_shelx_res_file
;

    shelx_a10.res created by SHELXL-2014/7


TITL shelx_a.res in Fmmm
REM Old TITL F222

REM SHELXT solution in Fmmm
REM R1 0.599,  Rweak 0.121,  Alpha 0.111,  Orientation as input
REM Formula found by SHELXT:  Si19 O39

CELL  0.02510  27.8300  26.0800  13.9400   90.000   90.000   90.000
ZERR    1.000   0.0000   0.0000   0.0000    0.000    0.000    0.000
LATT  4
SYMM -X, -Y, Z
SYMM -X, Y, -Z
SYMM X, -Y, -Z
SFAC O      0.45480  23.78030   0.91730   7.62200   0.47190   2.14400 =
            0.13840   0.29590   0.00000   0.000   0.000   0.000   0.730  15.999
SFAC SI     2.12930  57.77480   2.53330  16.47560   0.83490   2.87960 =
            0.32160   0.38600   0.00000   0.000   0.000   0.000   1.110  28.086
UNIT 2  1
EQIV $1   x, y, -z+1
EQIV $2   x, -y+1, z
EQIV $3   -x+1, y, z
EQIV $4   -x+3/2, y, -z+3/2
EQIV $5   x, -y+3/2, -z+3/2
EQIV $6   -x+3/2, -y+1, -z+3/2
EQIV $7   -x+3/2, -y+3/2, -z+2
EQIV $8   x, y, -z+2

DFIX 21 0.02 Si01 O14 Si01 O02 Si01 O01 Si01 O03
DFIX 21 0.02 Si02 O06 Si02 O09 Si02 O11 Si02 O07
DFIX 21 0.02 Si03 O04 Si03 O10 Si03 O05_$4 Si03 O05_$6
DFIX 21 0.02 Si04 O05 Si04 O07 Si04 O08 Si04 O01
DFIX 21 0.02 Si05 O10 Si05 O10_$1 Si05 O12 Si05 O12_$2
DFIX 21 0.02 Si06 O08_$1 Si06 O08 Si06 O12 Si06 O15_$4
DFIX 21 0.01 Si07 O11 Si07 O11_$8 Si07 O13 Si07 O15

DANG 31 0.02 O09 O07 O09 O06 O09 O11 O07 O06 O07 O11 O06 O11
DANG 31 0.02 O04 O05_$4 O04 O05_$6 O04 O10 O05_$4 O05_$6 O05_$4 O10 O05_$6 O10
DANG 31 0.02 O01 O07 O01 O05 O01 O08 O07 O05 O07 O08 O05 O08
DANG 31 0.02 O10 O10_$1 O10 O12_$2 O10 O12 O10_$1 O12_$2 O10_$1 O12 O12_$2 O12
DANG 31 0.02 O08_$1 O08 O08_$1 O12 O08_$1  O08 O12 O08
DANG 31 0.02 O13 O11 O13 O11_$8 O11 O11_$8

L.S. 10
BOND $H
LIST 3
RIGU
ISOR 0.001 0.002 O13
FMAP 2
PLAN 20
ACTA
WGHT    0.200000
SWAT    0.850103    0.1798
FVAR       0.43388   1.60427   2.61666
SI01  2    0.553303    0.561081    0.610992    11.00000    0.09173    0.03926 =
         0.02989   -0.00041   -0.00240   -0.00214
SI02  2    0.697046    0.693530    0.788471    11.00000    0.12455    0.04538 =
         0.02028    0.00406    0.00027   -0.00428
SI03  2    0.803126    0.500000    0.708120    10.50000    0.15429    0.05110 =
         0.01980    0.00000   -0.00568    0.00000
SI04  2    0.646463    0.597800    0.696943    11.00000    0.10788    0.04335 =
         0.02425   -0.00300    0.00103   -0.00531
SI05  2    0.772081    0.500000    0.500000    10.25000    0.11356    0.13073 =
         0.01131    0.00000    0.00000    0.00000
SI06  2    0.706504    0.599647    0.500000    10.50000    0.05993    0.12105 =
         0.01379    0.00000    0.00000   -0.02042
SI07  2    0.724028    0.695450    1.000000    10.50000    0.11101    0.11785 =
         0.01554    0.00000    0.00000    0.02385
O01   1    0.591212    0.592065    0.680937    11.00000    0.12167    0.07927 =
         0.05254   -0.01118   -0.00709   -0.00966
O02   1    0.500000    0.575106    0.651442    10.50000    0.11869    0.08420 =
         0.04380    0.00086    0.00000    0.00000
O03   1    0.563885    0.500000    0.623872    10.50000    0.13582    0.05958 =
         0.07769    0.00000    0.00450    0.00000
O04   1    0.750000    0.500000    0.750000    10.25000    0.15881    0.15627 =
         0.02422    0.00000   -0.00152    0.00000
O05   1    0.668341    0.550185    0.755045    11.00000    0.16057    0.07711 =
         0.06609    0.01396   -0.00763    0.01128
O06   1    0.750000    0.678420    0.750000    10.50000    0.13821    0.07504 =
         0.04883    0.00000    0.01424    0.00000
O07   1    0.658371    0.651683    0.748914    11.00000    0.14102    0.06630 =
         0.06403   -0.01430    0.00278   -0.00564
O08   1    0.674320    0.599541    0.593706    11.00000    0.11595    0.09736 =
         0.03290   -0.00339    0.00967   -0.00846
O09   1    0.683510    0.750000    0.750000    10.50000    0.14110    0.05974 =
         0.06283    0.01326    0.00000    0.00000
O10   1    0.804989    0.500000    0.594039    10.50000    0.13775    0.08743 =
         0.02314    0.00000   -0.00536    0.00000
O11   1    0.692230    0.691560    0.904208    11.00000    0.11723    0.08983 =
         0.03191    0.00300    0.00496    0.02471
O12   1    0.739576    0.550122    0.500000    10.50000    0.19114    0.18676 =
         0.06952    0.00000    0.00000    0.07034
O13   1    0.750000    0.750000    1.000000    10.50000    0.16048    0.16016 =
         0.16025    0.00000    0.00000   -0.00019
O14   1    0.562679    0.579967    0.500000    10.50000    0.16373    0.08502 =
         0.03804    0.00000    0.00000   -0.02677
O15   1    0.762888    0.650399    1.000000    10.50000    0.16384    0.16709 =
         0.06451    0.00000    0.00000    0.06028
REM O16  1  0.50000  0.50000  0.50000 10.50000  0.12298   5.69

HKLF 4

REM  shelx_a.res in Fmmm
REM R1 =  0.3165 for    1202 Fo > 4sig(Fo)  and  0.4053 for all    2549 data
REM    153 parameters refined using    218 restraints

END

WGHT      0.2000      0.0000

REM Highest difference peak  0.297,  deepest hole -0.237,  1-sigma level  0.052
Q1    1   0.7668  0.6182  1.0000  10.50000  0.05    0.23
Q2    1   0.6190  0.5941  0.7472  11.00000  0.05    0.21
Q3    1   0.6166  0.6185  0.6870  11.00000  0.05    0.21
Q4    1   0.6181  0.5820  0.6865  11.00000  0.05    0.17
Q5    1   0.7690  0.7279  1.0000  10.50000  0.05    0.16
Q6    1   0.5630  0.6213  0.5000  10.50000  0.05    0.16
Q7    1   0.4736  0.5593  0.6597  11.00000  0.05    0.16
Q8    1   0.7659  0.6742  0.7874  11.00000  0.05    0.15
Q9    1   0.5922  0.7166  0.5000  10.50000  0.05    0.14
Q10   1   0.5000  0.5000  0.7592  10.25000  0.05    0.14
Q11   1   0.7321  0.4802  0.7060  11.00000  0.05    0.13
Q12   1   0.6149  0.6343  0.5000  10.50000  0.05    0.13
Q13   1   0.6535  0.5226  0.7191  11.00000  0.05    0.12
Q14   1   0.6432  0.6593  0.7231  11.00000  0.05    0.11
Q15   1   0.6439  0.5197  0.8109  11.00000  0.05    0.11
Q16   1   0.5897  0.5805  0.4506  11.00000  0.05    0.11
Q17   1   0.6158  0.7745  0.8082  11.00000  0.05    0.11
Q18   1   0.7663  0.5664  0.5000  10.50000  0.05    0.11
Q19   1   0.6160  0.6567  1.0000  10.50000  0.05    0.11
Q20   1   0.6438  0.6429  0.7638  11.00000  0.05    0.10
;
_shelx_res_checksum   34439

_shelx_hkl_file
;
   0   0   2 1264.40  547.17
   0   0  -2  894.41  234.82
   0   0   4 7382.40 1936.01
   0   0   4 4424.70 1915.47
   0   0  -4 7404.51 1942.32
   0   0   6  561.69  243.19
   0   0   8  789.72  207.97
   0   0   8 1708.61  739.51
   0   0  -8 1068.43  281.08
   0   0  10 4486.29 1177.07
   0   0  10 6006.98 2599.23
   0   0 -10 4996.35 1310.83
   0   0  12  386.73  106.34
   0   0  12  280.92  121.64
   0   0 -12  330.83   92.27
   0   0  14   44.01   19.20
   0   0 -14  -10.68   27.48
   0   0  16   16.38    7.46
   0   0 -16   10.86    5.35
   0  -2   0  314.56  144.57
   0   2   2  148.55   64.35
   0  -2  -2  185.86   50.58
   0  -2  -2  202.13   87.51
   0   2   4 1068.75  280.92
   0   2   4 1097.96  475.15
   0  -2   4  944.63  408.84
   0  -2  -4 1069.54  281.24
   0  -2  -4 1131.28  489.53
   0   2   6   58.14   20.77
   0   2   6   28.87   12.78
   0  -2   6   39.62   16.60
   0  -2   6   34.06   14.98
   0  -2  -6   35.91   15.92
   0  -2  -6   43.96   19.39
   0   2  -6   50.75   22.17
   0   2   8   26.39   16.33
   0  -2   8   47.86   20.92
   0  -2   8   23.62   12.96
   0  -2  -8   55.77   20.58
   0  -2  -8   46.32   20.37
   0   2  -8   29.78   13.29
   0   2  10  104.41   33.02
   0  -2  10   91.53   28.14
   0  -2  10   68.80   29.92
   0  -2 -10   86.93   37.76
   0  -2 -10  107.60   36.60
   0   2 -10  111.93   34.17
   0   2 -10   63.37   27.56
   0   2  12   47.45   28.27
   0   2  12    6.10    2.43
   0  -2  12   16.49   21.07
   0  -2  12    4.39    3.26
   0  -2 -12    3.53    2.05
   0  -2 -12    8.93    4.74
   0   2  14   15.96    5.57
   0   2  14   28.06   27.07
   0   2  14   12.10    5.79
   0  -2  14   10.96    5.22
   0  -2  14   27.76   22.85
   0  -2 -14   24.87   11.02
   0  -2 -14   24.21    8.35
   0   2  16   10.97    3.97
   0   2  16   24.65   27.79
   0   2  16   14.19    6.50
   0  -2  16   -6.25   23.07
   0  -2  16    9.14    4.50
   0  -2 -16    4.40    2.92
   0  -4   0   77.79   36.35
   0  -4   0  218.55   80.96
   0   4   0   56.64   26.99
   0   4   2   14.88    6.94
   0  -4   2   33.41   17.53
   0  -4  -2   16.61    7.64
   0   4  -2   41.80   21.62
   0   4   4   24.86   11.16
   0  -4  -4   94.10   28.93
   0  -4  -4    8.83    4.66
   0   4   6  384.36  166.44
   0  -4  -6  343.31  148.62
   0   4  -6  276.50   73.90
   0   4  -6  244.45  105.85
   0   4   8  123.77   53.67
   0  -4   8  142.03   61.54
   0  -4  -8  161.38   45.59
   0  -4  -8  117.09   50.82
   0   4  -8  101.00   29.42
   0   4  -8   89.27   38.80
   0   4  10   28.01   21.33
   0   4  10   32.99   14.56
   0  -4  10   26.04   14.79
   0  -4  10   31.30   13.81
   0  -4 -10   58.24   24.56
   0  -4 -10   28.95   12.92
   0   4 -10   29.53   13.08
   0  -4  12   40.82   22.08
   0  -4  12   20.28    9.14
   0  -4 -12   25.33   26.99
   0  -4 -12   19.63    8.96
   0   4 -12   60.54   26.69
   0   4 -12    5.27    3.42
   0   4  14  -18.78   27.21
   0  -4  14    4.08    2.71
   0  -4 -14   -0.45   26.04
   0  -4 -14   -1.17    2.26
   0   4 -14    3.15   23.67
   0   4 -14   -3.74    2.45
   0   4  16   33.87   31.66
   0  -4  16    8.79    4.41
   0  -4 -16    3.33    2.73
   0   4 -16   -2.93    2.55
   0  -6   0  400.78  184.28
   0  -6   0  935.16  345.99
   0   6   0  737.93  273.03
   0   6   2  330.67   85.30
   0   6   2  298.30  129.14
   0  -6  -2  445.16  114.80
   0  -6  -2  329.25  142.52
   0  -6   4  937.05  477.37
   0   6  -4  747.09  380.57
   0   6   6  681.70  180.18
   0   6   6  590.43  255.50
   0  -6  -6  763.66  201.50
   0  -6  -6  643.18  278.40
   0   6   8   94.37   40.98
   0  -6   8   76.73   23.04
   0  -6  -8  104.51   32.14
   0  -6  -8   76.71   33.35
   0   6  -8   79.32   25.03
   0   6  -8   54.07   23.54
   0   6  10   54.57   25.82
   0   6  10  105.22   45.68
   0  -6  10   51.67   20.53
   0  -6 -10   79.89   34.76
   0   6 -10   42.08   19.61
   0   6  12   49.08   30.13
   0   6  12   -0.48    2.52
   0  -6  12    2.08    2.34
   0  -6 -12   11.25   27.90
   0  -6 -12   -0.16    2.85
   0   6 -12   36.04   22.47
   0   6 -12   -1.56    2.53
   0   6  14   35.37   29.34
   0   6  14   20.43    9.20
   0  -6  14   83.44   29.23
   0  -6  14   22.41    9.96
   0  -6 -14   28.23   27.84
   0  -6 -14   12.43    5.98
   0   6 -14   39.13   24.62
   0   6 -14    1.53    2.24
   0  -6  16   39.32   25.44
   0  -6  16   12.79    6.02
   0  -6 -16    7.43    4.09
   0   6 -16   -5.05    2.98
   0  -8   0  341.09  157.01
   0  -8   0  820.83  303.82
   0   8   0  602.12  222.97
   0  -8   2   31.72   16.06
   0  -8   2   14.38    6.85
   0  -8  -2   14.34    6.93
   0   8  -2   34.33   17.32
   0   8  -2    7.84    6.36
   0   8   4   98.66   42.79
   0  -8   4  142.69   72.83
   0  -8  -4  106.21   46.08
   0   8  -4  100.45   51.38
   0   8   6  116.87   35.29
   0   8   6  102.88   44.64
   0  -8   6   89.55   45.86
   0   8   8  116.65   35.89
   0   8   8  132.11   57.27
   0  -8  -8  107.46   34.22
   0  -8  -8  134.43   58.27
   0   8  10   62.42   27.29
   0  -8 -10   89.96   34.63
   0  -8 -10   57.75   25.28
   0   8 -10   16.23   15.74
   0   8  12    7.58   26.86
   0   8  12    5.04    3.42
   0  -8  12   21.49   23.61
   0  -8 -12    4.72    3.32
   0   8 -12   15.79   20.45
   0   8 -12   -3.46    2.79
   0   8  14    5.15   25.87
   0   8  14   -2.74    2.76
   0  -8  14   -5.21   19.38
   0  -8 -14   -0.98    2.59
   0   8 -14  -14.06   19.82
   0   8 -14   -3.14    2.55
   0   8  16    1.04   35.25
   0  -8  16   20.10   23.39
   0  -8 -16    0.56    2.22
   0   8 -16   -2.77    2.23
   0 -10   0 1924.95  883.83
   0 -10   0 3726.73 1378.41
   0  10   2  237.03  102.60
   0 -10   2   17.29    7.98
   0 -10   2   14.15    6.88
   0 -10   2   39.56   19.41
   0 -10  -2  364.46  157.78
   0  10  -2   16.12    9.92
   0  10  -2   25.09   10.98
   0  10   4  480.21  207.81
   0 -10  -4  492.68  213.34
   0 -10  -6 2040.23  882.57
   0  10   8  844.52  222.97
   0  10   8 1667.55  721.66
   0 -10  -8  917.47  242.08
   0  10  -8  843.73  429.84
   0  10  10 1953.38  513.69
   0  10  10 2938.75 1271.50
   0 -10 -10 2098.65  552.07
   0 -10 -10 2842.42 1230.30
   0  10  12   46.71   20.47
   0 -10 -12    4.41   27.46
   0 -10 -12   36.98   16.28
   0  10 -12   31.20   20.31
   0  10 -12   27.38   12.09
   0  10  14   65.60   32.01
   0  10  14  220.29   95.39
   0 -10 -14  106.20   40.98
   0 -10 -14  178.12   77.19
   0  10 -14  141.73   43.35
   0 -10 -16    1.71    2.48
   0  10 -16    0.19    2.07
   0 -12   0  187.12   86.36
   0 -12   0  517.48  191.55
   0  12   2  109.13   40.92
   0 -12   2   82.24   30.70
   0 -12   2  164.38   76.03
   0 -12   2  130.56   40.35
   0 -12  -2   74.09   32.18
   0  12  -2   67.22   25.46
   0  12  -2  126.85   39.35
   0  12   4   16.17    7.50
   0 -12   4   33.64   16.96
   0 -12  -4   19.47    8.79
   0  12  -4   16.82    9.50
   0  12   6   33.45   14.77
   0 -12   6   62.53   29.26
   0 -12   6   31.76   16.52
   0  12  -6   99.94   46.46
   0  12   8   11.19    5.86
   0 -12   8   10.46    6.55
   0 -12  -8    4.93    3.83
   0  12  -8    4.65    4.36
   0  12  10   64.81   33.48
   0  12  10   28.17   12.63
   0 -12 -10   76.40   35.51
   0  12  12   25.09   28.58
   0  12  12    5.36    3.34
   0 -12 -12    5.76   28.03
   0 -12 -12    4.57    3.27
   0  12  14    1.62    2.29
   0 -12 -14   -5.15   31.12
   0 -12 -14    0.96    2.06
   0  12 -14   -0.76    1.72
   0 -14   0   38.85   18.93
   0 -14   0  241.45   89.55
   0  14   0  148.96   55.62
   0  14   2   77.95   29.51
   0  14   2   85.56   37.13
   0 -14   2   89.02   27.84
   0 -14  -2   71.46   31.03
   0  14  -2   74.05   35.01
   0  14  -2   81.72   30.68
   0  14   4  314.88   81.32
   0  14   4  169.75   73.52
   0 -14   4  200.39   92.44
   0  14  -4  224.55  103.50
   0  14   6   -0.38    2.54
   0 -14   6   23.23   12.38
   0 -14  -6    3.20    2.99
   0  14  -6    5.65    5.54
   0  14  -6   14.94    8.50
   0 -14   8  159.49   73.60
   0 -14   8  160.43   81.92
   0 -14  -8  128.76   55.89
   0  14  -8  147.26   68.04
   0  14  -8  131.62   67.25
   0  14  10  -13.50   24.65
   0  14  10    2.75    2.80
   0 -14  10    2.48    4.54
   0 -14 -10   -0.78    3.17
   0  14  12   13.34   25.66
   0  14  12    7.11    3.81
   0 -14 -12   22.52   28.98
   0  14  14    8.63   29.67
   0  14  14   -1.79    2.21
   0 -14 -14   51.87   39.08
   0 -16   0  187.91   86.76
   0 -16   0  784.98  290.56
   0  16   2    3.72    5.79
   0  16   2    3.78    2.61
   0 -16   2    2.55    4.72
   0 -16   2    3.74    3.69
   0  16  -2    4.03    5.96
   0  16  -2   19.47    8.63
   0  16   4   89.44   38.85
   0 -16   4   41.82   20.23
   0 -16   4   55.17   18.16
   0 -16  -4   67.40   29.28
   0  16  -4   58.65   27.65
   0  16  -4   32.92   11.79
   0  16   6  321.04  138.98
   0 -16   6  284.24  130.91
   0 -16  -6    9.11    3.14
   0 -16  -6  328.30  142.17
   0  16   8  218.08   94.51
   0 -16   8  333.51  153.50
   0 -16   8  275.71  140.56
   0 -16  -8  261.81  113.38
   0  16  -8  333.67  153.61
   0  16  -8  303.03  154.48
   0 -16  10   38.48   20.13
   0 -16 -10    9.97    5.24
   0  16 -10  148.11   68.63
   0  16  12    8.97   24.26
   0  16  12   10.27    5.15
   0 -16  12   79.26   40.82
   0 -16 -12   37.24   16.50
   0  16 -12   69.40   35.72
   0  16  14    3.03   33.38
   0  16  14    4.57    3.09
   0 -18   0   37.47   18.32
   0 -18   0  484.16  179.23
   0  18   2   12.29    7.63
   0  18   2    7.03    3.61
   0 -18   2    3.34    4.82
   0 -18   2    8.99    5.04
   0 -18  -2    4.33    2.73
   0  18  -2    7.98    6.99
   0  18  -2    3.42    5.66
   0 -18   4  174.81   53.85
   0 -18   4  167.07   77.22
   0 -18  -4  174.02   75.34
   0  18  -4  134.23   62.19
   0  18  -4  141.84   43.99
   0  18   6   25.77   11.54
   0 -18   6   54.45   26.02
   0 -18  -6   26.92   12.10
   0  18  -6   54.83   26.17
   0  18   8   18.51    8.48
   0 -18   8   30.60   16.09
   0 -18   8   35.50   18.62
   0  18  -8   58.74   27.92
   0  18  -8   26.37   14.25
   0 -18  10   -0.51    5.07
   0 -18  10   28.72   15.34
   0 -18 -10    4.26    3.13
   0  18 -10   13.26    8.80
   0  18  12  -39.57   26.85
   0  18  12    2.80    2.45
   0 -18  12    6.77    5.63
   0 -18 -12   -1.81    2.37
   0  18 -12    2.86    6.78
   0  18 -12   11.89    7.63
   0 -20   0  190.44   87.94
   0 -20   0 1193.66  441.68
   0  20   2 1798.62  778.50
   0 -20   2  500.90  185.55
   0 -20   2  542.43  249.35
   0 -20  -2 1417.26  613.33
   0  20  -2  454.48  209.08
   0  20  -2  723.87  267.97
   0  20   4  109.15   41.64
   0  20   4  183.02   79.35
   0 -20   4   87.51   33.07
   0 -20   4  111.20   51.91
   0 -20   4   86.71   27.51
   0 -20  -4  220.92   95.66
   0  20   6   74.93   20.34
   0  20   6  162.01   70.18
   0  20  -6   65.68   31.35
   0  20   8  171.81   74.41
   0 -20   8   18.05   11.25
   0 -20   8   24.63   13.41
   0 -20  -8  149.74   64.89
   0  20  -8   10.53    7.32
   0 -20  10  157.53   80.47
   0 -20  10  112.32   52.22
   0 -20 -10  282.98  122.56
   0  20 -10  146.34   67.79
   0  20 -10  151.59   77.52
   0 -20 -12  135.00   58.52
   0  20 -12    1.46    6.25
   0  20 -12   94.23   48.37
   0 -22   0    4.25    7.25
   0 -22   0  129.48   48.76
   0  22   2   62.85   24.93
   0  22   2   25.83   11.48
   0 -22   2   43.49   21.18
   0 -22   2   49.71   19.79
   0 -22  -2   27.26   12.00
   0  22  -2   31.91   17.15
   0  22  -2   54.65   21.74
   0  22   4    9.15    8.06
   0  22   4    2.98    2.57
   0 -22   4   35.48   14.24
   0 -22   4   29.04   15.49
   0 -22  -4   11.28    5.31
   0  22  -4    5.12    7.54
   0  22  -4    8.33    7.27
   0  22   6    4.68    3.06
   0 -22   6    6.16    7.09
   0 -22  -6    5.74    3.31
   0  22  -6    5.58    6.97
   0  22   8   -0.89    2.34
   0  22   8   18.62    8.39
   0 -22  -8   21.70    9.67
   0  22  10    4.35    2.96
   0 -22 -10    6.48    3.64
   0  22 -10   23.89   12.91
   0 -22  12    1.15    5.64
   0 -22 -12    0.90    2.54
   0 -24   0    7.11    7.59
   0 -24   0  146.33   54.89
   0  24   2    4.76    8.10
   0 -24   2    4.05    6.14
   0 -24  -2    5.47    2.96
   0  24  -2    1.31    7.96
   0  24  -2    2.82    6.34
   0  24   4   25.00   12.09
   0  24   4    7.38    3.82
   0 -24   4   15.03    7.96
   0 -24   4    8.48    7.67
   0 -24  -4   16.72    7.48
   0  24  -4   10.72    8.31
   0  24  -4    6.55    7.26
   0  24  -4    8.75    7.42
   0 -24   6    6.68    6.90
   0 -24  -6    2.96    2.04
   0  24  -6    5.05    6.44
   0  24  -6   12.79    7.58
   0  24   8   -0.21    3.84
   0  24   8   -0.33    2.10
   0 -24   8    2.19    6.08
   0 -24  -8    7.21    4.75
   0  24  -8    2.43    5.35
   0 -24  10   16.85   10.07
   0  24 -10   26.43   13.59
   0 -26   0    2.63    6.61
   0 -26   0   77.55   29.66
   0  26   2    4.60    6.69
   0 -26   2    1.82    5.86
   0 -26   2   -1.17    6.03
   0 -26  -2    1.03    1.39
   0  26  -2   -0.12    7.96
   0  26  -2    0.05    5.62
   0  26   4   36.92   15.70
   0  26   4   12.71    5.82
   0 -26   4   30.60   12.55
   0 -26   4   29.88   15.50
   0 -26   4   16.74    8.10
   0 -26  -4   18.08    8.12
   0  26  -4   21.33   12.43
   0  26  -4   10.91    7.38
   0  26  -4    5.12    7.48
   0  26   6    3.00    8.09
   0 -26   6    9.14    7.73
   0 -26   6    2.76    6.49
   0 -26  -6   -0.81    1.62
   0  26   8    3.32    5.77
   0  26  -8    3.64    5.82
   0 -28   0    0.42    6.60
   0 -28   0   56.42   22.25
   0  28   2    8.54    8.50
   0 -28   2   10.57    7.66
   0 -28   2    2.70    6.57
   0 -28  -2    2.70    1.78
   0  28  -2    2.15    7.87
   0  28  -2    4.51    6.67
   0  28   4    3.06    7.64
   0  28   4    2.00    1.77
   0 -28   4    5.37    5.20
   0 -28   4    6.51    6.12
   0  28  -4    2.40    7.84
   0  28  -4   -1.45    7.67
   0 -28   6   -0.85    6.53
   0 -28   6    0.12    5.58
   0 -28   6   -0.08    5.92
   0 -28  -6   -1.33    1.63
   0  28  -6    4.17    5.55
   0 -30   0    0.13    7.02
   0  30   2   26.31   13.77
   0 -30   2    0.60    6.56
   0 -30   2   12.95    8.64
   0 -30  -2   51.94   22.57
   0  30  -2   -2.29    8.89
   0  30  -2    8.86    7.96
   0  30   4   19.66    8.72
   0 -30   4   11.42    7.18
   0 -30   4   19.33    9.24
   0 -30  -4   21.35    9.43
   0  30  -4    5.99    8.09
   0  30  -4   19.50   11.19
  -1   1   1  845.62  222.03
   1  -1   3 2092.33  548.75
   1  -1   3 1244.35  460.47
  -1   1   3 1548.17  406.31
  -1   1   3 1858.63  804.56
   1   1   3 1219.40  451.32
   1  -1  -3 1505.69  395.41
   1  -1  -3 1939.16  839.46
  -1   1  -3 2191.82  574.80
  -1   1  -3 1337.83  495.05
   1  -1   5   23.42   13.21
   1  -1   5   37.71   15.59
  -1   1   5   57.59   25.08
  -1   1   5   63.24   20.54
   1   1  -5   48.57   21.18
  -1  -1  -5   22.64   14.55
  -1  -1  -5   39.84   16.28
   1   1   5   51.70   20.50
   1   1   5   36.45   16.49
  -1  -1   5   31.47   14.18
   1  -1  -5   45.31   17.72
   1  -1  -5   52.36   22.85
  -1   1  -5   24.82   13.56
  -1   1   7  187.12   51.24
   1   1  -7  157.91   44.04
   1   1  -7  167.54   72.61
  -1  -1  -7  114.57   49.71
   1   1   7  177.02   49.06
  -1  -1   7  125.38   35.64
  -1  -1   7  160.12   69.39
   1  -1  -7  153.58   43.28
   1  -1   9   78.92   25.17
  -1   1   9   59.42   20.97
   1   1  -9   80.85   26.26
   1   1  -9   65.61   28.55
  -1  -1  -9   44.42   19.44
  -1  -1  -9   60.61   22.76
   1   1   9  101.02   31.20
   1   1   9   70.10   30.48
  -1  -1   9   93.99   28.06
  -1  -1   9   60.65   26.40
   1  -1  -9   75.92   25.83
   1  -1  -9   79.48   27.07
   1  -1  -9   57.94   25.23
   1  -1  11  117.85   37.57
  -1   1  11   85.49   29.10
  -1   1  11  101.92   34.31
  -1   1  11   89.79   39.00
   1   1 -11   58.54   25.57
   1   1 -11   71.58   29.21
  -1  -1 -11   84.83   32.89
   1   1  11  138.93   42.07
   1   1  11   93.01   40.39
  -1  -1  11   91.78   39.86
   1  -1 -11   84.80   28.88
   1  -1 -11   76.19   33.15
   1  -1  13   59.14   28.14
   1  -1  13   37.63   16.52
  -1   1  13   64.02   21.82
  -1   1  13   58.35   27.57
  -1   1  13   49.88   21.79
   1   1 -13   23.24   10.47
  -1  -1 -13   19.23   26.43
   1   1  13   34.42   15.18
  -1  -1  13   42.10   18.41
  -1  -1  13   71.96   27.89
   1  -1 -13   60.73   28.50
   1  -1 -13   57.65   19.69
   1  -1 -13   30.03   13.29
   1  -1  15    0.88   22.83
   1  -1  15    1.15    2.02
  -1   1  15    6.67    2.64
  -1   1  15   -9.39   22.38
  -1   1  15   -0.07    2.09
   1   1 -15   -3.99    2.86
  -1  -1 -15   -1.81    2.37
  -1  -1 -15  -22.42   27.68
   1   1  15    4.47    2.86
   1   1  15   -7.74   21.29
  -1  -1  15    2.95   19.69
  -1  -1  15   -0.47    2.39
   1  -1 -15   -4.75   25.50
   1  -1 -15    3.51    2.80
  -1   1 -15   -1.42    2.26
   1  -3   1  369.35   97.01
   1  -3   1  453.37  138.57
   1   3   1  353.25  131.05
   1  -3  -1  435.84  115.06
   1  -3  -1  445.00  204.50
   1  -3   3   60.72   17.56
   1  -3   3  100.81   37.71
  -1   3   3  100.29   43.54
   1   3  -3  119.60   55.11
   1   3  -3   94.16   40.84
  -1  -3   3  107.24   49.54
  -1  -3   3   96.04   41.64
   1  -3  -3   84.23   27.18
  -1   3  -3   63.40   18.14
  -1   3  -3   91.95   34.57
   1  -3   5  158.22   42.84
  -1   3   5  141.95   41.04
  -1   3   5  208.76   90.42
  -1  -3  -5  242.40   90.07
  -1  -3  -5  172.75   74.85
   1   3   5  186.97   80.96
   1   3   5  228.03   84.83
  -1  -3   5  175.91   76.19
   1  -3  -5  164.54   46.28
   1  -3  -5  220.29   95.36
   1  -3   7   27.22   15.44
  -1   3   7   31.42   18.14
  -1   3   7   37.28   16.42
   1   3  -7   16.47   15.69
   1   3  -7   25.60   11.38
  -1  -3  -7   46.28   20.35
  -1  -3  -7   58.74   25.69
   1   3   7   58.57   22.14
  -1  -3   7   32.04   14.13
   1  -3  -7   30.94   18.35
   1  -3  -7   32.18   14.24
  -1   3  -7   36.26   15.87
  -1   3   9   43.24   19.19
  -1   3   9   85.56   37.13
   1   3  -9   49.52   18.30
   1   3  -9   66.20   28.79
  -1  -3  -9   42.83   18.76
  -1  -3  -9   43.39   19.06
   1   3   9   60.46   26.34
   1   3   9   54.97   21.57
  -1  -3   9   42.78   16.45
  -1  -3   9   77.35   33.59
   1  -3  -9   91.18   29.81
  -1   3  -9   66.21   22.79
  -1   3  11   -6.11   22.42
   1   3 -11   13.54   19.17
   1   3 -11    7.89    4.61
  -1  -3 -11   13.32    4.68
  -1  -3 -11   11.87    6.03
   1   3  11   19.08    8.79
   1   3  11   -4.71   22.30
  -1  -3  11    2.37   16.61
  -1  -3  11   14.07    6.79
   1  -3 -11    3.77   22.98
   1  -3 -11   22.04   10.10
  -1   3 -11  -12.16   20.58
  -1   3 -11   -0.46    2.67
  -1   3  13   24.11   25.74
  -1   3  13    3.74    3.03
   1   3 -13    7.10    4.07
  -1  -3 -13   -4.53   24.73
  -1  -3 -13   -0.46    2.42
  -1  -3 -13    6.43    2.49
   1   3  13  -12.06   24.18
   1   3  13    3.97    3.07
  -1  -3  13   22.14   21.22
   1  -3 -13  -38.97   27.35
   1  -3 -13    2.16    2.63
  -1   3 -13   -9.08   21.51
  -1   3 -13   -2.19    2.55
  -1   3  15  -11.43   23.23
  -1   3  15    5.16    3.11
   1   3 -15   11.97   22.82
   1   3 -15    3.93    2.79
  -1  -3 -15   17.02   26.66
  -1  -3 -15   -1.04    2.01
   1   3  15    2.57    1.38
   1   3  15   -0.11    2.15
   1   3  15  -22.60   23.21
  -1  -3  15   -9.85   20.34
   1  -3 -15    9.45   26.47
   1  -3 -15    1.20    2.24
  -1   3 -15  -33.13   25.17
  -1   3 -15   -3.38    2.50
   1  -5   1 2698.72 1239.30
  -1   5   1 2671.88 1227.14
  -1   5   1 2204.45  578.11
  -1  -5  -1 2457.12  633.07
  -1  -5  -1 2250.25  832.67
   1   5   1 2930.85  754.98
   1   5   1 2393.95  885.25
   1  -5  -1 2172.87  570.22
   1  -5  -1 2461.85 1130.34
   1  -5   3 1531.75  780.24
  -1   5   3 2374.99  623.12
  -1   5   3 3905.17 1689.66
   1   5  -3 3605.13 1560.02
   1   5  -3 1888.63  867.57
  -1  -5  -3 4048.87 1752.83
   1   5   3 3911.48 1692.82
  -1  -5   3 1329.31  677.12
   1  -5  -3 3826.21 1654.92
   1  -5  -3 2215.51  581.59
  -1   5  -3 1206.76  614.75
  -1   5  -3 1498.27  554.28
  -1   5   5  837.73  220.61
  -1   5   5 1624.92  703.34
   1   5  -5  759.08  348.67
   1   5  -5 1795.46  776.77
  -1  -5  -5 1454.38  629.44
  -1  -5  -5  767.29  284.08
   1   5   5 1490.21  644.92
   1   5   5  769.82  285.03
  -1  -5   5 1710.19  740.30
   1  -5  -5  845.47  222.66
  -1   5  -5  621.23  163.28
   1  -5   7  104.13   29.17
  -1   5   7  434.26  188.07
   1   5  -7  491.74  212.87
  -1  -5  -7  382.30  165.49
   1   5   7  463.31  200.55
   1   5   7  110.19   33.60
  -1  -5   7  428.73  185.55
   1  -5  -7  176.54   49.60
   1  -5  -7  461.89  199.92
  -1   5  -7  148.51   40.54
  -1   5   9  136.55   40.36
   1   5  -9  339.36  146.93
  -1  -5  -9  279.03  120.84
   1   5   9  334.15  144.65
  -1  -5   9  103.57   30.33
   1  -5  -9  370.93  160.59
  -1   5  -9  127.49   35.86
   1  -5  11  312.83   84.70
  -1   5  11  747.24  323.41
   1   5 -11  239.40   66.05
   1   5 -11  586.33  253.76
  -1  -5 -11  340.15   93.74
   1   5  11  530.59  229.61
  -1  -5  11  288.35   78.56
  -1   5 -11  290.24   79.22
   1  -5  13   -1.78   18.08
   1   5 -13  -13.97   22.09
   1   5 -13   64.92   28.23
   1   5  13   76.60   33.30
  -1  -5  13    4.42   19.20
  -1  -5  13   95.17   41.33
  -1   5 -13   31.42   22.93
   1  -5  15    7.83   18.51
  -1   5  15   24.51   10.85
   1   5 -15   25.91   24.03
   1   5  15   30.30   28.95
   1  -5 -15   19.36    8.66
   1  -7   1 1567.27  719.92
   1   7  -1 1651.76  504.53
  -1  -7  -1 1029.43  380.88
   1   7   1 1388.36  513.69
   1   7   1 1208.19  522.85
   1   7   1 1885.47  485.89
  -1  -7   1 1364.67  590.59
  -1  -7   1 1414.74  432.21
  -1   7  -1 1463.69  672.23
   1  -7   3  311.09  115.17
   1  -7   3  541.48  275.87
  -1   7   3  464.57  122.97
  -1   7   3  485.89  125.35
  -1   7   3  266.87  115.56
   1   7  -3  395.41  181.75
   1   7  -3  403.94  174.81
   1   7  -3  527.27  268.76
  -1  -7  -3  303.03  112.48
   1   7   3  317.88  137.62
  -1  -7   3  327.35  150.51
  -1  -7   3  305.72  132.32
  -1  -7   3  499.48  254.55
   1  -7  -3  484.63  128.35
   1  -7  -3  533.59  137.67
  -1   7  -3  364.77  135.08
  -1   7   5   23.59   16.01
   1   7  -5  182.54   84.09
   1   7  -5   39.37   20.35
  -1  -7  -5   35.39   14.78
   1   7   5   37.30   15.36
  -1  -7   5   31.71   16.58
  -1  -7   5  109.31   50.45
  -1   7   7   49.13   21.11
  -1   7   7   14.88    6.97
   1  -7  -7   15.32   18.27
   1  -7  -7   18.07    8.34
  -1   7  -7    1.65    9.67
   1  -7   9   30.03   14.00
  -1   7   9   34.50   19.77
  -1   7   9   35.25   15.54
   1   7   9   56.15   23.45
   1  -7  -9   21.79   19.80
   1  -7  -9   52.82   23.06
   1  -7  11   52.52   23.17
  -1   7  11  108.99   38.86
  -1   7  11   50.55   22.12
   1   7 -11   27.03   21.40
  -1  -7 -11  100.48   37.28
   1   7  11  112.40   39.07
   1  -7 -11   62.17   32.44
   1  -7 -11   65.82   28.71
  -1   7 -11  104.33   32.58
   1  -7  13   16.33   18.97
  -1   7  13   20.28    9.12
   1   7 -13   17.29   23.77
   1   7 -13   34.17   15.03
  -1  -7 -13   -4.88   27.45
   1   7  13   22.31   10.02
  -1  -7  13   38.93   27.08
  -1  -7  13   42.13   18.40
   1  -7 -13  -16.22   27.35
  -1   7 -13    2.40   20.83
   1  -7  15   -3.19   18.67
  -1   7  15   -8.17   25.82
  -1   7  15    1.88    2.15
   1   7 -15    5.96    3.37
  -1  -7 -15    1.02    2.62
   1   7  15   -8.79   27.57
   1   7  15    1.57    2.17
  -1  -7  15  -15.20   21.29
  -1  -7  15    0.96    1.98
  -1   7 -15  -11.22   20.65
  -1   7 -15   -0.90    1.93
  -1   9   1   18.13   11.25
   1   9  -1   23.99    9.12
   1   9  -1   25.83   11.26
  -1  -9  -1   21.10    9.41
   1   9   1   27.11   12.55
  -1  -9   1   24.71   10.78
  -1  -9   1    8.73    6.36
   1  -9  -1    9.13    6.67
   1   9  -3    0.73    5.57
  -1  -9  -3   47.88   18.71
  -1  -9  -3   20.23    9.27
   1   9   3   -3.44    3.88
   1   9   3   13.51    6.34
  -1  -9   3    3.03    4.82
   1  -9  -3    0.08    2.68
  -1   9  -3   23.37   12.35
   1  -9   5  384.04  195.65
  -1   9   5  422.26  112.81
   1   9  -5  430.95  198.02
   1   9  -5  428.10  218.08
   1   9  -5  314.72  136.20
  -1  -9  -5  361.30  133.99
   1   9   5  365.09  135.41
   1   9   5  379.46  164.22
  -1  -9   5  505.95  257.71
   1  -9  -5  463.94  123.47
   1  -9   7   61.74   31.87
  -1   9   7   24.92   11.13
   1   9  -7   16.31    7.38
  -1  -9  -7   25.25   11.30
   1   9   7   15.95    8.32
  -1  -9   7   17.40    7.84
   1  -9  -7   30.84   18.24
   1  -9  -7   25.49   11.38
  -1   9  -7   37.90   20.07
  -1   9   9   76.65   28.55
  -1   9   9   51.83   22.63
   1   9  -9   28.25   12.55
  -1  -9  -9   49.32   21.57
  -1  -9   9   59.33   25.80
   1  -9  -9   58.93   25.71
   1  -9  11   38.93   23.01
  -1   9  11   46.33   32.25
  -1  -9 -11    6.02   28.23
  -1  -9 -11    8.77    4.82
   1   9  11   13.80   28.11
  -1  -9  11    4.81    3.23
   1  -9 -11   42.57   30.26
   1  -9 -11    9.24    5.04
  -1   9 -11   23.43   20.61
   1  -9  13   -2.64   20.18
  -1   9  13    3.99   26.59
  -1   9  13    2.13    2.16
   1   9 -13   30.29   24.70
  -1  -9 -13    4.12    2.85
  -1  -9 -13   35.29   31.91
   1   9  13   79.45   35.50
   1   9  13    0.95    2.53
  -1  -9  13    1.67    1.93
   1  -9 -13  -24.13   30.00
   1  -9 -13    1.20    2.44
  -1   9 -13    1.77   17.73
  -1   9  15    2.15   25.68
  -1   9  15    6.41    3.46
   1   9 -15   21.68   24.43
  -1  -9 -15    6.07    3.48
   1   9  15    1.98    2.28
  -1  -9  15    1.08   23.10
  -1  -9  15    3.69    2.53
  -1   9 -15   12.42   20.04
   1 -11   1   49.65   23.97
  -1  11   1   17.21   10.85
   1  11  -1   24.08   10.73
   1  11  -1    6.41    3.16
  -1 -11  -1   13.86    7.41
  -1 -11  -1   10.42    4.99
  -1 -11   1    9.51    4.30
  -1 -11   1   30.57   10.77
   1 -11  -1   19.50   10.66
  -1  11  -1   59.12   28.22
   1 -11   3   71.17   22.74
   1 -11   3   59.80   28.23
   1  11  -3   71.79   33.71
  -1 -11  -3   98.08   25.82
  -1 -11  -3   91.45   34.41
  -1 -11  -3   81.45   35.34
   1  11   3  112.92   29.61
   1  11   3   48.65   21.19
  -1 -11   3   60.10   28.16
  -1  11  -3   60.50   19.63
  -1  11  -3  101.32   47.12
  -1  11   5  261.34   71.33
  -1  11   5  270.66  117.20
   1  11  -5  326.72  150.27
  -1 -11  -5  279.03  103.64
  -1 -11  -5  293.24  126.98
   1  11   5  337.78  146.26
   1  11   5  286.92  106.54
   1 -11  -5  283.92  122.94
  -1  11  -5  309.19  142.27
   1 -11   7   14.81    8.33
  -1  11   7   95.44   31.01
  -1  11   7   16.17    7.44
   1  11  -7   45.12   21.38
   1  11  -7    6.46    3.41
  -1 -11  -7   12.14    5.93
   1  11   7   15.84    8.49
   1  11   7   12.22    5.89
  -1 -11   7   28.55   14.97
   1 -11  -7   67.95   26.56
  -1  11  -7   35.20   18.32
  -1  11   9   25.79   11.66
   1  11  -9  241.61  111.27
  -1 -11  -9   28.91   13.06
   1  11   9   34.09   15.16
  -1 -11   9   33.46   14.75
   1 -11  -9   46.69   25.87
   1 -11  -9   28.44   12.82
  -1  11  -9   39.19   20.61
  -1  11  11    1.84   26.09
  -1 -11 -11   15.51    7.32
   1  11  11   -0.96   24.24
  -1 -11  11   13.04    6.03
   1 -11 -11   20.78    9.46
   1 -11  13   -3.34   19.39
  -1  11  13    1.53   25.71
  -1  11  13    2.78    2.67
   1  11 -13   -1.51    2.01
  -1 -11 -13   11.16   26.70
  -1 -11 -13    0.63    2.32
   1  11  13  -26.40   25.08
  -1 -11  13   -1.54    1.89
   1 -11 -13    1.09    2.37
  -1  11 -13   -2.22   19.31
  -1  11  15   17.62   30.48
  -1  11  15    3.50    2.59
   1  11 -15   17.09   23.40
   1  11 -15   -2.20    2.29
  -1 -11 -15    1.11    2.25
   1  11  15  -26.42   31.14
   1 -11 -15   17.01    7.82
   1 -13   1  239.56  110.43
  -1  13   1  183.18   84.72
   1  13  -1  202.92   87.85
  -1 -13  -1  211.92   78.74
  -1 -13  -1  278.55  120.57
   1  13   1  206.08   76.65
   1  13   1  216.66   93.80
  -1 -13   1  233.40  101.05
  -1 -13   1  139.55   51.95
   1 -13  -1  196.92   90.82
  -1  13  -1  236.08  108.88
   1 -13   3   52.32   25.04
   1  13  -3   40.03   19.75
  -1 -13  -3   79.65   30.11
  -1 -13  -3   56.15   24.49
  -1 -13  -3   86.31   22.99
   1  13   3   51.70   22.52
   1  13   3  102.80   27.27
  -1 -13   3   61.82   28.98
   1 -13  -3   44.22   19.30
  -1  13  -3   64.54   24.14
  -1  13  -3   41.96   20.26
   1 -13   5    2.22    6.33
  -1  13   5    1.17    2.57
   1  13  -5    6.88    5.55
  -1 -13  -5   13.96    7.92
  -1 -13  -5   13.78    6.46
   1  13   5   -2.28    2.76
   1  13   5   23.09   10.43
  -1 -13   5    6.53    6.51
   1 -13  -5    0.00    2.52
  -1  13  -5   10.41    7.50
  -1  13   7   -0.77   18.41
  -1  13   7   18.43    8.36
  -1 -13  -7   11.03    5.53
   1  13   7   30.45   13.12
   1  13   7    8.73    4.60
  -1 -13   7   39.73   19.00
   1 -13  -7    8.21   16.94
  -1  13   9   41.29   26.61
  -1  13   9   37.11   16.41
   1  13  -9  114.65   58.60
   1  13  -9   54.89   26.37
  -1 -13  -9   29.18   13.12
   1  13   9   49.21   21.59
  -1 -13   9   39.40   19.06
  -1 -13   9   75.53   38.72
   1 -13  -9   50.37   30.37
   1 -13  -9   48.62   21.35
  -1  13  11   -2.95    2.73
   1  13 -11    1.19    2.35
  -1 -13 -11   -0.85    2.85
   1  13  11   -0.96    2.68
   1 -13 -11    7.96   28.36
   1 -13 -11    0.49    2.92
  -1  13  13    8.30   24.71
  -1 -13 -13   -1.27    2.63
   1  13  13   27.73   25.09
   1  13  13    1.86    2.90
   1 -13 -13  -11.08   25.52
   1 -13 -13    3.47    3.02
  -1  13  15  -28.46   35.02
   1  13 -15   -0.61    1.74
  -1 -13 -15    2.29    2.44
   1  13  15  -37.57   34.35
   1 -13 -15   -0.22    2.16
   1 -15   1   42.16   20.75
  -1  15   1    3.67    8.21
   1  15  -1    6.50    5.68
  -1 -15  -1   17.86    8.27
  -1 -15   1   15.46    7.49
   1 -15  -1   11.25    7.90
  -1  15  -1   24.86   13.37
   1 -15   3   29.37   10.37
   1  15  -3   29.77   11.06
   1  15  -3   17.42   10.15
  -1 -15  -3  108.96   40.84
  -1 -15  -3  128.76   55.79
  -1 -15   3   21.13   11.01
  -1 -15   3   32.83   11.66
   1 -15  -3  149.18   64.62
  -1  15  -3   27.95   10.09
  -1  15  -3  113.41   42.18
  -1  15   5 1642.29  710.45
  -1 -15  -5  101.66   26.51
   1  15   5 1488.79  644.29
   1  15   5  477.84  177.02
  -1 -15   5  491.11  225.82
   1 -15  -5 1771.77  766.66
  -1  15  -5  940.69  432.21
   1 -15   7  204.18  104.16
   1 -15   7  249.51  114.98
  -1  15   7  214.60   60.88
  -1  15   7  717.71  310.61
   1  15  -7  324.04  149.11
   1  15   7  264.81   98.49
   1  15   7  658.17  284.87
  -1 -15   7  311.40  143.36
  -1 -15   7  177.33   90.50
  -1  15  -7  210.34  107.27
  -1  15   9   27.92   28.83
  -1  15   9   26.94   12.13
   1  15  -9  191.86   97.91
  -1 -15  -9   55.74   24.37
   1  15   9   22.34   10.20
  -1 -15   9  148.66   75.99
   1 -15  -9   29.75   30.43
   1 -15  -9   41.82   18.41
  -1  15  -9  218.39  111.47
   1 -15  11   27.27   14.72
  -1  15  11   38.06   27.73
  -1  15  11   44.94   19.63
   1  15 -11   21.25   11.65
  -1 -15 -11   36.51   16.06
   1  15  11   36.90   16.22
  -1 -15  11   50.03   26.04
   1 -15 -11   24.46   29.89
   1 -15 -11   56.96   24.84
   1  15 -13    3.79    2.55
  -1 -15 -13    5.52    3.32
   1  15  13   18.38   23.32
   1  15  13   12.98    6.06
   1 -15 -13  -22.15   28.08
   1 -15 -13   17.75    8.09
   1 -17   1   24.62   13.18
  -1  17   1   11.04    8.37
   1  17  -1   17.40    7.67
  -1 -17  -1   21.08    9.25
  -1 -17  -1   17.18    7.64
   1  17   1   18.08    8.12
  -1 -17   1   42.30   16.50
   1 -17  -1   10.27    7.36
   1 -17   3   10.68    7.54
   1 -17   3    0.99    5.01
  -1  17   3    2.21    2.31
   1  17  -3    0.19    5.19
  -1 -17  -3   65.88   25.20
  -1 -17  -3    2.34    2.22
   1  17   3    4.59    3.00
  -1 -17   3    0.48    4.57
  -1 -17   3   -3.99    6.66
   1 -17  -3    6.50    3.49
  -1  17  -3    6.06    6.36
  -1  17  -3   -0.94    4.94
  -1  17  -3   39.45   15.22
   1 -17   5  315.04  145.05
  -1  17   5  230.87   99.97
   1  17  -5  203.39   93.69
  -1 -17  -5  261.02   96.99
  -1 -17  -5  222.34   96.33
  -1 -17  -5  240.50   62.22
   1  17   5  264.50   68.42
   1  17   5  249.51   92.74
  -1 -17   5  266.08  122.56
   1 -17  -5  238.77  103.42
  -1  17  -5  223.29  102.97
  -1  17  -5  286.61   87.88
   1 -17   7   19.55   10.81
   1  17  -7   23.94   12.67
   1  17   7   51.67   20.99
   1  17   7   22.22   10.10
  -1 -17   7    7.57    8.02
  -1 -17   7   46.55   24.10
   1 -17  -7   15.58    7.35
  -1  17   9   43.99   26.36
  -1  17   9   27.38   12.23
   1  17  -9   35.77   17.48
   1  17  -9   39.34   20.59
   1  17   9   44.44   19.04
   1  17   9   24.14   10.88
  -1 -17   9   60.72   28.68
  -1  17  -9   34.14   18.07
  -1  17  -9   32.28   16.19
   1 -17  11   19.77   11.03
  -1  17  11   -7.98   24.57
  -1  17  11    6.49    3.68
   1  17 -11   20.09   11.11
  -1 -17 -11    5.03    3.23
   1  17  11    6.95    3.98
  -1 -17  11   10.66    7.28
  -1 -17  11   12.90    7.77
   1 -17 -11    5.76   28.31
   1 -17 -11    3.00    2.85
  -1  17 -11   13.78    8.16
   1 -17  13   42.02   22.28
  -1  17  13   -8.74   29.89
  -1  17  13    1.18    2.30
   1  17 -13    1.00    1.83
   1  17 -13    4.98    6.31
   1  17 -13   14.97    9.91
  -1 -17 -13    0.74    2.41
   1  17  13    4.36    3.11
  -1 -17  13   14.23    9.05
   1 -17 -13    6.97    3.93
  -1  17 -13    5.98    5.69
   1 -19   1   32.83   16.61
  -1  19   1   16.42   10.60
   1  19  -1   46.05   18.22
   1  19  -1   28.06   12.26
  -1 -19  -1   36.84   16.08
   1  19   1   25.69   11.39
   1  19   1   27.41   11.96
  -1 -19   1   28.25   11.71
   1 -19  -1   23.24   12.27
  -1  19  -1   22.71   12.25
   1 -19   3   59.12   28.19
   1 -19   3   50.36   16.63
  -1  19   3   36.21   15.90
   1  19  -3   21.43   11.81
  -1 -19  -3   86.85   32.99
  -1 -19  -3   39.49   17.29
   1  19   3   47.20   20.62
  -1 -19   3   21.07   11.27
   1 -19  -3   46.90   20.48
  -1  19  -3   63.56   24.11
   1 -19   5   28.58   11.08
   1 -19   5   23.26   13.06
   1 -19   5   19.45    9.06
  -1  19   5   17.70    8.13
   1  19  -5   30.08   15.29
  -1 -19  -5   10.89    5.43
  -1 -19  -5   33.43   10.39
  -1 -19  -5   23.43   11.62
   1  19   5   31.74   10.42
   1  19   5   32.59   14.63
  -1  19  -5   41.86   14.62
   1  19  -7   10.88    8.20
  -1 -19  -7    6.06    4.39
  -1 -19  -7    0.42    2.65
   1  19   7   -0.11    2.45
   1  19   7    4.66    7.97
   1 -19  -7    4.71    3.15
  -1  19  -7   12.98    9.16
   1 -19   9    3.93    4.83
   1 -19   9   17.43   10.19
  -1  19   9    3.52    2.89
   1  19   9    7.22    7.86
   1  19   9   -0.22    2.47
  -1 -19   9   17.35   10.12
  -1 -19   9   17.13    9.70
  -1  19  -9    8.45    7.03
  -1  19  11    4.90   23.29
  -1  19  11   -3.25    2.75
   1  19 -11    1.79    4.23
   1  19 -11    8.81    7.09
  -1 -19 -11   -5.41    3.56
   1  19  11   -2.62    2.67
  -1 -19  11    0.52    4.30
  -1 -19  11    4.02    4.12
   1 -19 -11   -2.90    2.63
  -1  19  13   15.74   35.50
  -1  19  13   -1.16    2.26
   1  19 -13   22.19   12.31
   1  19 -13    6.60    5.96
  -1 -19 -13   -0.02    2.22
   1  19  13    2.55    2.88
   1 -19 -13    8.79    4.55
  -1  19 -13   21.38   11.98
  -1  21   1   -0.89    8.36
   1  21  -1    0.74    7.31
   1  21  -1   -5.02    2.72
  -1 -21  -1   20.26   10.21
  -1 -21  -1   -6.71    3.56
   1  21   1   -2.60    2.58
   1  21   1    7.33    7.84
   1 -21  -1    0.60    6.65
  -1  21  -1   -0.10    7.85
  -1  21  -1   -6.55    7.62
   1 -21   3   16.83   11.28
  -1  21   3    7.52    4.17
   1  21  -3   19.36   11.43
   1  21  -3    5.78    8.19
   1  21  -3   15.11    8.83
  -1 -21  -3   28.74   13.44
   1  21   3    8.64    4.53
  -1 -21   3   30.11   14.23
  -1 -21   3   12.61    8.36
   1 -21  -3    0.81    7.85
   1 -21  -3    5.11    3.31
  -1  21  -3   33.11   17.50
  -1  21  -3   46.62   18.73
   1 -21   5   19.34    8.14
   1 -21   5    7.49    7.57
   1 -21   5    7.70    8.39
   1  21  -5    4.89    7.07
   1  21  -5    9.03    6.72
  -1 -21  -5    0.84    2.34
   1  21   5   14.70    8.37
   1  21   5   30.65   14.17
  -1  21  -5    6.82    7.65
  -1  21  -5   19.27    8.51
  -1  21  -5    3.46    5.97
   1 -21   7    0.38    6.11
  -1  21   7    6.95    4.45
  -1  21   7   -0.79    2.72
   1  21  -7    0.86    5.40
  -1 -21  -7   -0.60    2.40
  -1 -21  -7   -2.05    6.01
   1  21   7   -0.22    7.51
  -1 -21   7   -2.80    6.60
   1 -21  -7    0.32    2.24
  -1  21  -7    3.88    6.55
  -1  21   9    7.84    4.20
   1  21  -9   10.31    6.94
   1  21  -9   19.03   10.48
   1  21   9   24.30   11.24
   1  21   9    3.88    2.90
  -1 -21   9   14.91    9.02
  -1  21  -9   13.48    8.34
  -1  21  11   14.88   25.61
  -1  21  11    3.50    2.68
   1  21 -11    5.23    6.15
   1  21 -11    5.12    5.17
   1  21  11    1.30    2.31
  -1 -21  11    5.53    6.47
   1 -21 -11    6.36    3.74
  -1  21 -11   25.28   13.94
  -1  23   1   -2.46    8.96
   1  23  -1    6.56    7.69
   1  23  -1    3.25    1.97
  -1 -23  -1    7.91    8.17
  -1 -23  -1    6.14    3.34
   1  23   1    9.31    8.01
   1  23   1    4.63    2.64
  -1 -23   1    2.53    6.96
   1 -23  -1    3.87    7.03
  -1  23  -1    1.52    7.16
  -1  23  -1   -2.23    6.64
   1 -23   3    2.01    7.28
  -1  23   3    3.46    2.53
   1  23  -3    1.35    7.68
   1  23  -3    8.16    7.46
   1  23  -3    0.24    7.44
  -1 -23  -3   16.85    9.85
  -1 -23  -3    1.59    1.98
   1  23   3    1.32    2.01
  -1 -23   3    1.21    5.61
  -1 -23   3    2.96    6.34
  -1 -23   3    0.00    7.51
   1 -23  -3   -4.92    7.39
  -1  23  -3    7.70    7.72
   1 -23   5   38.55   13.55
   1 -23   5   35.94   13.89
  -1  23   5   21.52    9.64
   1  23  -5   34.82   13.33
  -1 -23  -5   54.61   21.73
  -1 -23  -5   20.12    8.98
   1  23   5   59.23   23.58
   1  23   5   13.40    6.27
  -1 -23   5   28.19   14.61
  -1 -23   5   40.61   14.19
   1 -23  -5   17.53    7.98
  -1  23  -5   33.95   13.93
   1 -23   7    2.66    6.23
  -1  23   7   -2.73    2.25
  -1 -23  -7    3.19    5.57
  -1 -23  -7   -0.61    1.89
   1  23   7   -0.63    5.25
   1  23   7    4.15    6.58
  -1 -23   7    7.34    6.82
   1 -23  -7    0.36    1.79
  -1  23  -7   -2.59    5.11
  -1  23   9    0.92    2.01
   1  23  -9    5.94    6.05
  -1 -23  -9    1.19    2.11
   1  23   9    0.41    2.08
   1  23   9    4.90    7.63
   1 -23  -9    2.38    2.18
  -1  23  -9    3.65    6.20
   1 -23  11    0.81    5.77
  -1 -23 -11    1.66    2.56
  -1 -23  11    1.76    5.54
  -1  23 -11    0.46    5.39
  -1  25   1    4.23    9.69
   1  25  -1   11.26    7.96
   1  25  -1   37.00   16.08
  -1 -25  -1   37.82   16.47
   1  25   1   19.68   10.25
   1  25   1   29.23   12.76
  -1 -25   1   20.39    9.66
   1 -25  -1    6.25    7.58
  -1  25  -1   18.76   12.20
  -1  25  -1   24.03   10.96
   1 -25   3   46.71   22.94
  -1  25   3   60.32   26.18
  -1 -25  -3   47.71   19.27
  -1 -25  -3   58.36   25.31
   1  25   3   72.47   31.42
  -1 -25   3   15.95    9.66
  -1 -25   3   17.70    8.23
  -1 -25   3   31.12   13.17
   1 -25  -3    1.96    6.84
   1 -25   5    2.76    5.93
   1  25  -5   -3.68    7.10
   1  25  -5   16.49   11.10
  -1 -25  -5   43.82   17.73
  -1 -25  -5    7.97    4.04
   1  25   5   41.42   17.13
   1  25   5   11.24    5.26
  -1 -25   5    4.43    5.72
  -1 -25   5   10.63    7.09
   1 -25  -5   14.20    6.42
  -1  25  -5    5.04    6.62
  -1  25  -5   13.72    7.80
   1 -25   7   21.08   12.00
  -1  25   7   18.33    8.19
   1  25  -7   13.78    9.56
  -1 -25  -7   16.45    7.38
  -1 -25  -7    8.32    6.20
   1  25   7    7.67    6.90
   1  25   7   12.06    5.77
   1  25   7    7.58    7.95
  -1 -25   7   14.11    9.19
   1 -25  -7   12.05    5.52
  -1  25  -7   14.11    7.61
   1  25  -9    3.46    5.41
  -1 -25  -9   10.68    5.09
   1 -25  -9   14.14    6.46
  -1  25  -9   21.00   11.79
   1 -27   1    1.26    6.69
  -1  27   1    1.62    8.79
   1  27  -1   19.12    9.49
   1  27  -1    3.55    2.01
  -1 -27  -1    3.25    2.02
   1  27   1    2.05    1.72
   1  27   1    4.45    6.51
  -1 -27   1   10.87    6.83
   1 -27  -1    4.14    6.91
  -1  27  -1    6.37    8.79
  -1  27  -1    8.35    6.71
   1 -27   3   13.81    9.51
  -1  27   3    4.25    2.56
   1  27  -3   -3.93    7.11
  -1 -27  -3    8.39    7.57
  -1 -27  -3    6.74    3.34
   1  27   3    3.50    2.46
  -1 -27   3    3.12    5.98
  -1 -27   3   -0.20    5.33
  -1 -27   3   19.38    9.32
   1 -27  -3   -1.27    6.76
   1 -27   5    1.13    6.38
  -1  27   5    0.82    1.67
   1  27  -5    2.02    7.46
   1  27   5   28.35   13.19
   1  27   5   -2.90    2.07
  -1 -27   5    1.27    5.56
  -1 -27   5   -0.91    6.41
  -1 -27   5   -2.01    7.64
   1 -27  -5    2.31    1.80
  -1  27  -5    1.16    6.01
  -1  27  -5    5.23    6.21
  -1  27  -5    5.35    6.25
   1 -27   7    3.97    6.28
   1 -27   7    4.12    7.09
   1 -27   7    7.13    4.22
   1  27  -7    2.07    6.13
  -1 -27  -7    2.72    2.06
   1  27   7    3.68    6.98
  -1 -27   7    3.91    6.96
   1 -27  -7    5.81    3.02
  -1  27  -7   -1.21    5.67
  -1  27  -7    5.54    6.62
   1 -29   1   -1.91    6.00
  -1  29   1    2.34    6.92
  -1  29   1   -2.05    9.30
   1  29  -1    3.14    7.08
   1  29  -1    0.57    1.17
  -1 -29  -1    0.72    1.24
   1  29   1    1.73    7.09
   1  29   1   -1.30    1.37
  -1 -29   1    2.80    6.15
   1 -29  -1    3.35    7.28
  -1  29  -1    1.18    8.36
  -1  29  -1    5.59    7.03
   1 -29   3    8.41    8.38
  -1  29   3    3.53    2.27
   1  29  -3   -0.91    7.03
  -1 -29  -3   13.83    8.64
  -1 -29  -3    3.61    2.07
   1  29   3    3.94    8.33
  -1 -29   3    4.45    6.91
  -1 -29   3    9.11    6.73
   1 -29  -3   -2.51    7.35
  -1  29  -3    3.12    7.53
  -1  29  -3   10.94    8.51
   1 -29   5    0.48    6.69
   1 -29   5   -1.04    5.96
   1 -29   5   21.90    9.50
  -1  29   5    1.42    1.85
   1  29  -5    0.14    7.82
  -1 -29  -5   29.85   13.83
  -1 -29  -5   -0.28    1.57
   1  29   5   -1.51    1.92
  -1 -29   5    3.72    5.93
  -1 -29   5    3.92    7.63
   1 -29  -5   -0.72    1.57
  -1  29  -5   -2.02    6.02
  -1  29  -5   14.38    7.85
  -1  29  -5    0.97    6.86
   1 -31   1    3.02    6.86
  -1  31   1    0.23   10.14
   1  31  -1   12.10    9.91
   1  31  -1    2.58    1.74
  -1 -31  -1    3.10    1.83
  -1 -31  -1   10.25    9.58
   1  31   1    1.28    1.49
  -1 -31   1   11.23    8.33
   1 -31  -1    3.17    7.61
  -1  31  -1    3.44    9.38
  -1  31  -1   13.24    9.80
  -1  31  -3   -3.48    8.86
   2   0   4 5866.44 2169.72
  -2   0   4 6138.04 2818.73
  -2   0   4 9999.00 2621.34
  -2   0   4 7655.58 3313.00
   2   0  -4 9787.40 2566.08
   2   0  -4 7785.07 3369.85
   2   0  -4 5894.87 2706.61
   2   0   6  194.23   72.23
  -2   0   6   -7.83   14.32
  -2   0   6  387.83  167.86
   2   0  -6    9.05   14.45
   2   0  -6  493.32  213.50
   2   0   8  411.68  109.43
   2   0   8  288.19  106.95
  -2   0   8  224.08   76.19
  -2   0   8  269.39   72.26
  -2   0   8  414.99  179.54
   2   0  -8  343.62   91.72
   2   0  -8  485.26  210.02
   2   0  -8  252.50   85.84
  -2   0  -8  424.00  112.77
  -2   0  -8  364.46  135.22
   2   0  10  665.28  246.51
   2   0  10 1164.12  306.35
  -2   0  10 1316.83  569.90
  -2   0  10  873.57  230.08
  -2   0  10  787.35  267.50
   2   0 -10  845.15  222.82
   2   0 -10 1419.32  614.28
   2   0 -10  715.97  243.35
  -2   0 -10 1135.39  298.93
   2   0  12  282.98   78.89
  -2   0  12  217.13   62.04
  -2   0  12  295.61  100.48
  -2   0  12  340.94  147.64
   2   0 -12  289.29   80.60
   2   0 -12  291.35   99.03
   2   0 -12  401.73  173.86
   2   0  14  230.24   66.80
  -2   0  14  179.70   54.45
  -2   0  14  199.28   67.76
   2   0 -14  183.97   56.28
   2   0 -14  195.18   66.37
   2   0  16  -17.18   30.41
  -2   0  16   13.65    6.24
  -2   0  16    6.34    2.71
  -2   0 -16    1.63    2.26
  -2  -2   0  290.40   75.26
  -2   2   2   52.77   14.66
  -2  -2  -2    8.23    3.08
   2   2   2   16.04    5.59
   2   2   2  122.94   46.99
   2  -2  -2   32.61   16.66
   2  -2  -2   77.33   20.91
   2  -2   4  389.25  144.34
  -2   2   4  281.40  121.88
  -2   2   4  205.92   55.82
   2   2   4  334.93  124.39
   2  -2  -4  298.45  129.21
   2  -2  -4  398.89  183.33
   2  -2  -4  209.55   57.18
  -2   2  -4  438.37  162.49
   2  -2   6  130.96   48.94
   2  -2   6   85.89   25.88
  -2   2   6   47.45   20.73
  -2   2   6   50.06   18.84
   2   2   6  120.55   45.16
   2  -2  -6   38.09   16.79
   2  -2   8  121.64   45.54
   2  -2   8  136.83   38.50
  -2   2   8  133.06   57.67
   2   2  -8  110.30   47.83
  -2  -2  -8  153.96   57.61
   2   2   8  111.49   41.83
   2   2   8  151.36   42.46
  -2  -2   8  117.73   51.02
   2  -2  -8  108.01   31.84
   2  -2  -8  143.18   62.06
   2  -2  10   21.05   10.24
   2  -2  10   11.03   15.93
  -2   2  10   16.14   16.01
  -2   2  10   19.14    8.63
   2   2 -10    9.80    4.89
  -2  -2 -10   57.78   25.01
   2   2  10   48.24   21.07
   2   2  10   15.16    8.20
  -2  -2  10   19.80   15.61
   2  -2 -10    9.36   17.48
   2  -2 -10   22.41   10.09
  -2   2 -10   25.79   17.51
  -2   2  12    7.57   23.70
  -2  -2 -12    5.82   28.11
   2   2  12    6.21   10.19
  -2  -2  12   21.70    9.70
   2  -2 -12    8.27   24.81
   2  -2 -12   12.53    6.14
  -2   2 -12   46.88   27.82
   2  -2  14   -6.92   21.76
  -2   2  14   13.00   22.55
  -2   2  14    3.63    2.40
   2   2 -14   -3.61   26.73
  -2  -2 -14    0.50    2.13
   2   2  14   -3.53   25.19
  -2  -2  14   -3.50   20.91
  -2  -2  14    2.72    2.21
   2  -2 -14   -1.78   24.76
   2  -2 -14    4.52    2.82
  -2   2 -14  -21.19   25.34
   2  -2  16  -15.85   26.07
  -2   2  16  -16.74   25.64
  -2   2  16    1.24    1.93
   2   2 -16    0.13    2.11
  -2  -2 -16    0.40    2.16
   2   2  16  -17.72   26.81
  -2  -2  16   15.42   23.43
  -2  -2  16    3.47    2.46
   2  -2 -16   -0.18    1.63
  -2   2 -16   -0.30    1.94
   2  -4   0   62.06   19.19
  -2   4   0   56.33   17.40
   2  -4   2  157.43   48.48
   2  -4   2  195.81   99.90
  -2   4   2  225.34  103.87
  -2   4   2  189.65   51.72
   2   4  -2  251.87  128.39
  -2  -4  -2  153.98   58.21
  -2  -4   2  248.40  126.58
   2  -4  -2  185.70   51.04
   2  -4  -2  112.81   29.51
   2  -4   4   90.09   34.30
   2  -4   4  116.41   31.52
  -2   4   4  118.83   34.76
  -2   4   4  109.51   50.69
  -2   4   4  105.90   45.97
  -2  -4  -4  162.65   60.67
  -2  -4   4  106.78   46.30
   2  -4  -4   92.73   28.93
   2  -4  -4  125.98   54.62
   2  -4  -4  129.43   59.75
  -2   4  -4  119.19   32.25
  -2   4  -4  142.41   53.45
   2  -4   6   40.57   16.06
   2  -4   6   52.27   20.13
  -2   4   6   24.33   17.29
  -2   4   6   27.08   12.04
   2   4  -6   14.69    7.56
   2   4   6   78.01   29.70
  -2  -4   6   10.54    5.03
   2  -4  -6   16.68   17.86
   2  -4  -6    9.68    5.15
  -2   4  -6   12.50   11.69
  -2   4  -6   32.32   13.84
   2  -4   8    2.54   11.40
   2  -4   8   11.64    7.11
  -2   4   8   16.49    7.56
   2   4  -8    0.52    2.58
  -2  -4  -8   12.06    8.15
   2   4   8   17.12    8.57
  -2  -4   8    1.07    2.11
  -2   4  -8   18.08   13.51
  -2   4  -8    4.33    6.62
   2  -4  10   -9.26   14.88
   2  -4  10    6.09    6.53
  -2   4  10   -1.37    2.57
   2   4 -10    8.65    4.65
  -2  -4 -10   -1.31    2.52
   2   4  10   31.65   19.99
   2   4  10    8.91    7.19
  -2  -4  10   -7.14   15.84
  -2  -4  10    4.56    2.91
   2  -4 -10   -9.98   17.12
   2  -4 -10    1.91    2.92
   2  -4  12   36.07   25.16
  -2   4  12    4.03    3.00
   2   4 -12   18.65   26.37
  -2  -4 -12    5.23    1.95
  -2  -4 -12    1.31    2.74
  -2  -4 -12  -19.96   26.99
   2   4  12   41.70   27.59
   2   4  12   -0.67    8.35
  -2  -4  12    4.13    2.83
  -2  -4  12   34.79   23.32
   2  -4 -12   16.60   27.07
   2  -4 -12    2.60    2.96
   2  -4  14    4.62   21.98
  -2   4  14  -12.97   25.28
   2   4 -14   -3.98   23.04
   2   4 -14   -1.29    1.91
  -2  -4 -14   11.08   26.72
  -2  -4 -14   -3.02    2.41
   2   4  14   -1.63    2.33
  -2  -4  14   -4.63   21.35
  -2  -4  14    7.43    3.76
   2  -4 -14    1.02   28.19
   2  -4 -14    2.02    2.33
  -2   4 -14   45.18   30.03
   2  -4  16  -20.37   25.68
  -2   4  16  -11.92   27.86
  -2   4  16   -3.11    2.33
   2   4 -16    3.49    2.47
  -2  -4 -16   -1.18    2.13
   2   4  16    2.48    2.29
   2   4  16    5.40    2.09
   2   4  16  -13.54   30.05
  -2  -4  16    5.37    3.15
   2  -4 -16    2.29    2.38
   2   6   0 5504.81 1417.89
  -2  -6   0 5293.22 1363.26
   2  -6   0 5585.36 1464.64
   2  -6   0 3633.56 1669.13
   2  -6   2  341.09  104.38
  -2   6   2  385.78  102.56
  -2  -6  -2  197.23   73.54
   2   6   2  205.76   77.08
   2  -6  -2  379.62  101.03
   2  -6  -2  351.20  161.70
  -2   6  -2  280.61   74.06
  -2   6  -2  312.04   95.51
   2  -6   4   24.67   13.25
  -2   6   4   34.76   17.39
  -2   6   4   32.72   16.91
  -2   6   4   34.58   15.23
   2   6  -4   42.68   22.09
   2   6  -4   16.42    7.50
  -2  -6  -4   35.25   14.57
   2   6   4   36.16   14.84
   2  -6  -4   62.25   23.01
   2  -6  -4   33.21   16.42
  -2   6  -4   24.02    8.14
  -2   6  -4   27.78   14.79
  -2   6  -4   12.33    8.98
   2  -6   6   60.76   18.82
   2  -6   6   50.09   19.12
  -2   6   6   81.21   27.22
  -2   6   6   32.51   14.36
   2   6  -6   73.00   33.76
   2   6  -6   48.94   21.33
  -2  -6   6   33.67   14.72
   2  -6  -6   61.92   25.04
   2  -6  -6   32.72   14.53
  -2   6  -6   28.47   11.56
  -2   6  -6   88.26   33.41
   2  -6   8   91.04   26.04
   2  -6   8   50.04   19.41
  -2   6   8   78.78   27.24
   2   6  -8   79.07   34.33
  -2  -6  -8   74.16   28.58
  -2  -6  -8   44.72   19.57
   2   6   8   51.75   20.26
   2  -6  -8   96.97   31.06
   2  -6  -8   63.64   27.73
  -2   6  -8   71.52   27.35
   2  -6  10   83.06   31.76
   2  -6  10   86.19   26.70
  -2   6  10   90.14   39.15
  -2   6  10   84.17   31.03
  -2  -6 -10   93.42   35.39
   2   6  10   93.26   35.37
   2   6  10   73.30   31.93
  -2  -6  10   94.56   41.03
   2  -6 -10   91.38   32.53
   2  -6 -10   92.11   40.01
  -2   6 -10  108.93   32.91
   2  -6  12    4.35   18.89
  -2   6  12   32.29   27.30
  -2   6  12    0.91    2.30
   2   6 -12    5.40    3.22
   2   6 -12   45.23   26.80
  -2  -6 -12   40.99   27.76
  -2  -6 -12   -0.82    2.66
   2   6  12    9.52    4.83
   2   6  12    6.01    8.18
  -2  -6  12   34.79   24.11
  -2  -6  12    8.40    4.34
   2  -6 -12   -1.26   26.92
   2  -6 -12   -0.45    2.76
  -2   6 -12   -9.00   20.77
   2  -6  14   30.95   21.30
  -2   6  14    2.73   26.09
   2   6 -14  -15.48   24.65
   2   6 -14   -1.04    2.07
  -2  -6 -14   -3.13    2.78
  -2  -6 -14    2.26   26.23
   2   6  14    4.01    2.90
  -2  -6  14    7.20    3.80
   2  -6 -14    8.28   26.73
   2  -6 -14    3.51    2.85
  -2   6 -14    7.98   20.53
   2  -6  16   18.95   24.78
  -2   6  16  -27.62   32.85
  -2   6  16    0.93    2.19
   2   6 -16   -2.58    2.16
  -2  -6 -16    0.12    2.07
   2   6  16    1.20    2.34
  -2  -6  16   -0.48    2.08
  -2  -6  16   29.51   27.05
   2  -6 -16    3.72    2.72
   2  -8   0  136.44   38.37
  -2   8   0  189.81   51.46
  -2   8   0   85.49   40.24
  -2   8   2  105.93   31.17
  -2   8   2  158.54   73.38
  -2  -8  -2  118.01   44.44
   2   8   2   59.66   16.28
   2  -8  -2  115.70   34.28
   2  -8  -2  183.02   84.59
   2  -8   4  568.80  289.77
  -2   8   4  503.42  129.84
  -2   8   4  384.51  176.86
  -2   8   4  450.05  194.86
  -2   8   4  398.73  106.31
   2   8  -4  472.63  240.82
   2   8  -4  462.20  200.07
  -2  -8  -4  520.16  192.65
   2   8   4  461.26  170.86
  -2  -8   4  485.26  247.29
  -2  -8   4  402.68  174.33
   2  -8  -4  569.11  146.77
   2  -8  -4  430.47  114.50
   2  -8  -4  488.42  211.45
   2  -8  -4  342.04  157.29
  -2   8  -4  513.06  261.34
  -2   8  -4  314.88  116.79
   2  -8   6   14.79    6.80
   2  -8   6    7.61    5.12
  -2   8   6   10.11   17.32
  -2   8   6   10.91    5.42
   2   8  -6   11.57    7.14
   2   8  -6   14.94    6.82
  -2  -8  -6   27.93   12.30
  -2  -8  -6    6.40    4.24
   2   8   6   36.43   15.00
  -2  -8   6   11.54    6.71
  -2  -8   6    3.67    4.02
   2  -8  -6   20.40   17.29
   2  -8  -6    8.09    4.55
  -2   8  -6   23.48   12.41
  -2   8  -6   10.53    6.68
   2  -8   8   35.17   14.16
   2  -8   8    9.36    9.85
   2   8  -8   49.08   23.07
  -2  -8  -8   24.49   10.98
  -2  -8  -8   44.22   17.59
   2   8   8   44.12   17.69
   2   8   8   33.35   14.70
  -2  -8   8   28.39   12.46
   2  -8  -8   -0.70   16.11
   2  -8  -8   40.47   17.73
  -2   8  -8   14.58    9.55
  -2   8  -8   30.81   13.02
   2  -8  10   26.25   13.02
   2  -8  10  -14.88   13.50
  -2   8  10   26.04   23.45
  -2   8  10    4.96    3.82
   2   8 -10    4.63    3.34
  -2  -8 -10   29.43   13.30
  -2  -8 -10    5.66    4.08
   2   8  10   26.06   12.02
   2   8  10   17.02    8.18
  -2  -8  10   10.72    5.38
   2  -8 -10    4.66    3.75
   2  -8  12    5.33   16.50
  -2   8  12    1.55    2.59
  -2   8  12   12.09   25.74
   2   8 -12   -0.68    2.33
  -2  -8 -12   -0.54    2.55
   2   8  12   20.39   23.59
   2   8  12    0.70    7.60
   2   8  12    1.22    2.73
  -2  -8  12    5.59    3.25
   2  -8 -12    5.73    3.73
  -2   8 -12   -2.21   17.67
  -2   8  14   25.77   25.99
  -2   8  14    4.70    3.23
   2   8 -14   -5.46   22.47
   2   8 -14    5.85    3.35
  -2  -8 -14    2.74    2.94
  -2  -8 -14  -30.30   26.96
   2   8  14   28.72   26.26
   2   8  14   17.84    8.18
  -2  -8  14   13.66    6.36
   2  -8 -14   12.08    5.92
  -2   8 -14   12.93   18.16
   2   8 -16    2.66    2.28
  -2  -8 -16   -2.75    2.39
   2  -8 -16    5.33    3.23
   2 -10   0 4129.40 1896.52
  -2  10   0 3218.25 1478.21
   2 -10   2  231.03  106.45
  -2  10   2  259.45  119.57
  -2  10   2  120.06   35.47
  -2 -10  -2  340.46  126.28
   2  10   2  231.50   60.15
   2  10   2  257.39   95.68
   2 -10  -2  131.40   38.51
   2 -10  -2  283.92  130.83
  -2  10   4   19.80   17.10
  -2  10   4    8.60    3.94
  -2  10   4   11.42    8.85
   2  10  -4   50.52   21.93
  -2 -10  -4   79.24   34.47
   2  10   4   91.76   39.84
   2  10   4   48.31   19.04
  -2 -10   4   59.00   25.57
   2 -10  -4   13.60    4.71
   2 -10  -4   10.78    7.25
   2 -10   6   49.28   18.68
   2 -10   6   12.57    7.24
  -2  10   6   87.04   37.80
  -2  10   6   20.69   17.02
   2  10  -6   16.69    9.52
   2  10  -6   81.56   35.40
  -2 -10  -6   53.61   20.86
   2  10   6   91.15   39.57
  -2 -10   6   24.02   12.02
  -2 -10   6   13.21    7.37
  -2 -10   6   75.83   32.88
   2 -10  -6    3.61   16.82
   2 -10  -6   57.40   25.03
  -2  10  -6    8.87    5.62
   2 -10   8    1.93    5.41
  -2  10   8   -8.00   18.05
  -2  10   8  194.07   84.09
  -2 -10  -8   21.81   10.05
  -2 -10  -8  136.11   59.00
   2  10   8   21.92   10.43
   2  10   8  143.55   62.22
  -2 -10   8   36.38   17.21
   2 -10  -8  -11.60   18.59
   2 -10  -8  102.55   44.48
  -2  10  -8    5.09    6.76
  -2  10  -8   32.75   17.37
   2 -10  10  833.94  219.50
  -2  10  10 1203.45  317.72
  -2  10  10 1751.25  757.97
   2  10 -10 1578.33  724.98
   2  10 -10 1852.31  801.25
  -2 -10 -10 1032.43  382.30
  -2 -10 -10 1107.44  479.26
   2  10  10 1044.12  386.57
   2  10  10 1553.70  672.39
  -2 -10  10 1440.48  623.44
   2 -10 -10 1113.60  294.66
  -2  10 -10  983.32  258.66
   2 -10  12   -5.09   18.14
  -2  10  12   26.62   11.85
   2  10 -12   51.50   22.44
  -2 -10 -12   18.98    8.68
   2  10  12    6.45    8.42
   2  10  12   32.96   14.59
   2 -10 -12   -4.71   28.46
   2 -10 -12   31.49   13.97
  -2  10 -12   17.69   16.99
   2 -10  14   57.75   24.02
  -2  10  14   11.04   29.48
  -2  10  14   42.94   18.73
   2  10 -14   40.30   17.62
   2  10  14  -13.42   24.19
   2  10  14   74.28   32.29
   2  10  14   45.31   19.22
   2 -10 -14    0.74   27.43
   2 -10 -14   65.49   28.50
   2  10 -16    8.33    4.29
  -2 -12   0   51.76   22.49
   2 -12   0   33.79   16.96
  -2  12   2   24.95   16.87
  -2 -12  -2   41.80   12.67
  -2 -12  -2   41.34   18.11
  -2 -12  -2   55.82   21.78
   2  12   2   39.35   11.80
   2  12   2   58.57   22.80
   2 -12  -2   26.70   14.51
   2 -12   4   56.75   18.44
  -2  12   4   28.20   15.53
  -2  12   4   42.72   20.35
  -2  12   4   26.25   11.69
   2  12  -4   35.36   15.36
  -2 -12  -4   36.11   14.74
  -2 -12  -4   43.22   18.87
   2  12   4   49.69   19.41
   2  12   4   -2.60    5.90
   2 -12  -4   40.80   19.82
   2 -12  -4   26.61   19.45
   2 -12  -4   27.43   12.20
  -2  12  -4   66.18   21.38
  -2  12  -4  103.67   48.53
   2 -12   6   95.54   48.84
   2 -12   6  104.62   38.93
  -2  12   6   99.00   42.95
   2  12  -6   88.51   45.24
   2  12  -6  145.63   67.30
   2  12  -6  109.64   47.50
  -2 -12  -6   62.68   24.07
   2  12   6  104.51   45.35
  -2 -12   6   91.49   46.77
  -2 -12   6  103.37   44.78
   2 -12  -6  117.90   35.96
  -2  12  -6   99.67   50.94
  -2  12  -6   67.24   25.30
   2 -12   8    4.24    4.34
   2 -12   8   12.31    6.20
  -2  12   8    6.91   18.98
  -2  12   8    2.21    2.82
   2  12  -8    4.75    3.13
   2  12  -8    5.26    4.69
  -2 -12  -8    5.73    4.03
  -2 -12  -8    9.67    6.90
   2  12   8   14.32    7.79
   2  12   8    8.26    4.70
  -2 -12   8   14.89    8.12
   2 -12  -8    2.00    3.06
  -2  12  -8    4.08    4.27
  -2  12  10   37.35   28.58
  -2  12  10    8.85    4.83
   2  12 -10   34.11   16.90
   2  12 -10    6.37    3.91
  -2 -12 -10   10.46    9.24
   2  12  10   16.88    8.11
   2  12  10   21.52   11.98
   2 -12 -10  -10.36   30.29
  -2  12 -10    7.84    5.95
  -2  12  12   16.82   28.66
  -2  12  12   -0.04    2.22
   2  12  12    1.45    7.55
   2  12  12    5.93    3.68
  -2 -12  12    2.25    2.32
   2 -12 -12   -8.85   27.71
   2 -12 -12    2.92    2.60
  -2  12 -12    1.57   16.68
  -2  12  14   28.66   27.75
  -2  12  14    3.43    2.42
   2  12 -14    0.39    1.87
   2  12  14    8.60    8.58
   2  12  14   -5.86   25.09
   2  12  14    1.93    2.40
  -2 -12  14    2.71    2.16
   2 -12 -14    0.82   28.91
   2 -12 -14    1.28    2.27
   2  14   0  426.84  184.76
  -2 -14   0  523.01  193.76
  -2 -14   0  512.74  221.87
   2 -14   0  691.50  317.88
  -2  14   0  684.07  314.40
   2 -14   2    9.24    7.97
   2  14  -2   15.87    8.17
  -2 -14  -2   28.61   12.25
  -2 -14  -2    3.70    3.25
   2  14   2   27.48   11.94
   2  14   2   16.25    8.12
   2  14   2   10.23    5.06
  -2 -14   2    8.28    3.71
  -2 -14   2    5.77    6.04
   2 -14  -2   11.90    8.58
  -2  14  -2   14.52    9.67
   2 -14   4   14.92    7.08
  -2  14   4   11.81   10.03
  -2  14   4    2.10   15.45
  -2  14   4   46.16   20.20
   2  14  -4   38.36   16.64
  -2 -14  -4   11.90    5.58
  -2 -14  -4   33.48   13.61
   2  14   4   22.87    7.68
   2  14   4   31.93   14.10
   2  14   4   19.04    9.12
   2 -14  -4   16.75    9.74
  -2  14  -4   35.69   17.51
   2 -14   6   11.05    5.04
   2 -14   6   20.15   11.08
  -2  14   6    1.70    2.25
  -2  14   6   10.62   16.20
   2  14  -6    4.74    4.95
   2  14  -6   13.31    7.57
   2  14  -6    2.72    2.19
  -2 -14  -6   23.73   10.44
   2  14   6    3.15    2.86
  -2 -14   6   14.70    8.30
  -2 -14   6    4.71    4.66
  -2 -14   6    1.74    1.50
   2 -14  -6   21.02    6.24
   2 -14  -6    9.01   19.96
  -2  14  -6   13.83    8.04
  -2  14  -6    6.60    4.17
   2 -14   8  118.29   60.46
   2 -14   8   53.07   20.17
  -2  14   8   63.69   27.79
   2  14  -8   48.86   21.32
   2  14  -8   86.68   40.32
  -2 -14  -8   69.89   27.21
   2  14   8   74.93   28.82
   2  14   8   37.76   16.71
  -2 -14   8   38.37   16.75
  -2 -14   8   92.49   42.95
  -2 -14   8   76.16   39.04
   2 -14  -8   63.94   30.35
   2 -14  -8   52.87   23.17
  -2  14  -8  136.64   69.81
   2 -14  10    5.69    5.08
  -2  14  10  -19.88   25.50
  -2  14  10    8.71    4.67
   2  14 -10    6.22    5.77
   2  14 -10    4.78    3.10
  -2 -14 -10    8.70    8.72
   2  14  10   19.75   11.49
   2  14  10   16.47    7.71
  -2 -14  10    9.81    7.59
   2 -14 -10   18.29   28.33
   2 -14 -10    7.19    4.16
  -2  14 -10   41.56   21.78
  -2  14  12   24.51   27.03
  -2  14  12   -0.03    2.09
   2  14 -12   27.70   13.92
   2  14 -12    3.61    2.49
   2  14  12    2.81    2.63
   2  14  12    0.09    6.40
  -2 -14  12    1.58    1.90
  -2  14  14   10.41   29.89
  -2  14  14    2.60    2.35
  -2 -14 -14   -4.75    3.28
   2  14  14   -1.65    7.06
   2  14  14    1.17    2.33
   2 -14 -14   -1.25    2.36
  -2  14 -14    0.07   19.12
   2  16   0   69.15   26.96
   2  16   0   71.49   31.01
  -2 -16   0   58.13   22.27
  -2 -16   0   48.87   21.25
   2 -16   0  106.92   49.93
  -2  16   0  141.04   65.50
  -2  16   2  116.40   54.15
   2  16  -2  107.00   46.33
  -2 -16  -2  109.89   47.63
   2  16   2   87.96   33.37
   2  16   2  112.83   48.92
  -2 -16   2   83.69   26.10
  -2 -16   2  130.74   56.60
  -2  16  -2  113.41   52.66
   2 -16   4  490.00  225.34
  -2  16   4  231.66  106.89
  -2  16   4  571.64  247.45
  -2 -16  -4  385.30  166.75
  -2 -16  -4  478.63  123.60
  -2 -16  -4  434.89  161.22
   2  16   4  517.64  133.63
   2  16   4  366.83  136.03
   2 -16  -4  190.60   88.00
  -2  16  -4  338.88  103.76
  -2  16   6  -32.02   20.43
  -2  16   6    2.30    3.09
   2  16  -6    2.66    2.24
  -2 -16  -6    3.04    3.08
   2 -16  -6   -6.63   19.23
   2 -16  -6   -1.29    2.74
   2 -16   8   24.21   12.98
   2 -16   8   32.61   12.87
  -2  16   8   19.90   25.14
   2  16  -8   31.85   16.23
   2  16  -8   20.18    9.17
  -2 -16  -8   34.19   15.60
   2  16   8   41.03   17.24
  -2 -16   8   35.33   17.48
  -2 -16   8   22.88   12.22
   2 -16  -8   43.77   31.39
   2 -16  -8   33.22   14.77
  -2  16  -8   17.31    9.74
   2 -16  10    3.59    4.74
  -2 -16 -10    8.64    8.22
  -2 -16 -10   -0.50    2.82
   2  16  10    9.08    8.12
   2  16  10   -1.07    3.36
  -2 -16  10    6.24    5.10
  -2 -16  10    0.46    1.76
   2 -16 -10  -33.43   30.65
   2 -16 -10    7.17    4.23
  -2  16 -10    8.43    5.74
   2 -16  12   16.42   10.38
  -2  16  12   41.77   27.46
  -2  16  12    4.47    3.21
   2  16 -12  165.17   76.32
   2  16 -12    2.96    4.64
  -2 -16 -12    4.83    3.34
   2  16  12   -1.74    2.79
   2  16  12   -2.32    7.48
  -2 -16  12   13.51    8.72
   2 -16 -12    8.19   26.89
  -2  16 -12    1.35    4.08
  -2  16  14   10.59    5.14
   2  16 -14   57.01   27.32
  -2 -16 -14    4.15    2.98
   2  16  14   10.28    5.06
   2 -16 -14   23.17   10.33
   2  18   0   87.01   33.04
   2  18   0  112.37   48.67
  -2 -18   0  143.72   53.75
  -2 -18   0  146.47   63.42
   2 -18   0  230.71  106.48
  -2  18   0  233.24  107.62
   2 -18   2   20.10   10.97
  -2  18   2    0.81    6.30
   2  18  -2    6.53    6.04
   2  18  -2    2.69    1.61
  -2 -18  -2    3.85    5.61
  -2 -18  -2    0.88    1.98
   2  18   2   -0.13    1.97
   2  18   2    5.49    6.23
  -2 -18   2    1.67    1.25
  -2  18  -2    3.65    5.79
   2 -18   4   39.62   19.31
   2 -18   4   26.02    9.71
  -2  18   4   25.04   13.96
  -2 -18  -4   36.95   11.10
  -2 -18  -4   15.98    7.36
  -2 -18  -4   47.17   18.65
   2  18   4   48.81   14.34
   2  18   4   40.09   16.17
   2 -18  -4   17.47   10.29
  -2  18  -4   22.72    9.03
  -2  18   6   33.07   24.56
   2  18  -6   13.99    8.90
  -2 -18  -6   36.62   15.96
  -2 -18  -6   -0.77    4.64
  -2 -18  -6   17.43    8.06
   2  18   6   17.62    8.27
  -2 -18   6   13.83    8.38
   2 -18  -6   14.34    6.76
  -2  18  -6   17.67   10.52
  -2  18  -6   17.84    8.08
   2 -18   8   14.93    8.71
   2 -18   8   14.59    6.59
  -2  18   8    5.75    3.60
  -2  18   8    2.61   25.66
   2  18  -8   -0.23    1.93
  -2 -18  -8   27.02   13.19
   2  18   8   21.13   11.07
  -2 -18   8   17.12   10.06
  -2 -18   8   27.21   14.58
   2 -18  -8  -43.60   30.81
  -2  18  -8    7.47    6.11
  -2  18  -8   11.20    8.61
   2 -18  10   28.63   15.30
  -2  18  10   28.99   27.02
   2  18 -10   47.99   24.90
   2  18 -10   36.59   17.91
   2  18 -10    0.60    1.71
  -2 -18 -10   32.66   14.22
  -2 -18 -10    9.98    5.01
   2  18  10   31.35   13.80
  -2 -18  10   21.67   11.25
  -2 -18  10   47.26   24.49
   2 -18 -10   33.62   31.93
   2 -18 -10   13.95    6.48
   2 -18  12   19.68   11.13
  -2  18  12    6.22    3.47
   2  18 -12   15.10    8.94
   2  18 -12   23.67   12.42
   2  18 -12   -1.33    2.05
  -2 -18 -12    5.37    3.35
   2  18  12   18.11   10.49
   2 -18 -12   18.43   29.64
  -2  18 -12   40.09   21.05
   2  20   0  288.82  107.37
   2  20   0  517.95  224.24
  -2 -20   0  323.25  119.94
  -2 -20   0  531.22  229.92
   2 -20   0  364.30  167.86
  -2  20   0  326.41  150.43
  -2  20   2   43.39   21.89
   2  20  -2   83.01   26.42
   2  20  -2  533.90  231.03
  -2 -20  -2  639.86  276.98
   2  20   2  597.07  258.34
  -2 -20   2   82.59   26.09
  -2 -20   2  549.70  237.98
   2 -20  -2   76.56   36.00
  -2  20  -2  100.04   46.95
   2 -20   4   84.61   26.85
  -2  20   4   25.04   15.21
   2  20  -4   98.74   31.16
  -2 -20  -4   99.91   37.98
  -2 -20  -4  155.05   67.19
   2  20   4  119.07   51.64
   2  20   4  126.95   48.01
   2  20   4  182.23   48.05
  -2 -20   4    5.24    7.00
   2 -20  -4   17.43   10.97
  -2  20  -4   79.89   25.38
   2 -20   6   32.12   12.25
   2 -20   6   31.69   16.56
   2  20  -6    3.83    7.37
  -2 -20  -6    6.72    6.94
  -2 -20  -6   78.94   34.27
   2  20   6  112.15   48.64
   2  20   6   20.81   11.67
   2  20   6    1.12    6.71
  -2 -20   6   13.10    8.37
  -2  20  -6   35.28   12.93
   2 -20   8   21.98   11.99
   2 -20   8   13.34    5.85
  -2  20   8    7.97   25.58
  -2  20   8   49.98   21.82
   2  20  -8   28.31   14.28
  -2 -20  -8   16.34    9.88
  -2 -20  -8   49.55   21.63
   2  20   8   10.39    8.30
   2  20   8   58.24   25.39
  -2 -20   8   15.73    9.84
  -2 -20   8   12.01    7.45
   2 -20  10   51.43   26.67
  -2  20  10    8.83   23.77
   2  20 -10   37.91   18.46
   2  20 -10   45.49   23.70
  -2 -20 -10   76.60   29.73
  -2 -20 -10   51.89   22.68
   2  20  10   63.29   25.03
   2  20  10   60.26   26.31
  -2 -20  10   40.80   21.29
   2 -20 -10   34.25   30.13
   2 -20 -10   86.36   37.52
  -2  20 -10   49.49   25.76
  -2  20  12   13.30   31.16
  -2  20  12   56.00   24.40
   2  20 -12    3.14    5.10
  -2 -20 -12   34.47   15.16
   2  20  12    8.30    8.92
  -2 -20  12    6.45    5.67
  -2 -20  12    4.63    5.05
   2 -20 -12   31.60   13.93
  -2  20 -12    2.52    4.77
   2  22   0   35.29   15.41
  -2 -22   0   56.80   22.68
  -2 -22   0   34.58   15.10
   2 -22   0   58.06   28.23
   2 -22   2   13.50    9.69
  -2  22   2    4.56    8.99
   2  22  -2   11.69    9.82
   2  22  -2    6.77    3.21
  -2 -22  -2    5.83    7.56
  -2 -22  -2    3.32    2.42
   2  22   2    9.71    4.76
  -2 -22   2   18.79    8.41
  -2 -22   2    6.80    3.20
   2 -22  -2    5.08    7.17
  -2  22  -2    9.66    9.34
   2 -22   4   10.04    8.83
   2 -22   4    6.34    6.64
  -2  22   4    3.58   10.01
  -2  22   4    6.85    3.78
   2  22  -4    5.34    7.61
  -2 -22  -4    8.01    7.87
   2  22   4   10.07    4.87
   2  22   4   11.53    9.01
  -2 -22   4   -0.15    5.16
  -2 -22   4    3.97    7.19
   2 -22  -4    0.59    7.21
   2 -22   6   39.11   14.15
   2  22  -6    6.88    7.76
  -2 -22  -6    9.91    8.69
  -2 -22  -6   10.17    7.98
  -2 -22  -6   13.44    6.34
   2  22   6    7.59    4.12
   2  22   6   16.85    9.88
   2  22   6   20.26    9.19
  -2 -22   6   12.75    8.33
   2 -22  -6   10.24    5.02
  -2  22  -6   41.26   20.65
  -2  22  -6   17.67    8.56
  -2  22  -6   16.79    6.93
  -2  22   8   12.92    6.02
   2  22  -8    1.73    5.67
  -2 -22  -8    7.84    7.36
  -2 -22  -8   -2.40    4.31
  -2 -22  -8    0.71    2.05
   2  22   8    1.88    3.60
   2  22   8   -1.01    2.22
   2  22   8    4.83    6.27
   2 -22  -8   -0.73    2.27
  -2  22  10    6.88   27.13
  -2  22  10    4.20    2.93
   2  22 -10   11.59    7.76
  -2 -22 -10   17.83   10.05
  -2 -22 -10    0.91    2.29
   2  22  10    7.59    8.42
   2  22  10    6.33    3.52
  -2 -22  10    8.22    6.73
  -2 -22  10   13.95    8.38
   2 -22 -10    6.58    3.54
  -2  22 -10   10.22    7.69
   2  22 -12    0.15    4.68
   2  22 -12    0.52    1.64
  -2 -22 -12    0.75    2.37
  -2 -22  12    4.16    5.95
  -2  22 -12    4.43    4.77
   2  24   0    2.94    7.98
   2  24   0   -2.90    1.95
  -2 -24   0    8.92    7.77
  -2 -24   0   -0.04    1.37
   2 -24   0    1.04    7.79
  -2  24   0    1.67    9.18
   2 -24   2    0.59    6.53
  -2  24   2    1.40    8.52
   2  24  -2    1.55    6.94
   2  24  -2   -2.08    1.46
  -2 -24  -2    0.59    1.66
  -2 -24  -2   -1.33    6.44
   2  24   2   -3.31    2.59
  -2 -24   2   -1.50    7.72
   2 -24  -2    2.07    6.73
  -2  24  -2    1.71    7.25
   2 -24   4    2.31    6.43
  -2  24   4   15.55    7.08
   2  24  -4    0.44    6.72
  -2 -24  -4    5.13    2.91
   2  24   4   10.02    7.86
   2  24   4    5.06    2.91
  -2 -24   4   -4.75    6.33
  -2 -24   4   10.83    7.59
   2 -24  -4    5.73    7.97
  -2  24  -4   21.38   12.14
   2 -24   6    9.56    8.33
   2 -24   6   11.30    8.19
   2  24  -6   -2.62    6.93
  -2 -24  -6    9.44    6.75
  -2 -24  -6   12.46    7.78
   2  24   6   11.40    8.08
   2  24   6   13.18    8.25
  -2 -24   6    4.54    5.51
   2 -24  -6    2.86    2.19
  -2  24  -6    8.38    4.49
  -2  24  -6    6.69    7.30
   2 -24   8    3.26    6.42
  -2  24   8    4.07    2.68
   2  24  -8    3.99    6.43
  -2 -24  -8   -1.81    2.40
  -2 -24  -8   -0.82    5.02
  -2 -24  -8   14.99    9.60
   2  24   8   14.55    9.03
   2  24   8   -2.30    2.26
  -2 -24   8    6.18    6.56
  -2  24  -8    2.66    6.11
   2 -24  10   -2.71    6.28
   2 -24  10    3.46    6.02
  -2  24  10  -26.32   28.96
   2  24 -10   -0.94    5.28
  -2 -24 -10    3.89    7.66
   2  24  10    3.62    8.21
  -2 -24  10    1.11    5.96
  -2  24 -10   -0.35    5.21
   2  26   0   39.89   16.60
   2  26   0   26.25   11.44
  -2 -26   0   28.60   12.44
   2 -26   0   37.85   19.33
  -2  26   0   24.38   14.00
   2 -26   2    4.62    6.74
  -2  26   2   -3.70    9.08
   2  26  -2    0.02    0.96
  -2 -26  -2    1.59    6.10
  -2 -26  -2   -1.60    1.61
   2  26   2    1.37    1.72
   2 -26  -2    4.64    6.90
  -2  26  -2    3.11    6.88
  -2 -26  -4   -0.28    1.76
   2  26   4   10.37    7.80
   2  26   4   -0.05    2.15
  -2 -26   4   -1.24    5.63
  -2 -26   4    1.84    6.17
   2 -26  -4    2.80    7.23
  -2  26  -4    1.09    6.17
   2 -26   6    7.92    6.79
   2 -26   6    8.41    7.79
   2  26  -6   -0.95    7.33
  -2 -26  -6   12.92    8.81
  -2 -26  -6    0.47    1.64
   2  26   6    0.60    1.82
   2  26   6   10.01    7.89
   2  26   6   11.07    8.37
  -2 -26   6    5.70    6.17
   2 -26  -6    2.51    1.98
  -2  26  -6    8.42    5.17
   2  26  -8    1.46    6.83
  -2 -26  -8    3.72    8.00
  -2 -26  -8   -2.27    6.36
   2  26   8   -2.35    5.68
  -2  26  -8    7.56    7.28
  -2  26  -8    4.57    6.64
   2  28   0    0.62    7.22
   2  28   0    0.31    1.34
  -2 -28   0    1.57    1.34
   2 -28   0    3.12    6.93
  -2  28   0   -1.19    8.38
   2 -28   2    2.04    6.82
  -2  28   2    1.75    9.36
   2  28  -2    0.64    1.06
  -2 -28  -2    4.33    6.80
  -2 -28  -2    0.98    1.51
   2  28   2   -0.25    1.35
  -2 -28   2    1.27    6.92
   2 -28  -2    2.39    7.03
  -2  28  -2    4.46    6.68
  -2  28   4    7.91    3.84
   2  28  -4   -4.28    6.09
  -2 -28  -4   -2.53    1.77
   2  28   4    5.26    7.72
  -2 -28   4   -1.68    6.29
  -2 -28   4   -0.82    6.77
   2 -28  -4    1.84    7.81
  -2  28  -4    4.65    6.88
   2 -28   6   -1.06    6.14
   2  28  -6    1.12    6.38
  -2 -28  -6    4.56    7.68
  -2 -28  -6    1.52    1.75
   2  28   6   -1.72    8.11
   2  28   6    1.25    1.96
   2 -28  -6    1.17    1.76
  -2  28  -6   -0.89    6.56
  -2  28  -6    4.60    6.36
  -2  28  -6    2.71    5.20
   2  30   0    9.72    9.18
   2  30   0   19.90    8.76
  -2 -30   0    4.56    7.32
  -2 -30   0   21.19    9.29
   2 -30   0   -0.19    7.53
  -2  30   0    1.68    8.82
   2 -30   2    1.69    6.88
  -2  30   2   -0.15    9.76
   2  30  -2    1.91    8.89
   2  30  -2   24.60   10.72
  -2 -30  -2   21.11    9.25
  -2 -30  -2   11.12    8.51
   2  30   2   27.32   11.94
  -2 -30   2    6.41    7.45
   2 -30  -2    4.00    7.26
   2 -30   4   12.35    9.40
   2  30  -4   31.12   11.86
  -2 -30  -4   12.81    5.78
   2  30   4   18.16    8.17
   2 -30  -4   -0.34    7.50
  -2  30  -4   19.08   11.38
  -2  30  -4   15.89    9.31
  -3   1   3  300.66   77.96
   3  -1  -3  343.78   89.25
  -3   1   5  332.88  153.00
  -3   1   5  153.79   42.89
  -3   1   5  211.13   91.40
   3   1  -5  171.33   58.32
  -3  -1  -5  313.30  116.34
   3   1   5  333.67  123.96
  -3  -1   5  185.55   80.35
   3  -1  -5  120.93   36.48
  -3   1   7   -6.86   15.89
  -3   1   7    9.28    4.72
   3   1  -7    7.60    4.02
   3   1  -7   19.87    7.06
   3   1  -7   36.53   17.62
   3   1  -7    0.25    2.89
  -3  -1  -7    9.17    7.11
   3   1   7    3.40    5.73
  -3  -1   7   10.43    5.17
  -3  -1   7    5.76    2.54
   3  -1  -7   11.24   17.61
   3  -1  -7   17.62    8.75
  -3   1  -7   11.12    7.77
   3  -1   9  133.77   50.07
   3  -1   9  175.75   48.38
  -3   1   9  144.84   62.77
   3   1  -9  166.44   56.60
   3   1  -9  151.49   43.76
   3   1  -9  162.96   70.59
   3   1   9  138.98   51.97
   3  -1  -9  149.56   42.76
   3  -1  -9  168.33   72.92
   3  -1  11   97.49   36.97
   3  -1  11  225.03   62.60
  -3   1  11  134.88   40.49
  -3   1  11  100.13   43.46
   3   1 -11  108.75   47.20
  -3  -1 -11   93.85   35.85
   3   1  11  121.82   38.26
   3   1  11   85.56   32.69
  -3  -1  11   95.71   32.36
  -3  -1  11   87.40   37.95
  -3  -1  11  106.45   36.24
   3  -1 -11  103.81   35.29
  -3   1 -11  156.74   47.69
  -3   1 -11  111.22   42.18
   3  -1  13   22.00   22.16
   3  -1  13    7.90    8.38
  -3   1  13    7.92   21.35
  -3   1  13    5.13    3.23
   3   1 -13   18.71    6.70
   3   1 -13    9.08    4.75
   3   1 -13   -4.20   23.88
  -3  -1 -13   -7.42   23.29
  -3  -1 -13   10.01    8.43
   3   1  13    8.33    8.50
   3   1  13   24.63   22.82
  -3  -1  13    5.29    3.19
  -3  -1  13    8.15   21.89
  -3  -1  13   24.67    8.59
   3  -1 -13    7.57    4.26
  -3   1 -13    8.87   24.70
  -3   1 -13    0.97    7.54
   3  -1  15   27.33   23.73
   3  -1  15   32.07   14.76
  -3   1  15   26.28   23.92
  -3   1  15    6.74    3.56
   3   1 -15   11.45    5.45
   3   1 -15   26.12    9.10
  -3  -1 -15  -17.86   29.18
   3   1  15   17.95   10.52
  -3  -1  15   -9.83   19.44
  -3  -1  15   14.75    5.31
   3  -1 -15   10.67    5.18
   3  -1 -15   16.93    6.02
  -3   1 -15   16.61   28.47
  -3  -3  -1  127.41   43.38
   3   3   1  127.90   43.52
  -3  -3   1  114.96   39.15
  -3   3   3   72.81   20.07
  -3   3   3   42.97   19.04
  -3  -3  -3   72.88   29.39
   3   3   3  110.82   43.24
   3   3   3   59.31   20.23
   3  -3  -3   48.12   22.88
   3  -3  -3   77.71   21.67
   3  -3   5    4.50    7.80
  -3  -3  -5   29.04   13.26
  -3  -3   5   24.54   10.87
   3  -3  -5   -1.29   14.08
   3  -3  -5   24.27   12.09
  -3   3  -5   -2.48    9.17
  -3   3   7   16.22    7.51
   3   3  -7   13.33    6.40
  -3  -3  -7   34.90   14.64
   3   3   7   63.26   24.35
  -3  -3   7   13.80    6.44
   3  -3  -7    3.71   16.19
   3  -3  -7   14.52    7.96
   3  -3   9   19.61    9.27
   3  -3   9   -7.70   12.20
  -3   3   9    1.74    2.48
   3   3  -9    2.23    2.46
   3   3   9   27.41   11.79
  -3  -3   9    1.10    2.12
   3  -3  -9    1.73    2.53
  -3   3  -9    5.92   14.55
   3  -3  11   26.81   12.05
   3  -3  11   13.24   19.12
  -3   3  11    4.31    3.14
   3   3 -11    4.39    3.27
  -3  -3 -11   32.15   14.67
   3   3  11   38.72   16.26
  -3  -3  11  -12.31   19.23
  -3  -3  11   -2.17    2.63
   3  -3 -11  -19.27   22.83
  -3   3 -11   19.14   19.83
  -3   3 -11   20.29   10.90
   3  -3  13    7.83    8.26
   3  -3  13  -10.56   21.70
  -3   3  13    4.80    3.17
   3   3 -13    3.93    3.03
   3   3 -13  -22.47   26.61
  -3  -3 -13    7.58    8.65
   3   3  13  -13.09   22.82
   3   3  13    4.83    7.95
  -3  -3  13    2.30    2.39
  -3  -3  13   22.28   22.28
   3  -3 -13  -13.39   24.07
   3  -3 -13    7.31    4.03
  -3   3 -13    4.09    8.18
   3  -3  15    7.11   20.13
   3  -3  15    3.28    7.94
  -3   3  15   30.79   23.36
  -3   3  15    1.88    1.97
   3   3 -15    2.52    2.30
  -3  -3 -15    9.73   26.69
   3   3  15   23.62   24.68
   3   3  15    0.32    7.58
  -3  -3  15    8.80   21.54
   3  -3 -15    1.42    2.25
  -3   3 -15   -0.57   22.12
  -3  -5  -1 1131.13  291.50
   3   5   1 1551.02  399.68
   3  -5   3 1366.41  417.36
   3  -5   3 1090.22  555.38
  -3   5   3 2010.22  922.84
  -3   5   3 1458.96  383.09
  -3   5   3 1609.12  414.36
   3   5  -3  962.15  490.16
  -3  -5   3 1026.12  522.69
   3  -5  -3 1415.84  364.77
   3  -5  -3 1530.80  402.04
   3  -5  -3 1523.85  700.02
  -3   5  -3 1571.38  479.89
  -3   5  -3 1006.22  512.58
   3  -5   5  621.54  316.77
   3  -5   5 1926.53  712.82
  -3   5   5 1710.19  785.45
   3   5  -5 3696.72 1599.65
  -3  -5  -5 1530.17  566.11
   3   5   5 1509.64  558.69
  -3  -5   5 3635.14 1573.27
   3  -5  -5 1929.69  506.74
   3  -5  -5 2176.03  999.27
   3  -5   7 1737.04  455.89
   3  -5   7 1017.59  376.62
  -3   5   7 1254.62  329.88
   3   5  -7 2984.54 1291.56
  -3  -5  -7 1188.92  439.95
   3   5   7 1200.29  444.21
  -3  -5   7 2836.10 1227.14
  -3  -5   7 1084.06  497.90
   3  -5  -7 1244.04  327.04
   3  -5  -7 2905.58 1257.46
  -3   5  -7 1746.51  458.26
   3  -5   9  830.62  218.55
   3  -5   9  484.47  179.54
  -3   5   9  654.55  173.07
  -3   5   9  935.95  405.04
   3   5   9  528.38  195.81
  -3  -5   9  956.01  413.73
   3  -5  -9  664.02  175.75
   3  -5  -9 1029.75  445.63
   3  -5  11  774.40  204.81
   3  -5  11  395.89  146.89
  -3   5  11  591.06  157.59
  -3   5  11  943.37  408.36
   3   5 -11 1266.14  547.96
  -3  -5 -11  475.94  176.70
   3   5  11  486.53  180.49
  -3  -5  11 1160.66  502.32
   3  -5 -11  650.60  173.38
   3  -5 -11 1012.69  438.21
  -3   5 -11  649.50  172.28
   3  -5  13   13.44    9.61
   3  -5  13   -3.51   24.18
  -3   5  13   22.00   25.46
  -3   5  13   34.25   15.06
  -3  -5 -13   20.72   11.42
   3   5  13    8.78   22.60
   3   5  13   11.15    8.78
  -3  -5  13   31.61   22.57
   3  -5 -13  -26.37   28.69
   3  -5 -13   44.40   19.42
  -3   5 -13   26.17   21.52
   3  -5  15   93.28   34.00
   3  -5  15   64.13   25.76
  -3   5  15   94.62   41.04
   3   5 -15  157.26   68.12
   3   5  15   13.07   25.76
   3   5  15   58.22   23.43
  -3  -5  15   37.80   28.96
  -3  -5  15  121.40   52.60
   3  -5 -15   95.03   41.23
  -3   5 -15   18.55   22.72
   3  -7   1   47.52   15.63
  -3   7   1   38.83   16.72
  -3  -7  -1   46.73   14.33
   3   7   1   50.86   14.94
   3  -7  -1   60.50   21.10
  -3   7  -1   70.16   20.91
   3  -7   3    8.36    5.32
   3  -7   3   36.84   19.38
  -3   7   3  459.99  211.45
  -3   7   3   11.85   14.08
   3   7  -3   42.05   21.79
   3   7   3    8.63    8.95
  -3  -7   3   26.81   14.15
   3  -7  -3  697.50  320.56
  -3   7  -3   -1.16    5.53
  -3   7  -3   35.85   18.81
   3  -7   5   95.24   48.70
   3  -7   5  126.57   33.90
  -3   7   5   99.80   46.38
   3   7  -5  193.44   98.68
   3   7  -5  156.25   67.68
  -3  -7  -5  610.02  225.97
   3   7   5  590.59  218.71
  -3  -7   5  129.82   66.29
  -3  -7   5  130.38   56.47
   3  -7  -5  105.82   33.22
   3  -7  -5  186.18   48.45
   3  -7  -5  147.51   68.12
  -3   7  -5  114.23   58.35
   3  -7   7  110.22   41.31
   3  -7   7   61.41   18.74
   3   7  -7   47.85   20.91
  -3  -7  -7   66.17   25.52
   3   7   7   57.02   22.11
  -3  -7   7   48.40   21.07
  -3  -7   7   40.61   18.92
   3  -7  -7   48.24   20.61
   3  -7  -7   51.34   22.47
   3  -7  -7   21.81   11.59
  -3   7  -7   41.15   14.23
   3  -7   9   25.55   10.88
   3  -7   9   16.52   12.52
  -3   7   9   21.97    9.86
   3   7  -9   38.45   18.10
   3   7  -9   16.72    7.64
  -3  -7  -9   43.46   17.72
   3   7   9   39.45   15.78
  -3  -7   9   25.39   11.18
  -3  -7   9   53.56   24.90
   3  -7  -9   15.41   19.66
   3  -7  -9   17.73    8.10
  -3   7  -9   17.23   14.88
   3  -7  11   57.12   22.49
   3  -7  11   67.11   26.02
   3   7 -11   26.97   12.03
  -3  -7 -11   75.62   29.81
   3   7  11   76.81   29.77
  -3  -7  11   31.05   13.66
   3  -7 -11   20.34    9.33
   3  -7 -11   32.04   27.81
  -3   7 -11   53.63   21.92
   3  -7  13    8.68    8.30
   3  -7  13    1.38   20.48
  -3   7  13    0.72    2.19
   3   7 -13    4.72    2.94
  -3  -7 -13   -0.66    2.14
  -3  -7 -13    6.32    7.95
   3   7  13    6.22    7.90
  -3  -7  13    4.93    2.95
   3  -7 -13   23.39   29.50
   3  -7  15   -2.92   20.48
   3  -7  15   10.06    9.37
  -3   7  15    2.62    2.18
   3   7 -15    5.96    3.17
  -3  -7 -15   -3.08    2.54
   3   7  15  -11.46   24.37
   3   7  15   13.39    9.00
  -3  -7  15    8.18    3.94
   3  -7 -15    4.85    3.02
  -3   7 -15  -18.11   23.81
   3  -9   1  446.11  117.71
  -3   9   1  317.25   84.72
  -3   9   1  577.64  265.60
  -3  -9  -1  386.25  100.02
   3  -9  -1  575.43  264.50
  -3   9  -1  444.68  117.38
   3  -9   3  197.39   52.41
   3  -9   3  133.34   41.23
  -3   9   3  189.18   52.52
  -3  -9  -3   72.99   27.92
   3   9   3   88.97   34.00
   3  -9  -3  183.81   51.40
   3  -9  -3  190.28   87.82
  -3   9  -3  186.65   49.84
  -3   9  -3  137.77   42.60
   3  -9   5    3.23    3.77
  -3   9   5   -1.28   16.25
   3   9  -5   16.88    9.08
   3   9  -5   15.67    7.17
   3   9   5   14.57    8.66
  -3  -9   5   11.12    5.12
  -3  -9   5   15.68    8.49
   3  -9  -5    1.21   17.02
   3  -9  -5    9.85    7.52
   3  -9   7    6.83    5.60
   3  -9   7   -3.07    7.37
  -3   9   7   -3.54   16.71
   3   9  -7    0.14    1.94
  -3  -9  -7   10.97    7.40
   3   9   7   12.03    7.11
  -3  -9   7    2.52    3.31
   3  -9  -7   -7.46   17.80
   3  -9  -7    4.02    6.33
   3  -9  -7    0.00    2.75
  -3   9  -7    4.90    7.86
  -3   9  -7    9.25    7.74
  -3   9  -7   14.27    8.27
  -3   9   9   27.07   21.57
  -3   9   9   13.73    6.64
   3   9  -9   37.95   17.88
   3   9  -9    7.60    4.08
  -3  -9  -9   36.35   14.96
   3   9   9   24.41   10.64
  -3  -9   9   86.93   40.24
  -3  -9   9   11.90    5.55
   3  -9  -9   -0.87   20.23
   3  -9  -9   10.20    5.23
  -3   9  -9    1.22   11.09
   3  -9  11   40.63   17.23
   3  -9  11   68.01   23.84
  -3   9  11   43.54   30.26
   3   9 -11   89.00   41.34
   3   9 -11   30.76   13.57
  -3  -9 -11   50.04   21.05
   3   9  11   60.10   23.91
   3  -9 -11   27.67   12.37
   3  -9 -11   48.04   31.25
  -3   9 -11   36.87   16.20
   3  -9  13    4.66   17.45
   3  -9  13   10.58    8.06
  -3   9  13   -5.77   28.80
  -3   9  13   10.10    4.89
   3   9 -13   10.98    5.13
  -3  -9 -13    7.02    7.70
  -3  -9 -13   -1.91    2.40
   3   9  13   11.49    7.96
  -3  -9  13    5.39    2.84
   3  -9 -13  -18.82   28.39
  -3   9 -13   27.35   19.60
   3  -9  15    3.71   19.33
  -3   9  15    3.38   26.96
  -3   9  15   -2.64    2.27
  -3  -9 -15   -2.58    2.48
   3   9  15    9.02    8.10
   3   9  15    1.50   27.11
  -3  -9  15    2.60    2.14
   3  -9 -15    1.36    2.13
  -3   9 -15   15.24   21.54
   3 -11   1   30.98   15.10
   3 -11   1   44.89   22.06
  -3  11   1  123.63   57.48
   3  11  -1    3.00    6.24
  -3 -11  -1   10.81    6.80
  -3 -11  -1   13.62   10.06
   3  11   1   10.63    7.34
  -3  11  -1   15.61   13.53
  -3  11  -1   36.97   18.63
  -3  11   3   27.51   17.40
  -3  11   3   79.30   37.38
  -3 -11  -3    2.19    4.90
   3  11   3   15.00    8.39
   3  11   3    7.13    5.93
   3 -11  -3   40.00   21.41
   3 -11  -3   41.50   20.42
   3 -11   5   21.87   11.65
  -3  11   5    4.54    7.15
  -3  11   5    2.63   14.88
   3  11  -5    6.05    4.20
   3  11  -5    6.14    3.30
   3  11   5    6.73    6.21
  -3 -11   5    3.27    2.18
   3 -11  -5    6.73   17.53
   3 -11   7   12.44    6.55
  -3  11   7   13.37    6.42
   3  11  -7   73.71   37.73
   3  11  -7    3.72    2.44
  -3 -11  -7   25.69   11.61
   3  11   7   17.53    8.67
  -3 -11   7    3.01    2.02
  -3 -11   7    5.62    4.13
  -3 -11   7  119.90   61.21
   3 -11  -7    8.59    7.23
   3 -11  -7   -2.50   17.89
   3 -11  -7   11.88    5.79
  -3  11  -7   15.48    8.15
   3 -11   9   18.67   10.70
   3 -11   9   27.43   11.42
   3 -11   9   20.97   11.39
  -3  11   9   17.04    8.07
  -3  11   9   35.99   23.89
   3  11  -9   21.86    9.83
  -3 -11  -9   43.33   17.54
  -3 -11  -9    1.48    3.34
   3  11   9   43.85   17.51
  -3 -11   9   16.79    7.65
   3 -11  -9   24.52   23.32
   3 -11  -9   13.56    6.64
  -3  11  -9   20.35   12.03
  -3  11  -9   34.11   18.02
  -3  11  -9   26.34   12.42
   3 -11  11   29.78   18.22
  -3  11  11   23.36   28.83
  -3  11  11    5.93    3.95
   3  11 -11   37.93   18.19
  -3 -11 -11   73.57   29.09
  -3 -11 -11   -1.48    2.64
   3  11  11   93.33   35.70
  -3 -11  11   44.25   20.84
  -3 -11  11   15.37    6.91
   3 -11 -11   14.46    6.88
  -3  11 -11   34.33   18.10
   3 -11  13   14.88    8.66
   3 -11  13   27.93   17.59
  -3  11  13   69.15   34.50
  -3  11  13   12.60    5.93
   3  11 -13   52.70   24.97
  -3 -11 -13   -2.39    2.53
  -3 -11 -13   22.85   11.47
   3  11  13   11.05    5.38
   3  11  13   23.54   11.19
  -3 -11  13   19.57    8.69
   3 -11 -13    6.18    3.70
  -3  11 -13   16.22   15.92
   3 -11  15   -9.20   19.15
  -3  11  15   10.39   30.30
  -3  11  15    1.13    2.03
  -3 -11 -15    0.31    2.07
   3  11  15   -2.07    2.15
   3 -11 -15    1.58    2.65
  -3  11 -15   -9.96   20.28
   3 -13   1   10.96    8.63
  -3  13   1   27.18   14.78
   3  13  -1   10.18    6.15
  -3 -13  -1   32.02   10.64
  -3 -13  -1   -8.04    9.04
   3  13   1   36.53   12.04
   3  13   1    9.07    7.89
  -3 -13   1   18.79    8.70
   3 -13  -1   18.67   17.26
   3 -13  -1   34.68   17.58
  -3  13  -1    2.62    6.33
  -3  13   3    0.57    7.32
  -3  13   3   -9.14   15.74
  -3 -13  -3    5.64    7.14
  -3 -13  -3    1.22    6.20
   3  13   3    2.51    5.90
   3 -13  -3    6.45   15.57
   3 -13  -3   -0.82    7.10
   3 -13   5   24.59    9.11
  -3  13   5    5.91    8.16
  -3  13   5   38.34   18.74
  -3 -13  -5   10.74    6.85
   3 -13  -5   38.09   21.19
   3 -13  -5    3.84    2.22
   3 -13  -5   23.23   12.44
  -3  13  -5   19.36    8.71
  -3  13   7   97.24   31.76
  -3  13   7   43.24   18.92
   3  13  -7   62.44   27.15
  -3 -13  -7   98.73   37.24
   3  13   7   79.90   30.37
  -3 -13   7   73.84   31.99
   3 -13  -7  136.14   42.07
   3 -13  -7  116.26   30.48
   3 -13  -7   57.37   25.00
  -3  13  -7   80.68   30.52
   3 -13   9   26.92   14.29
   3 -13   9   19.94    9.46
  -3  13   9   46.77   29.53
  -3  13   9    8.60    4.90
   3  13  -9   19.14    8.68
   3  13  -9   16.85   10.10
  -3 -13  -9   30.59   13.80
  -3 -13  -9    6.09    4.26
   3  13   9   31.77   14.02
   3  13   9    9.48    5.35
  -3 -13   9   28.96   15.23
  -3 -13   9   24.68   12.47
   3 -13  -9   15.93   28.31
   3 -13  -9   10.12    5.40
  -3  13  -9   34.55   18.10
  -3  13  -9   35.48   15.52
  -3  13  11    3.22   26.55
  -3  13  11    3.15    2.94
   3  13 -11    1.56    4.84
   3  13 -11    1.47    2.81
  -3 -13 -11   38.26   16.83
  -3 -13 -11    0.01    2.79
   3  13  11   40.32   16.72
   3  13  11    2.57    2.92
  -3 -13  11    7.23    5.33
  -3 -13  11    5.28    2.97
   3 -13 -11  -13.52   27.29
   3 -13 -11    4.35    3.38
  -3  13 -11   -1.08   15.14
  -3  13 -11    4.48    5.08
   3 -13  13    5.52    6.81
   3 -13  13  -26.70   20.29
  -3  13  13   -0.43    2.23
  -3 -13 -13   -3.08    2.93
  -3 -13 -13   -0.38    7.68
   3  13  13    3.24    7.11
   3  13  13    3.66    3.01
  -3 -13  13    6.01    3.34
   3 -13 -13   21.55   29.53
   3 -13 -13   -0.59    2.13
  -3  13 -13   -8.63   14.76
   3 -13  15    8.29   21.51
  -3  13  15  -21.93   33.60
   3  13 -15    0.84    1.81
  -3 -13 -15    1.10    2.27
  -3  13 -15   11.83   22.03
   3 -15   1 1029.75  473.10
   3  15  -1 1200.92  366.83
   3 -15  -1 1407.94  646.81
  -3  15  -1 1936.01  888.89
   3 -15   3  765.55  351.83
  -3  15   3  662.91  175.12
  -3  15   3  716.92  329.57
  -3 -15  -3  768.55  198.34
  -3 -15  -3 1371.94  593.75
  -3 -15  -3  575.27  213.02
   3  15   3  986.48  254.39
   3  15   3  628.65  232.92
   3 -15  -3  843.41  222.66
   3 -15  -3  791.77  363.98
   3 -15   5  295.77   90.66
  -3  15   5  264.18  121.78
   3  15  -5  861.25  372.67
  -3 -15  -5  530.75  229.76
   3  15   5   65.03   17.73
  -3 -15   5  695.29  300.82
   3 -15  -5  449.11  120.33
   3 -15  -5  262.76  121.06
  -3  15  -5  199.60   61.30
   3 -15   7  293.56  149.67
  -3  15   7  395.73  102.12
  -3  15   7  354.67   96.85
   3  15  -7 1190.34  515.11
  -3 -15  -7  268.45   99.83
   3  15   7  905.47  391.94
   3  15   7  248.87   92.54
  -3 -15   7  782.61  338.73
  -3 -15   7  280.13  142.82
   3 -15  -7  376.62   97.24
  -3  15  -7  177.33   90.52
  -3  15  -7  278.55  103.26
   3 -15   9  394.15  200.86
   3 -15   9  482.26  178.75
  -3  15   9  569.43  153.20
  -3  15   9 1022.32  442.47
   3  15  -9  400.62  204.18
   3  15  -9 1179.76  510.53
   3  15  -9  376.62  173.23
  -3 -15  -9  369.67  137.40
  -3 -15  -9  679.81  294.19
   3  15   9  372.67  138.48
   3  15   9  959.94  415.47
  -3 -15   9  876.09  379.14
  -3 -15   9  476.58  219.03
  -3 -15   9  450.05  229.45
   3 -15  -9  558.06  151.59
  -3  15  -9  418.63  155.24
  -3  15  -9  481.16  245.24
   3 -15  11   47.04   24.48
  -3  15  11   52.17   30.29
  -3  15  11   59.79   26.02
  -3 -15 -11   86.98   33.62
   3  15  11   67.08   26.09
   3  15  11   51.53   22.49
  -3 -15  11   98.57   50.56
   3 -15 -11   38.53   32.64
   3 -15 -11   74.61   32.44
  -3  15 -11   49.02   25.42
  -3  15 -11   53.52   21.38
   3 -15  13    5.20    6.99
  -3  15  13  -36.89   28.60
  -3  15  13   34.27   15.06
   3  15 -13   12.51    7.70
   3  15 -13   30.11   13.20
  -3 -15 -13   16.22   10.50
  -3 -15 -13   37.01   16.23
   3  15  13   12.33    8.77
  -3 -15  13    3.25    4.41
   3 -15 -13    1.74   28.58
   3 -15 -13   48.31   21.08
  -3  15 -13    4.83   15.25
   3 -17   1  547.64  251.87
  -3 -17  -1   96.77   36.76
  -3 -17  -1   74.52   32.32
  -3 -17   1  140.01   43.13
  -3  17  -1  366.98  168.96
   3 -17   3  119.56   55.51
  -3  17   3  114.27   35.10
  -3  17   3  101.60   47.50
  -3 -17  -3  144.41   37.91
  -3 -17  -3   50.94   22.17
   3  17   3  139.46   37.03
   3 -17  -3  142.87   66.32
   3 -17   5   14.84    6.94
  -3  17   5    2.05    7.27
  -3  17   5    5.45   18.03
   3  17  -5    5.94    2.90
  -3 -17  -5    4.47    3.27
  -3 -17  -5   -1.42    4.64
  -3 -17  -5    3.03    5.84
   3  17   5   -2.57    4.89
   3  17   5    4.93    3.51
  -3 -17   5   -1.62    1.26
   3 -17  -5   -0.77   21.33
   3 -17  -5    3.55    5.91
  -3  17  -5   23.77   12.75
   3 -17   7   21.29   11.70
  -3  17   7   10.94    5.47
   3  17  -7   29.67   13.00
  -3 -17  -7   37.66   16.22
  -3 -17  -7   15.69    7.39
   3  17   7   33.94   15.15
   3  17   7   29.06   12.99
  -3 -17   7   21.76   11.62
  -3 -17   7   19.11    8.42
  -3 -17   7   30.75   16.23
   3 -17  -7    0.91    6.87
   3 -17  -7   16.25    7.81
   3 -17  -7   53.12   32.36
  -3  17  -7   38.15   15.17
   3 -17   9   63.15   24.10
  -3  17   9   26.83   25.36
  -3  17   9   24.18   10.87
   3  17  -9   19.90   11.97
   3  17  -9   23.15   10.35
  -3 -17  -9   18.13    8.36
  -3 -17  -9   43.14   18.16
   3  17   9   37.27   16.42
   3  17   9   37.16   15.79
  -3 -17   9   38.15   18.79
  -3 -17   9   44.10   22.91
  -3 -17   9   43.36   18.87
   3 -17  -9   70.41   32.50
  -3  17  -9   44.23   17.64
  -3  17  -9   61.19   31.63
   3 -17  11   14.02    6.92
   3 -17  11   23.51   12.77
  -3  17  11    8.03    4.28
  -3  17  11  -10.07   26.29
   3  17 -11   15.16    8.66
   3  17 -11    9.87    4.74
  -3 -17 -11   29.12   13.35
  -3 -17 -11    2.70    2.69
   3  17  11   18.08    9.18
   3  17  11    7.16    4.00
  -3 -17  11   15.29    6.99
  -3 -17  11   14.65    8.45
   3 -17 -11    8.35    4.39
  -3  17 -11    9.64    7.41
   3 -17  13   10.66    7.40
   3 -17  13   20.83   12.09
  -3  17  13   -3.99   28.19
   3  17 -13    3.70    2.43
   3  17 -13   15.21    9.17
  -3 -17 -13   21.59   11.80
  -3 -17 -13   -1.19    2.63
   3  17  13    9.14    8.50
   3  17  13    5.92    3.50
  -3 -17  13   14.25    8.61
   3 -17 -13    7.40    3.97
  -3  17 -13   24.05   13.21
   3 -19   1   14.87    9.83
  -3  19   1   24.29   13.65
  -3 -19  -1   -0.02    5.83
  -3 -19  -1   -3.59    2.68
   3  19   1    4.91    3.08
   3  19   1    0.37    8.37
  -3 -19   1    2.80    4.64
  -3 -19   1    0.17    1.69
   3 -19  -1   29.75   15.82
  -3  19  -1   19.90   11.19
   3  19  -3   10.46    6.85
  -3 -19  -3   17.83    9.11
  -3 -19  -3   -6.15    3.78
  -3 -19  -3   10.35    6.86
   3  19   3   14.04    8.85
   3  19   3    9.60    7.86
   3  19   3    3.42    3.04
   3 -19  -3    9.00    8.86
  -3  19  -3   18.29   11.05
   3 -19   5   44.37   21.81
  -3  19   5   15.47   11.40
  -3  19   5   20.64   23.21
   3  19  -5   24.00   10.45
  -3 -19  -5    9.14    7.04
  -3 -19  -5   25.16   11.98
   3  19   5   20.78    8.63
   3  19   5   12.43    6.11
   3  19   5   28.16   13.86
  -3 -19   5   23.56   10.24
   3 -19  -5   32.34   26.94
   3 -19  -5   12.67    9.08
  -3  19  -5   49.14   16.61
  -3  19  -5   31.03   16.22
  -3  19   7    0.01    2.74
  -3  19   7   32.75   25.38
  -3  19   7    5.51    3.48
   3  19  -7    2.14    1.96
  -3 -19  -7    9.41    8.07
   3  19   7    2.74    2.87
   3  19   7    6.84    8.10
  -3 -19   7    1.42    1.51
   3 -19  -7   23.66   30.67
   3 -19  -7    3.28    2.93
   3 -19  -7   -3.64    7.31
   3 -19   9   12.99    8.11
   3 -19   9    2.02    4.71
  -3  19   9    0.05    2.26
   3  19  -9    5.14    6.23
   3  19  -9   -1.20    1.95
  -3 -19  -9    9.33    7.92
   3  19   9    9.34    7.37
   3  19   9    2.20    2.67
  -3 -19   9   -2.93    1.98
  -3 -19   9    0.13    4.01
   3 -19  -9   29.83   31.47
  -3  19  -9    6.10    5.38
   3 -19  11   12.74    6.69
  -3  19  11   23.88   26.29
  -3  19  11    3.78    2.81
   3  19 -11   12.81    9.00
   3  19 -11    1.65    1.86
  -3 -19 -11   29.26   13.65
   3  19  11   12.29    8.35
   3  19  11    2.80    2.71
  -3 -19  11   14.53    8.28
  -3 -19  11    1.01    1.66
   3 -19 -11   16.45   28.85
   3 -19 -11    5.52    3.31
   3 -19  13    6.47    5.72
  -3  19  13   10.57   33.70
   3  19 -13    1.89    4.31
   3  19 -13   -2.32    2.02
   3  19 -13    0.97    4.55
  -3 -19 -13   -1.54    8.89
   3  19  13   -3.89    3.07
  -3 -19  13    0.29    4.31
   3 -19 -13    1.32    2.28
  -3  19 -13   12.38    7.99
   3 -21   1   28.52   15.43
  -3  21   1    4.14    9.02
   3  21  -1    6.89    3.50
  -3 -21  -1    4.11    2.81
   3  21   1    2.13    2.29
   3  21   1   -3.72    9.38
  -3 -21   1    2.95    2.03
  -3 -21   1    4.76    9.08
   3 -21  -1    3.76    8.83
  -3  21  -1   16.80   10.88
   3 -21   3   10.30    9.64
  -3  21   3   -1.72    7.83
   3  21  -3   11.33    9.21
  -3 -21  -3    7.66    8.30
  -3 -21  -3   -3.99    3.08
   3  21   3   14.36   10.68
   3  21   3   10.41    9.35
   3  21   3    1.02    2.48
  -3 -21   3    2.53    1.49
  -3 -21   3    9.84    7.55
   3 -21  -3    3.42    8.65
  -3  21  -3   15.23   11.48
   3 -21   5    5.65    6.74
   3 -21   5    3.05    6.79
  -3  21   5    2.60    9.14
  -3  21   5    6.47   22.44
  -3 -21  -5    3.06    9.05
  -3 -21  -5    0.50    2.47
  -3 -21  -5    0.47    7.64
   3  21   5   20.80   11.27
   3  21   5    4.57    8.29
   3 -21  -5    1.40    6.97
  -3  21  -5   -4.39    6.88
  -3  21   7  -24.38   23.43
  -3  21   7   12.26    5.89
   3  21  -7   11.88    5.37
  -3 -21  -7    3.19    7.14
  -3 -21  -7   24.95   11.63
  -3 -21  -7    9.90    5.05
   3  21   7   -2.73    8.72
   3  21   7   31.71   14.10
   3  21   7   12.32    5.92
  -3 -21   7   25.50   13.54
   3 -21  -7   25.88   30.02
   3 -21  -7   20.23    9.15
   3 -21  -7   -0.55    7.09
  -3  21  -7   50.47   17.02
   3 -21   9   45.49   23.72
   3 -21   9   49.51   19.00
  -3  21   9   22.76   10.19
  -3  21   9   59.52   30.21
   3  21  -9   25.82   13.68
   3  21  -9   20.61    9.15
  -3 -21  -9   47.78   19.27
   3  21   9   17.80    8.14
   3  21   9   73.29   28.23
  -3 -21   9   46.08   22.31
  -3 -21   9   13.30    5.92
   3 -21  -9   14.43   28.63
   3 -21  -9   34.55    9.80
  -3  21  -9   17.17    9.84
  -3  21  -9   50.12   19.11
   3 -21  11   17.73    7.95
  -3  21  11    3.65    2.70
   3  21 -11   15.76    9.48
   3  21 -11    5.88    3.04
  -3 -21 -11   30.46   13.98
  -3 -21 -11    4.41    3.13
   3  21  11    5.38    3.28
   3  21  11   19.27    9.84
  -3 -21  11    6.03    2.98
  -3 -21  11   17.47    9.84
  -3 -21  11   15.00    8.77
   3 -21 -11   -5.73   35.26
   3 -21 -11    7.78    3.97
  -3  21 -11   17.01    9.93
  -3  23   1   -1.86    8.50
   3  23  -1    8.39    9.36
   3  23  -1    2.50    1.93
  -3 -23  -1   15.68   10.05
  -3 -23  -1    4.42    2.50
   3  23   1    5.63    8.76
   3  23   1    3.52    2.52
  -3 -23   1   10.58    4.81
   3 -23  -1    7.49    9.28
  -3  23  -1   14.28   10.19
   3 -23   3    4.13    7.76
  -3  23   3   10.63   10.11
   3  23  -3    2.32    1.48
  -3 -23  -3    3.38    2.40
   3  23   3    5.10    3.29
   3  23   3    6.04    8.72
  -3 -23   3   11.45    5.04
  -3 -23   3    9.72    8.57
   3 -23  -3   19.61   12.65
  -3  23  -3    2.30    6.77
   3 -23   5   -3.95    6.61
  -3  23   5   -0.14    9.61
  -3 -23  -5    0.25    6.94
  -3 -23  -5    1.50    7.73
  -3 -23  -5    2.72    2.34
   3  23   5   -4.63    8.61
   3  23   5   -2.79    2.87
   3  23   5   -3.18    6.52
   3 -23  -5    0.67    7.13
  -3  23  -5    8.26    6.73
  -3  23  -5    5.80    8.13
   3 -23   7    3.03    6.05
   3 -23   7   -7.30    7.22
  -3  23   7   28.19   24.51
  -3  23   7    3.09    2.43
   3  23  -7    0.77    1.23
  -3 -23  -7   -0.74    5.62
  -3 -23  -7    0.89    1.88
   3  23   7   -0.90    2.40
   3  23   7   -4.82    6.01
   3  23   7   10.39    7.56
  -3 -23   7   19.14   10.77
   3 -23  -7    4.22    2.63
   3 -23  -7    3.72    7.28
  -3  23  -7    1.66    5.83
  -3  23   9   42.64   28.68
  -3  23   9    8.68    4.25
   3  23  -9    3.83    6.64
   3  23  -9    2.14    1.86
  -3 -23  -9   17.88   10.29
  -3 -23  -9    4.69    2.86
   3  23   9   20.35   10.57
   3  23   9    2.41    2.43
  -3 -23   9   16.87    9.74
   3 -23  -9  -17.54   29.06
   3 -23  -9    6.39    3.42
  -3  23  -9   26.37   10.56
  -3  23  -9    7.63    7.31
   3 -23  11    0.75    4.29
  -3  23  11   -0.03   33.27
   3  23 -11   -1.37    1.96
   3  23 -11    2.78    5.56
  -3 -23 -11   17.13   11.06
  -3 -23 -11   -1.52    2.19
  -3 -23  11    2.94    5.77
   3 -23 -11    0.51    2.00
   3 -25   1    6.90    7.45
  -3  25   1    5.51    8.17
   3  25  -1    6.57    7.61
   3  25  -1   13.80    6.12
  -3 -25  -1   12.45    8.55
  -3 -25  -1   19.91    8.80
   3  25   1   18.16    8.05
   3  25   1   18.22   10.89
  -3 -25   1   23.07   10.07
  -3 -25   1    1.86    8.84
   3 -25  -1    3.33    8.25
  -3  25  -1   16.55   10.94
   3 -25   3   13.40    9.80
  -3  25   3    3.78    9.88
   3  25  -3   57.59   24.95
  -3 -25  -3   23.92   11.58
  -3 -25  -3   48.18   20.92
   3  25   3   25.93   12.82
   3  25   3   46.58   20.28
  -3 -25   3   46.35   20.09
   3 -25   5   33.90   17.21
   3 -25   5   38.10   13.54
  -3  25   5    4.45   10.74
  -3 -25  -5   70.26   20.01
  -3 -25  -5   89.54   38.81
  -3 -25  -5   64.14   24.86
   3  25   5   94.37   26.23
   3  25   5   36.24   15.16
   3 -25  -5   20.94   12.60
  -3  25  -5   59.44   28.69
   3 -25   7    4.02    6.85
   3 -25   7    3.05    6.16
  -3  25   7    2.10   22.08
  -3  25   7   34.55   15.13
  -3 -25  -7    5.47    7.14
  -3 -25  -7   36.16   15.78
   3  25   7    6.23    7.13
   3  25   7   28.87   13.45
  -3 -25   7    4.98    6.57
   3 -25  -7   44.88   19.53
   3 -25  -7    1.18    7.28
  -3  25  -7    7.50    6.76
  -3  25  -7    2.85    8.35
  -3  25   9   24.07   30.79
   3  25  -9    0.93    6.73
   3  25  -9    9.80    4.46
  -3 -25  -9   -2.44    5.47
  -3 -25  -9   12.67    5.87
  -3 -25  -9   16.85   10.47
   3  25   9    0.06    3.23
   3  25   9   41.55   18.32
   3 -25  -9   20.80    9.25
  -3  25  -9    4.90    6.37
   3 -27   1    8.29    8.23
   3  27  -1    3.37    1.90
  -3 -27  -1    8.73    7.54
  -3 -27  -1    6.81    3.32
   3  27   1    6.30    3.13
  -3 -27   1   -2.27    6.76
  -3 -27   1   -0.02    1.23
   3 -27  -1   14.02   10.33
  -3  27  -1    7.30    8.08
   3 -27   3   10.73    8.20
  -3  27   3    7.53    9.84
   3  27  -3    6.82    3.11
   3  27  -3   22.49    9.64
  -3 -27  -3   13.87    8.43
   3  27   3    4.29    2.56
  -3 -27   3    6.15    2.80
  -3  27  -3   19.50   11.38
   3 -27   5   19.88    8.83
   3 -27   5    5.04    7.22
  -3  27   5    2.06   10.63
   3  27  -5   13.42    7.52
  -3 -27  -5    4.33    2.41
  -3 -27  -5   21.29   10.80
   3  27   5   15.60   10.31
   3  27   5   11.84    8.64
   3  27   5    6.67    3.46
   3 -27  -5    5.37    8.01
  -3  27  -5   10.86    8.80
   3 -27   7   11.81    7.45
   3 -27   7    5.29    7.12
  -3 -27  -7   13.18    8.93
  -3 -27  -7    2.27    1.96
   3  27   7   10.82    8.30
   3 -27  -7    5.81    3.11
   3 -27  -7    0.71    7.46
  -3  27  -7    4.99    7.66
   3 -29   1    0.24    6.54
   3  29  -1    0.27    1.21
  -3 -29  -1    7.51    7.39
  -3 -29  -1   -1.59    1.34
   3  29   1    0.63    8.98
   3  29   1   -1.42    1.40
  -3 -29   1    1.71    1.25
   3 -29  -1    2.29    7.87
  -3  29  -1    1.14    6.96
   3 -29   3    5.50    8.46
  -3  29   3    4.39    9.91
   3  29  -3    3.22    6.51
   3  29  -3    0.80    0.98
  -3 -29  -3    3.28    6.97
  -3 -29  -3    0.76    1.58
   3  29   3    1.26    8.81
   3  29   3   -0.55    1.51
  -3 -29   3    0.42    7.62
  -3 -29   3    0.57    0.81
  -3 -29   3    1.42    4.98
  -3  29  -3    1.07    6.79
   3 -29   5   10.67    8.99
  -3  29   5   -0.42   10.64
  -3 -29  -5   12.24    9.02
   3  29   5   -3.59    9.60
   3  29   5    0.15    1.85
  -3 -29   5   15.54    8.27
   3 -29  -5   -0.51    7.00
   3 -31   1    2.79    7.79
  -3  31   1    0.46    8.44
   3  31  -1   -0.82    1.40
  -3 -31  -1    5.42    8.86
  -3 -31  -1   -0.13    1.25
   3  31   1    2.00    1.70
  -3 -31   1    0.72    1.03
  -3 -31   1   -2.59    8.82
   3 -31  -1    1.21    8.12
  -3  31  -1    0.04    6.90
  -4   0   0   53.97   15.40
  -4   0   2 4494.19 1157.50
   4   0  -2 4533.66 1167.44
   4   0   6  348.20  129.35
  -4   0  -6  275.87  102.64
   4   0   8 1243.88  460.31
  -4   0   8 1091.01  501.05
  -4   0   8 1621.76  701.45
   4   0  -8  914.15  419.89
   4   0  -8 1539.49  666.23
  -4   0  -8  949.37  351.36
   4   0  10  104.35   39.29
  -4   0  10   72.31   31.41
   4   0 -10   26.62   20.23
   4   0 -10   99.14   43.00
  -4   0 -10  186.81   69.69
   4   0  12  143.14   53.94
  -4   0  12   72.26   32.15
   4   0 -12   21.38   24.03
   4   0 -12  300.66  130.20
   4   0 -12  118.64   40.43
   4   0  14   82.15   33.16
  -4   0  14   98.84   36.08
  -4   0  14  118.39   51.31
   4   0 -14  105.79   39.45
   4   0 -14   89.63   30.54
  -4   0 -14   72.54   28.23
   4   0  16   -6.58   22.60
   4   0  16    2.38    7.22
  -4   0  16    2.21    2.10
   4   0 -16    0.21    2.17
   4   0 -16    4.27    2.68
  -4   0 -16    9.85    8.49
  -4  -2   0   16.71    7.95
   4  -2   2  480.37  244.77
  -4   2   2  225.03   58.49
  -4  -2   2  302.24   78.51
   4  -2  -2  210.02   54.72
   4   2   6    4.58    7.62
  -4  -2   6    7.08    2.98
   4  -2  -6   24.21   17.75
   4  -2   8   92.30   35.06
  -4   2   8   68.31   31.77
  -4   2   8   24.16   15.95
  -4   2   8   76.33   33.18
   4   2  -8   42.32   14.53
   4   2  -8   68.36   29.77
   4   2   8  127.31   47.80
   4  -2  -8   32.83   20.01
   4  -2  -8  125.54   54.46
   4  -2  -8   93.88   43.41
   4  -2  10   25.52   11.22
  -4   2  10   19.41   15.85
  -4   2  10    9.80    4.91
   4   2 -10   24.41    8.70
   4   2 -10   -7.58   17.61
   4   2 -10   16.55    7.55
  -4  -2 -10   13.51    8.02
   4   2  10   13.16    7.76
  -4  -2  10   14.70    5.35
  -4  -2  10    8.59    4.42
   4  -2 -10   23.20   17.99
   4  -2 -10   16.23    7.40
  -4   2 -10   28.05   12.43
   4  -2  12   26.89   23.36
   4  -2  12    7.38    7.64
  -4   2  12   -5.42   21.46
  -4   2  12    2.35    2.89
   4   2 -12   -7.29   26.58
   4   2 -12    8.36    3.74
   4   2 -12    6.30    3.62
   4   2  12   13.07    9.24
  -4  -2  12    6.87   23.37
  -4  -2  12    5.84    2.89
   4  -2 -12   -2.80   23.21
   4  -2 -12    3.57    3.02
   4  -2  14    0.18   20.97
  -4   2  14  -15.24   24.24
  -4   2  14    1.41    2.01
   4   2 -14    6.84    3.07
  -4  -2 -14    7.60    7.40
   4   2  14    9.32   22.88
  -4  -2  14    7.27   22.12
  -4  -2  14    2.15    2.02
  -4  -2  14    0.36    1.74
   4  -2 -14   25.09   27.56
   4  -2 -14   -1.23    2.34
  -4   2 -14    6.75   24.89
  -4   2 -14    2.42    6.83
   4  -2  16   16.01   25.06
   4  -2  16    4.34    7.65
  -4   2  16    5.35   24.46
  -4   2  16    2.83    2.23
   4   2 -16    4.60    2.83
   4   2 -16    3.50    2.49
  -4  -2 -16    2.70    7.74
   4   2  16   21.93   26.69
   4   2  16    0.25    7.06
  -4  -2  16    3.08    2.28
  -4  -2  16  -12.36   25.72
  -4  -2  16    2.65    2.24
   4  -2 -16   -1.73    2.17
  -4   2 -16    4.20    7.88
   4   4   0 1760.73  598.64
  -4  -4   0  974.00  251.09
  -4  -4   0 1532.54  520.80
   4  -4   2  831.09  423.52
   4   4  -2  676.02  174.49
  -4  -4  -2  544.49  185.07
  -4  -4   2  756.56  195.34
  -4  -4   2  477.05  162.17
  -4  -4   2  616.49  314.09
  -4   4  -2  941.79  479.73
   4  -4   4  110.97   56.83
  -4   4   4  139.58   39.21
  -4  -4  -4  151.11   51.38
  -4  -4  -4  202.13   75.58
   4   4   4  142.77   48.54
   4   4   4  195.18   73.10
   4  -4  -4  127.86   38.42
   4  -4  -4  270.03   70.18
   4  -4   6   28.08   12.53
  -4   4   6   27.56   13.78
  -4   4   6   31.85   16.71
  -4  -4  -6   14.08    9.26
   4   4   6   19.55    6.72
   4  -4   8   91.81   34.77
  -4   4   8   89.24   41.47
  -4   4   8   44.36   19.44
  -4   4   8   83.19   26.48
   4   4  -8   46.02   20.13
   4   4   8   73.79   28.19
   4  -4  -8   58.74   23.02
   4  -4  -8  109.34   50.50
   4  -4  -8   46.06   20.17
  -4   4  -8   92.19   35.09
   4  -4  10   99.33   37.44
   4  -4  10   72.67   24.56
  -4   4  10   62.56   24.84
  -4   4  10   95.14   41.31
   4   4 -10  125.29   54.32
  -4  -4 -10  102.53   38.75
   4   4  10  111.41   41.91
   4  -4 -10   83.77   28.74
   4  -4 -10   78.77   34.24
   4  -4  12    3.82   19.83
   4  -4  12   19.36   10.68
  -4   4  12   -1.32    2.43
   4   4 -12   19.12   22.16
   4   4 -12   -0.13    2.11
   4   4  12   52.73   21.27
  -4  -4  12   -0.59    2.00
   4  -4 -12   -0.02    2.47
  -4   4 -12    7.49   21.24
   4  -4  14    5.67   20.28
  -4   4  14    6.58    3.50
   4   4 -14    2.44    2.50
  -4  -4 -14   10.87    8.08
  -4  -4  14   11.37   22.88
  -4  -4  14    0.54    1.87
   4  -4 -14   10.58   26.18
   4  -4 -14    4.34    2.76
  -4   4 -14  -14.87   22.12
  -4   4 -14    5.45    7.03
   4  -4  16   38.80   27.82
  -4   4  16    1.03    2.11
   4   4 -16    2.53    2.31
  -4  -4 -16   11.32    8.96
   4   4  16  -13.71   28.00
   4   4  16    6.68    8.00
  -4  -4  16   -0.32    1.79
  -4  -4  16   -7.29   29.97
  -4   4 -16    9.23    8.74
   4   6   0 1672.29  431.10
  -4  -6   0 1725.98  444.68
   4  -6   0 1193.97  313.46
  -4   6   0 1126.86  295.93
  -4   6   2  426.37  112.88
   4   6  -2  556.00  143.59
  -4  -6   2  572.43  147.97
   4  -6  -2  436.95  115.89
   4  -6   4  408.36  208.13
  -4   6   4  398.57  102.97
  -4   6   4  373.78   99.48
   4   6  -4  357.35  182.07
   4   6   4  376.14  139.55
  -4  -6   4  556.00  283.29
   4  -6  -4  332.57   88.92
   4  -6  -4  517.95  238.14
   4  -6  -4  357.03   92.44
  -4   6   6   45.02   19.75
  -4  -6  -6   60.50   23.91
   4   6   6   92.74   35.28
   4  -6  -6   44.64   21.25
   4  -6  -6   47.69   19.88
  -4   6  -6   46.88   19.93
  -4   6   8  168.80   77.83
  -4   6   8  136.28   59.07
   4   6  -8  129.25   56.01
  -4  -6  -8  174.33   65.09
   4   6   8  171.17   63.94
  -4  -6   8  121.67   52.74
   4  -6  -8  146.55   42.24
   4  -6  -8   98.16   42.60
  -4   6  -8  157.20   58.82
   4  -6  10  148.19   41.94
  -4   6  10  227.08   63.10
  -4   6  10  183.33   79.43
   4   6 -10  151.43   69.67
   4   6 -10  191.39   82.94
  -4  -6 -10  186.81   69.73
   4   6  10  180.97   67.52
  -4  -6  10  227.40  104.52
  -4  -6  10  179.54   77.76
   4  -6 -10  197.86   56.52
  -4   6 -10  123.00   35.69
  -4   6 -10  304.45  113.08
   4  -6  12  -30.81   21.57
   4  -6  12   25.06   11.98
  -4   6  12   -5.05   23.26
  -4  -6 -12   19.22   11.31
   4   6  12   28.14   13.09
  -4  -6  12   13.49    6.22
   4  -6 -12   10.11   26.83
   4  -6 -12    5.17    3.43
  -4   6 -12   21.46   19.53
   4  -6  14   11.40   21.08
  -4   6  14   -0.16   22.20
  -4   6  14    0.54    2.64
   4   6 -14    2.93    2.44
  -4  -6 -14   21.71   11.04
  -4  -6  14    0.85    1.94
   4  -6 -14  -13.59   24.44
   4  -6 -14    2.18    2.64
  -4   6 -14    7.56    7.23
  -4   6  16    0.31   30.03
   4   6 -16    5.04    2.94
  -4  -6 -16   15.01   10.89
  -4   6 -16   12.25    9.69
   4  -8   0  363.19   96.28
  -4   8   0  423.52  111.96
   4  -8  -2   22.14   14.22
   4  -8   4   12.96    8.37
   4  -8   4   24.54   13.24
  -4   8   4   23.80   12.61
  -4   8   4   22.06   16.34
  -4   8   4    6.14    4.13
   4   8  -4   18.82   10.06
  -4  -8  -4    3.96    9.53
   4  -8  -4    3.17   17.40
   4  -8  -4   -0.15    5.46
  -4   8  -4   23.69   12.89
  -4   8  -4   11.06    6.25
  -4   8   6   10.24    8.04
  -4   8   6   29.81   10.23
  -4   8   6  -27.49   18.14
  -4  -8  -6   14.53    8.80
   4   8   6   11.24    7.75
   4  -8  -6   -4.92   16.55
   4  -8  -6   11.50    8.34
   4  -8  -6    2.61    6.33
  -4   8  -6    3.85    3.47
   4  -8   8   24.19   11.08
   4  -8   8   10.28   10.97
  -4   8   8   20.35   11.06
  -4   8   8   16.74    7.75
  -4   8   8   16.34   16.69
  -4  -8  -8   15.65    8.49
  -4  -8   8   11.10    5.15
   4  -8  -8    8.27   17.39
   4  -8  -8   16.82    7.74
  -4   8  -8   19.99   11.76
  -4   8  -8   18.40    9.41
   4  -8  10   21.30   11.59
   4  -8  10   -7.25   15.00
  -4   8  10    5.33    3.83
  -4   8  10   -7.47   21.87
   4   8 -10    0.06    4.31
   4   8 -10    3.00    2.84
  -4  -8 -10    6.96    8.15
   4   8  10    3.17    6.68
  -4  -8  10   10.88    5.95
   4  -8 -10   -5.28   22.58
  -4   8 -10    5.30    7.86
   4  -8  12    4.77    6.88
  -4   8  12   -5.82   25.09
  -4   8  12    0.62    2.61
   4   8 -12    6.57    4.57
  -4  -8 -12    6.95    8.13
   4   8  12    9.64    8.17
  -4  -8  12   -0.51    1.96
   4  -8 -12    5.52    3.56
  -4   8 -12  -10.56   17.53
   4  -8  14  -13.86   18.95
  -4   8  14   -5.89   22.96
   4   8 -14    2.23    2.31
  -4  -8 -14    5.84    8.10
  -4  -8  14    2.88    2.20
   4  -8 -14    0.13    2.46
  -4   8 -14   22.27   20.51
  -4   8 -14    1.37    7.20
   4  -8  16  -20.94   27.32
  -4   8  16   -3.86   31.05
   4   8 -16    0.62    1.92
  -4  -8 -16    4.62    9.53
   4  10   0   10.31    8.51
   4  10   0   17.24    7.81
  -4 -10   0   13.16    7.85
  -4 -10   0   17.34    7.55
   4 -10   0  113.49   32.97
  -4  10   2   57.56   27.57
   4 -10  -2   66.47   24.13
  -4  10  -2   49.92   16.49
   4 -10   4  817.51  214.60
  -4  10   4 2705.03 1242.30
   4  10   4  563.11  208.76
   4 -10  -4  814.20  214.92
   4 -10  -4 1283.35  589.48
  -4  10  -4  727.66  191.07
  -4  10  -4  805.35  246.19
   4 -10   6  278.24  141.81
  -4  10   6  272.08   74.44
  -4  10   6  322.30  148.36
  -4  10   6  253.92   65.99
   4  10  -6  165.80   84.58
  -4 -10  -6  217.45   80.95
   4  10   6  222.82   82.90
  -4 -10   6  163.91   83.57
   4 -10  -6  258.81   70.74
   4 -10  -6  262.76   68.22
   4 -10  -6  233.71  107.78
  -4  10  -6  305.40  155.68
   4 -10   8  381.20  194.23
   4 -10   8  654.87  242.56
   4 -10   8  632.28  166.28
  -4  10   8  500.74  230.24
  -4  10   8  942.11  407.73
  -4  10   8  734.29  194.55
  -4 -10  -8  565.32  209.39
  -4 -10   8 1172.81  507.53
   4 -10  -8 1178.02  509.74
   4 -10  -8  840.73  222.18
   4 -10  -8  493.00  226.61
  -4  10  -8  732.87  192.49
  -4  10  -8  448.79  228.82
   4 -10  10   37.09   20.62
   4  10 -10   22.71   12.11
   4  10 -10  173.86   75.29
  -4 -10 -10   88.40   34.27
   4  10  10   79.04   30.59
  -4 -10  10   56.96   26.72
  -4 -10  10  138.49   60.02
   4 -10 -10   78.70   36.13
  -4  10 -10  138.62   52.16
   4 -10  12   55.96   22.04
  -4  10  12  170.70   73.97
   4  10 -12   86.88   40.25
  -4 -10 -12   47.37   19.49
   4  10  12   38.94   16.44
  -4 -10  12   44.59   21.05
  -4 -10  12  126.54   54.83
   4 -10 -12   62.26   32.75
   4 -10 -12  183.49   79.51
   4  10 -14   54.15   25.44
  -4 -10 -14   66.18   26.48
  -4 -10  14   44.85   19.53
   4 -10 -14  105.39   41.94
   4 -10 -14   22.79   10.13
  -4  10 -14   40.66   23.84
  -4  10 -14   47.36   19.45
   4  12   0  469.31  121.50
  -4 -12   0  520.64  134.51
   4 -12   0  365.88   97.59
  -4  12   0  557.58  256.44
   4 -12   2    8.39   13.18
  -4  12   2   43.14   18.79
  -4  12   2   16.23   10.39
  -4 -12  -2    7.33    8.84
   4  12   2   17.58    9.40
  -4  12  -2   33.45   14.80
   4 -12   4   -3.26    8.52
   4 -12   4   -1.89    5.38
  -4  12   4    1.07   15.37
  -4 -12  -4    1.55    6.59
   4  12   4    2.21    6.83
   4 -12  -4    1.34   15.79
   4 -12  -4    7.57    7.21
  -4  12  -4    4.39    9.70
  -4  12  -4   -6.09    6.09
   4 -12   6   49.90   25.74
  -4  12   6   17.73   10.10
  -4  12   6   -2.58   16.17
  -4  12   6   21.25    8.01
   4  12  -6   37.87   19.52
  -4 -12  -6   79.16   30.13
   4  12   6  141.86   53.11
   4 -12  -6  -18.97   18.19
   4 -12  -6    7.44    6.00
   4 -12  -6    8.41    7.23
  -4  12  -6   34.68   18.05
   4 -12   8   95.82   49.05
  -4  12   8   63.51   30.27
  -4  12   8   64.76   27.33
  -4  12   8   46.69   20.48
   4  12  -8   80.33   41.09
  -4 -12  -8   67.30   25.88
   4  12   8   65.34   25.17
  -4 -12   8   68.19   29.61
  -4 -12   8   47.93   24.68
   4 -12  -8   69.20   30.16
   4 -12  -8   79.19   30.35
   4 -12  -8   67.59   31.88
  -4  12  -8   71.00   20.02
  -4  12  -8   92.57   47.41
  -4  12  -8   36.48   15.12
   4 -12  10   45.02   17.89
   4 -12  10   47.99   25.19
   4 -12  10   71.46   27.78
  -4  12  10   30.33   13.50
  -4  12  10   62.68   34.03
   4  12 -10   30.29   13.35
  -4 -12 -10   46.90   19.74
   4  12  10   48.12   19.82
  -4 -12  10   18.07    9.25
  -4 -12  10   25.50   11.22
   4 -12 -10   16.33    7.64
   4 -12 -10   39.10   33.71
   4 -12 -10    4.73    8.67
  -4  12 -10   41.56   16.31
  -4  12 -10   33.71   15.01
  -4  12 -10   50.63   26.32
   4 -12  12   14.06   16.28
   4 -12  12    6.07    6.52
  -4  12  12   12.96   27.75
  -4  12  12    3.68    2.81
   4  12 -12   11.22    7.02
  -4 -12 -12   14.10    8.81
   4  12  12   11.90    8.06
  -4 -12  12   18.51    8.18
  -4 -12  12    6.06    4.66
   4 -12 -12   32.18   32.53
   4 -12 -12    7.81    4.06
  -4  12 -12   13.66   19.22
  -4  12  14  -44.31   30.56
   4  12 -14   13.43    7.51
   4  12 -14    1.61    1.95
  -4 -12 -14    1.44    1.95
  -4 -12 -14    4.44    8.18
   4 -12 -14   47.82   33.73
   4 -12 -14    0.69    2.06
  -4  12 -14   -3.64   19.06
  -4  12 -14    6.41    7.34
   4  14   0  195.65   51.48
   4  14   0  150.01   46.19
  -4 -14   0  194.23   59.58
  -4  14   0  186.33   51.27
  -4  14   0  207.34   95.82
   4 -14   2    0.01   12.76
  -4  14   2   17.35   15.54
  -4  14   2    7.70    8.77
   4  14   2   56.03   17.24
   4 -14  -2   20.31   18.14
   4 -14  -2   14.43   10.14
  -4  14  -2    2.30   11.58
   4 -14   4   65.11   20.58
  -4  14   4   68.09   32.50
  -4  14   4   64.98   23.39
  -4 -14  -4   -2.68    5.06
   4  14   4   34.30   14.43
   4 -14  -4   62.58   25.08
   4 -14   6   57.97   29.94
  -4  14   6    8.78    4.56
   4  14  -6   59.45   30.52
  -4 -14  -6   53.42   20.78
   4  14   6   62.12   24.05
  -4 -14   6   42.27   18.35
   4 -14  -6   -2.14    4.06
   4 -14  -6   65.50   26.28
   4 -14  -6   49.98   24.05
  -4  14  -6   40.25   13.48
  -4  14  -6   52.38   27.07
   4 -14   8   76.52   39.29
  -4  14   8   74.38   35.50
  -4  14   8   38.83   26.29
  -4  14   8   26.73   12.02
   4  14  -8   36.54   16.03
   4  14  -8   67.52   34.63
  -4 -14  -8   45.35   18.65
   4  14   8   41.07   16.88
  -4 -14   8   42.18   18.38
  -4 -14   8   52.00   26.80
   4 -14  -8   53.97   15.37
   4 -14  -8   52.95   29.91
   4 -14  -8   23.47   13.04
   4 -14  -8   47.85   21.00
  -4  14  -8  105.86   54.21
  -4  14  -8   15.14    9.95
   4 -14  10   34.19   14.61
  -4  14  10   32.34   27.02
  -4  14  10   14.88    7.14
   4  14 -10   27.82   14.88
  -4 -14 -10   25.44   12.72
   4  14  10   22.52   11.67
  -4 -14  10   18.35    9.38
  -4 -14  10   97.49   50.00
  -4 -14  10   13.87    6.35
   4 -14 -10   -0.46    8.38
   4 -14 -10   18.93    8.67
   4 -14 -10   43.98   28.35
  -4  14 -10   17.37   12.92
  -4  14 -10   45.72   23.80
  -4  14 -10   23.56   12.48
   4 -14  12    2.20    5.33
   4 -14  12  -28.65   18.02
  -4  14  12    1.66   27.02
  -4  14  12    2.33    2.56
   4  14 -12   -0.85    1.97
  -4 -14 -12   15.20    9.10
  -4 -14 -12   -4.50    3.05
   4  14  12   16.75    8.96
  -4 -14  12    0.29    1.80
  -4 -14  12    8.96    6.20
   4 -14 -12   -1.61    2.34
  -4  14 -12  -11.40   12.72
  -4  14 -12    2.46    4.79
   4 -14  14   15.00   20.67
  -4  14  14    0.90   30.37
  -4  14  14   -1.39    2.21
  -4 -14 -14    3.30    8.23
  -4 -14 -14   -1.41    2.30
  -4 -14  14    1.07    3.77
   4 -14 -14   -0.27    2.16
  -4  14 -14   -2.66   16.88
  -4  14 -14    0.74    6.75
  -4 -16   0  998.48  305.09
   4 -16   0 1355.05  356.25
  -4  16   0 1148.03  301.93
  -4  16   0  901.05  414.05
   4 -16   2  292.93  134.96
  -4  16   2  216.50   99.99
  -4  16   2  197.39   54.67
   4  16   2  285.82   74.53
   4  16   2  144.15   53.97
   4 -16  -2  236.24   65.01
   4 -16  -2  194.39   89.87
  -4  16  -2  210.18   57.53
  -4  16  -2  223.92  103.48
  -4  16   4   47.56   23.21
  -4  16   4   41.17   20.43
  -4 -16  -4    7.97    6.60
  -4 -16  -4   32.55   13.66
   4  16   4   22.33    8.68
   4 -16  -4   57.09   24.26
   4 -16  -4   36.45   18.38
   4 -16   6   -1.58    6.00
  -4  16   6    2.14    6.08
  -4  16   6   -2.93   20.81
   4  16   6   18.73    9.73
  -4 -16   6    4.49    2.30
   4 -16  -6    4.64   22.93
   4 -16  -6    5.71    6.84
  -4  16  -6    1.66    6.96
   4 -16   8   12.04    7.31
  -4  16   8   42.97   12.91
  -4  16   8    3.59    9.32
  -4  16   8   10.57    5.59
  -4  16   8   -7.61   27.52
   4  16  -8    7.52    4.00
   4  16  -8   10.59    6.45
  -4 -16  -8    7.77    9.30
   4  16   8   12.28    8.93
  -4 -16   8    8.54    5.42
   4 -16  -8   46.66   14.02
   4 -16  -8   12.34   31.55
   4 -16  -8    6.56    4.14
   4 -16  -8   11.64    9.89
  -4  16  -8   48.49   19.60
  -4  16  -8   11.77    7.36
   4 -16  10   38.53   16.23
   4 -16  10  104.71   53.61
  -4  16  10   68.50   29.83
   4  16 -10   62.45   32.12
  -4 -16 -10   54.92   22.06
   4  16  10   50.97   20.54
  -4 -16  10   53.99   27.82
  -4 -16  10   33.57   16.22
  -4 -16  10   40.85   17.78
   4 -16 -10   39.65   32.59
   4 -16 -10   -0.79    8.44
   4 -16 -10   21.21    9.68
  -4  16 -10   63.67   32.83
   4 -16  12    3.16    4.20
   4 -16  12    0.75    5.62
  -4  16  12   -0.58    2.47
   4  16 -12    3.64    2.57
   4  16 -12    3.06    6.87
  -4 -16 -12   28.93   13.66
  -4 -16 -12   -2.18    2.71
   4  16  12   10.07    7.92
  -4 -16  12    6.11    4.96
   4 -16 -12  -31.95   31.69
   4 -16 -12   -3.56    2.93
  -4  16 -12   -9.51   11.35
   4 -16  14    8.59   20.86
  -4  16  14    4.06   30.19
   4  16 -14    4.37    4.64
   4  16 -14   -0.44    1.82
  -4 -16 -14   -2.77    2.50
  -4 -16 -14    7.50    9.76
  -4 -16  14    0.24    3.70
   4 -16 -14   -1.66    2.16
  -4  16 -14   25.25   22.14
  -4  16 -14    3.73    7.46
   4 -18   0   26.67   14.32
  -4  18   0    6.14   14.80
  -4  18   0   14.59   10.09
  -4  18   2  -12.39   17.15
   4  18  -2    1.81    5.94
  -4 -18  -2    2.16    7.70
  -4 -18  -2   -2.94    8.33
   4  18   2    4.93    7.57
  -4 -18   2   13.21    6.61
   4 -18  -2    7.66   19.91
   4 -18  -2   10.37    8.12
  -4  18  -2    1.77    6.16
  -4  18   4    5.58    7.86
  -4 -18  -4    3.34    6.63
  -4 -18  -4    4.94    6.47
   4  18   4    1.89    7.29
   4 -18  -4   24.38   25.44
   4 -18  -4    1.89    7.45
   4 -18   6    6.99    8.80
  -4  18   6    0.81    7.66
  -4  18   6   48.56   29.36
   4  18   6    0.65    7.28
   4  18   6   11.47    9.96
  -4 -18   6    6.37    2.98
   4 -18  -6    8.83    9.20
   4 -18   8    3.23    4.58
  -4  18   8   -2.68    9.18
  -4  18   8    2.05    6.95
  -4  18   8    2.04    2.89
  -4  18   8  -28.08   26.29
   4  18  -8    1.74    3.48
   4  18  -8    3.82    2.46
  -4 -18  -8    2.92    7.57
  -4 -18  -8    1.20    2.78
   4  18   8    4.70    7.31
  -4 -18   8    1.72    1.56
   4 -18  -8  -28.33   32.80
   4 -18  -8   -1.15    6.13
   4 -18  -8    0.67    3.10
   4 -18  -8    4.03    6.88
  -4  18  -8   -1.54    4.75
   4 -18  10    2.55    4.32
   4 -18  10   -0.48    4.84
  -4  18  10  -12.10   25.82
   4  18 -10    5.15    4.59
   4  18 -10    1.08    1.95
  -4 -18 -10    5.23    6.17
  -4 -18 -10    2.09    2.48
   4  18  10    0.32    6.10
  -4 -18  10    0.31    4.21
  -4 -18  10    0.51    1.56
  -4 -18  10    3.38    3.94
   4 -18 -10  -16.44   31.25
   4 -18 -10   -0.62    8.00
   4 -18 -10    1.10    2.40
  -4  18 -10    5.63    6.62
   4 -18  12    1.85    4.45
   4 -18  12    2.57    6.58
  -4  18  12   22.83   29.12
  -4  18  12   -0.12    2.16
   4  18 -12    0.05    1.71
   4  18 -12    0.73    7.36
  -4 -18 -12    1.92    2.37
  -4 -18 -12    8.13    8.28
   4  18  12    7.73    7.30
   4  18  12   -1.56    2.35
  -4 -18  12    3.99    4.72
  -4 -18  12    0.73    1.39
   4 -18 -12    3.94   32.18
  -4  18 -12    2.91    4.68
  -4 -20   0  150.76   57.04
   4 -20   0  604.80  278.24
  -4  20   0  404.26  186.18
   4 -20   2  188.07   86.99
  -4  20   2  204.50   94.75
  -4  20   2  190.76   55.59
   4  20  -2  117.05   36.49
  -4 -20  -2   79.13   31.30
   4  20   2  189.02   50.04
  -4 -20   2  142.80   44.22
  -4  20  -2  265.92  122.75
   4 -20   4   66.29   31.93
  -4  20   4   54.68   27.43
  -4  20   4   46.90   26.36
  -4 -20  -4   70.07   20.58
  -4 -20  -4   89.27   34.39
  -4 -20  -4  149.82   64.92
   4  20   4   64.08   25.83
   4  20   4   69.28   20.47
   4 -20  -4   53.93   32.77
   4 -20  -4   70.00   33.76
  -4  20   6    8.47    9.82
  -4 -20  -6    2.90    6.73
  -4 -20  -6  111.49   48.34
   4  20   6    6.08   10.00
   4  20   6   33.52   15.24
  -4 -20   6   83.41   36.11
   4 -20  -6    3.86   31.82
   4 -20   8   20.77   11.48
  -4  20   8   -4.47    4.74
  -4  20   8    1.34    9.38
  -4  20   8   50.47   22.04
  -4  20   8   -3.02   24.52
   4  20  -8   38.51   16.75
  -4 -20  -8   19.09   10.56
   4  20   8   11.65    8.41
  -4 -20   8   36.19   15.72
  -4 -20   8   22.16   12.03
   4 -20  -8   32.31   30.67
   4 -20  -8   -0.53    6.86
   4 -20  10    6.17    5.16
   4 -20  10    3.02    6.55
  -4  20  10   -2.83   25.42
   4  20 -10    0.55    4.54
   4  20 -10   62.99   27.35
  -4 -20 -10    9.33    8.43
   4  20  10   11.40    8.18
  -4 -20  10    5.21    5.31
  -4 -20  10    6.27    4.54
   4 -20 -10   14.64    6.37
   4 -20 -10   54.10   23.62
   4 -20 -10    1.20    7.76
  -4  20 -10    6.40    5.63
  -4  20 -10   11.46    7.37
   4 -20  12   45.97   18.38
   4 -20  12   12.42    7.83
  -4  20  12    9.33    4.62
  -4  20  12   11.24   30.46
   4  20 -12    1.26    7.40
   4  20 -12   17.51    7.78
  -4 -20 -12    3.22    2.64
  -4 -20 -12    6.39    8.51
   4  20  12    6.38    3.64
   4  20  12    8.03    8.18
  -4 -20  12   17.80    9.74
  -4  20 -12   18.90   10.87
  -4  20 -12    9.82    8.45
  -4 -22   0    0.41    8.91
   4 -22   0   15.70   11.44
   4 -22   2   20.45   12.21
  -4  22   2    6.23    9.72
  -4  22   2    2.18   25.20
  -4 -22  -2   10.43    4.94
  -4 -22  -2    2.22    7.53
  -4 -22   2    9.24    6.45
   4 -22  -2    4.37    8.56
  -4  22  -2   38.33   20.13
  -4  22   4    9.74   10.05
  -4  22   4   18.76   24.16
  -4 -22  -4   16.26   11.13
  -4 -22  -4    6.80    3.56
  -4 -22  -4   17.12   10.23
   4  22   4   12.02   11.01
   4  22   4   12.61    9.58
   4 -22  -4  -12.75   27.15
   4 -22  -4   14.67   10.98
  -4  22  -4    7.57    8.67
  -4  22   6   -5.84   24.44
  -4  22   6   14.31   11.53
  -4 -22  -6   22.36   11.38
  -4 -22  -6    5.04    3.01
  -4 -22  -6   -1.07    7.33
   4  22   6   -1.74    8.39
   4  22   6   13.47    6.40
   4  22   6   18.54   10.43
  -4 -22   6    7.49    3.35
   4 -22  -6  -40.76   30.98
  -4  22  -6   29.85   11.51
  -4  22  -6   28.91   15.23
  -4  22   8    1.71    8.93
  -4  22   8    5.28    3.26
   4  22  -8    6.28    3.06
  -4 -22  -8    5.59    6.56
  -4 -22  -8   -1.29    6.14
  -4 -22  -8    1.31    2.27
   4  22   8    9.43    4.71
   4  22   8    0.46    4.01
   4  22   8   12.29    8.03
  -4 -22   8   11.59    5.14
   4 -22  -8   26.13   29.42
   4 -22  -8    3.23    7.30
  -4  22  -8   22.23    9.45
  -4  22  10   -7.63   26.36
   4  22 -10    1.36    1.57
   4  22  10    9.35    7.90
   4  22  10   -1.95    2.36
  -4 -22  10   12.03    5.37
  -4 -22  10    3.34    5.26
  -4 -22  10   12.89    8.05
   4 -22 -10   -1.33    7.38
   4 -22 -10    8.51    5.50
   4 -22 -10   44.18   35.86
   4 -22 -10    6.12    3.44
  -4  22 -10    3.74    4.72
  -4  22 -10    7.57    6.21
   4  24   0    5.26    8.55
  -4 -24   0   -6.35    3.11
   4 -24   0    5.70    7.66
  -4  24   0    4.36    7.76
   4 -24   2    0.63    7.24
  -4  24   2    8.07    9.55
   4  24  -2    6.00    7.34
  -4 -24  -2   -3.57    2.33
   4  24   2    0.19    9.09
  -4 -24   2   -2.42    1.58
   4 -24  -2    6.19    8.98
  -4  24  -2    5.55    8.55
   4 -24   4    0.64    6.56
  -4  24   4   -0.36   24.43
   4  24  -4   -0.40    6.67
  -4 -24  -4    5.26    7.19
  -4 -24  -4    0.22    1.68
  -4 -24  -4    0.64    8.23
   4  24   4    4.54    9.83
   4  24   4   -0.59    1.89
   4  24   4    2.36    7.83
   4 -24  -4    3.57    8.85
  -4  24  -4    2.87    7.38
   4 -24   6    3.39    6.11
   4 -24   6    1.67    6.68
  -4  24   6   -1.88    8.78
  -4  24   6    2.34   22.34
  -4 -24  -6   -3.40    2.33
  -4 -24  -6    2.18    7.63
  -4 -24  -6   -0.57    6.36
   4  24   6    4.13    7.49
   4  24   6    2.89    6.40
  -4 -24   6   -0.98    0.73
   4 -24  -6   11.10   29.13
   4 -24  -6    1.39    7.90
  -4  24  -6   -0.11    6.38
   4 -24   8    3.24    6.31
  -4  24   8   -0.79    9.59
  -4  24   8   18.32   25.61
  -4  24   8    2.99    2.53
   4  24  -8    0.63    1.20
  -4 -24  -8    9.33    8.36
  -4 -24  -8   -4.24    2.67
   4  24   8    3.46    2.65
   4  24   8   -5.12    6.93
   4  24   8    6.33    7.84
  -4 -24   8   -0.99    1.04
   4 -24  -8   26.81   33.37
   4 -24  -8    0.90    7.41
  -4  24  -8    6.06    6.56
  -4  24  -8    2.17    6.14
   4 -24  10    0.80    5.07
  -4  24  10    1.93    4.56
   4  24 -10   -0.27    1.39
  -4 -24  10    1.23    1.41
   4 -24 -10   -1.62    3.90
   4 -24 -10    2.83    2.37
   4 -24 -10    3.58    7.55
   4  26   0   24.18   12.07
  -4 -26   0   12.16   10.29
  -4 -26   0    7.63    3.60
  -4  26   0   47.83   23.97
   4 -26   2   30.29   15.87
  -4  26   2   19.39   12.17
   4  26  -2   13.28    7.92
  -4 -26  -2    4.69    6.50
  -4 -26  -2    1.15    1.86
   4  26   2    0.40    1.47
   4  26   2    7.17    7.97
  -4 -26   2    3.71    1.90
  -4 -26   2   -3.82    5.20
   4 -26  -2   24.92   14.36
  -4  26  -2   11.85    8.72
  -4  26   4    0.60    8.85
   4  26  -4   -4.72    6.89
  -4 -26  -4    0.15    5.97
   4  26   4    4.54    7.97
   4  26   4    9.65   10.74
   4  26   4   -1.16    1.91
  -4 -26   4   -0.50    0.69
  -4 -26   4    1.11    7.01
   4 -26  -4    3.89    8.14
  -4  26  -4    9.47    8.49
   4 -26   6   25.44   10.03
  -4  26   6    8.52   11.24
  -4  26   6   11.84   22.61
  -4 -26  -6   11.54    9.09
  -4 -26  -6   13.99    9.10
   4  26   6   26.43   11.53
   4  26   6   -1.05    1.93
   4  26   6   23.29   12.47
   4 -26  -6   17.32   10.88
  -4  26  -6   17.54    8.33
   4 -26   8   24.71   10.34
  -4  26   8  -19.91   30.05
  -4  26   8   -3.10    9.99
   4  26  -8   14.80    6.50
  -4 -26  -8   -4.58    6.74
  -4 -26  -8   37.13   16.12
   4  26   8   -6.13    8.39
   4 -26  -8    1.87    7.41
  -4  26  -8    7.20    6.82
   4  28   0    0.53    8.98
   4  28   0   -0.76    1.31
  -4 -28   0   -3.25    8.93
  -4 -28   0    0.21    1.07
  -4  28   0    7.16    8.39
   4 -28   2    2.56    7.22
  -4  28   2   -1.31    7.42
  -4 -28  -2   -0.44    1.35
  -4 -28  -2    5.20    7.46
   4  28   2    3.05    7.75
   4  28   2    1.04    1.43
  -4 -28   2   -3.68    9.20
  -4 -28   2   -0.52    0.93
  -4 -28   2    0.58    5.12
   4 -28  -2    6.37    8.44
   4 -28   4   -0.59    7.03
  -4  28   4   -1.23    9.31
   4  28  -4   -8.62    7.21
  -4 -28  -4    1.24    1.63
   4  28   4   -2.58    9.12
   4  28   4   -0.50    8.32
   4  28   4   -0.43    1.61
  -4 -28   4   -0.13    0.60
  -4 -28   4   -3.85    6.30
   4 -28  -4   -0.14    7.20
  -4  28  -4    6.56    7.88
   4 -28   6   -2.04    6.81
   4 -28   6   -2.97    6.16
  -4  28   6    3.76    9.81
  -4  28   6  -19.44   26.23
  -4 -28  -6    1.43    6.82
  -4 -28  -6    6.10    8.78
  -4 -28  -6   -1.21    1.61
   4 -28  -6    0.22    6.54
  -4  28  -6    2.35    6.70
   4  30   0   13.77    6.14
  -4 -30   0   -3.80    7.73
  -4 -30   0   17.75    7.80
   4 -30   0    5.71    7.40
  -4  30   0    2.88    7.52
   4 -30   2    6.86    8.32
  -4  30   2    0.87    7.43
   4  30  -2    7.70    3.55
  -4 -30  -2   17.88   10.37
  -4 -30  -2   15.21    6.73
   4  30   2    8.74    4.11
  -4 -30   2   10.93    6.69
  -4 -30   2   17.26    7.54
  -4 -30   2   -0.37    8.96
   4 -30  -2    7.22    8.02
  -4  30  -2   11.84    9.02
   4 -30   4    2.78    7.92
  -4  30   4    4.19   10.08
  -4 -30  -4    4.87    2.62
   4  30   4    7.48    3.72
  -4 -30   4    8.50    3.74
  -4 -30   4   16.25    8.49
   4 -30  -4    4.04    7.82
  -4  30  -4    4.68    6.86
   5  -1   1  171.49   87.40
   5   1  -1   42.21   13.20
  -5  -1   1   45.57   13.93
  -5   1   3 1624.92  418.63
   5   1  -3 1576.12  406.31
  -5  -1   3 1562.86  402.83
   5  -1  -3 1585.44  408.68
  -5   1   5  214.45   55.98
   5  -1  -5  266.24   69.24
   5  -1   9  106.51   40.33
  -5   1   9   69.97   24.70
  -5   1   9   68.47   31.77
  -5   1   9   75.28   32.70
   5   1  -9  108.12   46.88
  -5  -1  -9   87.82   33.70
   5   1   9   94.62   35.93
  -5  -1   9   79.49   34.50
   5  -1  -9   36.27   21.27
   5  -1  -9   95.60   41.48
  -5   1  -9   81.61   31.22
   5  -1  11   10.16    9.65
  -5   1  11    2.13    3.56
  -5   1  11    5.46    3.44
   5   1 -11   11.72   23.29
   5   1 -11    4.60    3.00
   5   1 -11   12.96    6.56
  -5  -1 -11    4.01    8.30
   5   1  11    7.69    9.50
  -5  -1  11    4.18    3.15
  -5  -1  11    6.85    3.81
   5  -1 -11    7.86   24.13
   5  -1 -11    1.58    2.63
   5  -1 -11   10.75    5.92
  -5   1 -11    2.64    7.63
   5  -1  13   29.88   13.53
  -5   1  13   37.24   25.47
  -5   1  13   16.11    7.40
   5   1 -13   24.95    8.75
   5   1 -13   21.24    9.55
   5   1 -13  -11.23   25.09
  -5  -1 -13   21.07   11.44
   5   1  13   33.19   14.53
  -5  -1  13   22.44   10.03
  -5  -1  13    7.39   24.08
   5  -1 -13   39.35   25.14
   5  -1 -13   17.05    7.84
  -5   1 -13   19.00   10.71
   5  -1  15    2.48    7.31
   5  -1  15   10.97   20.40
  -5   1  15   16.83   21.68
   5   1 -15    4.12    2.78
   5   1 -15    2.95    2.29
  -5  -1 -15    3.34    7.46
   5   1  15    3.77    7.01
  -5  -1  15   14.93   21.97
  -5  -1  15    6.67    3.11
   5  -1 -15    7.82    3.99
  -5   1 -15    4.40    7.50
   5   3   1   10.74    7.77
   5  -3   3   92.73   47.82
  -5   3   3   42.92   14.00
   5   3  -3   59.64   17.59
  -5  -3   3   57.86   17.54
  -5  -3   3   38.80   13.51
   5  -3  -3   40.41   13.08
  -5   3  -3  157.64   80.54
  -5   3   5  107.62   28.72
  -5  -3  -5   26.02   14.84
  -5  -3   5  110.84   37.73
   5  -3  -5  122.48   32.69
   5  -3   7   42.35   17.56
  -5   3   7   23.70   17.70
   5   3  -7   39.98   13.77
  -5  -3  -7   14.42    9.39
   5   3   7   39.00   16.90
  -5  -3   7   52.24   17.92
  -5   3   9   27.62   12.23
   5   3  -9    2.43    2.14
   5   3  -9   11.29    5.47
  -5  -3  -9   45.53   18.46
   5   3   9   23.56   11.10
  -5  -3   9    2.92    2.58
   5  -3  -9   -0.32   17.75
   5  -3  -9   18.32    8.28
   5  -3  -9   21.76   10.62
   5  -3  11   53.86   22.11
  -5   3  11    3.39    4.80
   5   3 -11   10.49    4.39
  -5  -3 -11   17.45   11.04
  -5  -3  11    3.71    2.89
  -5  -3  11   -0.38    2.30
   5  -3 -11    3.02    4.69
   5  -3 -11   11.14    5.56
  -5   3 -11    3.41    9.49
   5  -3  13    3.36    7.27
  -5   3  13   -3.08    2.72
   5   3 -13    7.49    3.34
   5   3 -13    3.86    2.93
  -5  -3 -13    8.08    8.34
   5   3  13    5.14    7.13
  -5  -3  13    3.70    2.38
  -5  -3  13    2.00    2.39
   5  -3 -13   18.03   23.78
   5  -3 -13    0.22    2.36
  -5   3 -13    6.57    8.10
   5  -3  15    2.48    7.12
   5  -3  15  -19.85   21.44
  -5   3  15  -39.79   24.92
   5   3 -15   -0.34    1.98
   5   3 -15    0.54    1.73
  -5  -3 -15   -0.08    7.08
   5   3  15    1.58    7.03
  -5  -3  15    5.82    3.09
  -5  -3  15   -2.75    2.14
  -5  -3  15    2.00   22.60
   5  -3 -15   -2.40    2.18
  -5   3 -15    4.56    8.37
   5   5  -1 3420.38 1162.39
  -5  -5  -1 3684.10 1252.09
   5   5   1 3654.09 1241.82
  -5  -5   1 3300.36 1121.49
   5  -5   3  132.19   67.54
   5   5  -3  110.10   29.70
   5   5  -3   38.94   13.54
  -5  -5   3  131.37   35.04
  -5  -5   3   49.17   16.96
   5  -5  -3   12.52   13.21
  -5   5   5  251.40   68.06
  -5  -5  -5  251.09   85.35
  -5  -5  -5  212.39   79.34
   5   5   5  291.98  108.68
   5   5   5  228.66   77.72
   5  -5  -5  251.24   68.90
   5  -5  -5  353.88   91.79
  -5   5   7  211.76   58.17
   5   5   7  231.66   78.74
   5   5   7  186.02   69.42
   5  -5  -7  190.13   52.62
  -5   5  -7  216.66   80.91
   5  -5   9 1093.38  404.73
  -5   5   9 2465.01 1132.07
  -5   5   9 1588.59  687.71
   5   5  -9 1860.21  805.19
  -5  -5  -9 1626.50  602.12
   5   5   9 1430.69  529.48
  -5  -5   9 1590.17  687.86
   5  -5  -9  988.37  260.39
   5  -5  -9 1710.19  739.82
  -5   5  -9 1672.29  618.54
  -5   5  11  126.87   40.74
  -5  -5  11  290.24  125.62
   5  -5 -11   82.04   34.24
   5  -5 -11  219.34   95.03
   5  -5  13  110.86   42.02
   5  -5  13   49.11   25.57
  -5   5  13  125.21   54.27
  -5   5  13   81.58   32.81
   5   5 -13  115.85   50.22
  -5  -5 -13   81.44   31.68
   5   5  13  113.93   43.20
  -5  -5  13  161.07   69.78
   5  -5 -13  135.89   58.89
   5  -5 -13  118.15   40.39
  -5   5 -13  113.76   43.25
   5  -5  15   17.05    9.74
   5  -5  15   26.04   22.66
  -5   5  15   27.11   11.94
  -5   5  15   -1.21   25.77
   5   5 -15   21.60    9.54
  -5  -5 -15   29.92   13.69
   5   5  15   21.51   11.00
  -5  -5  15   15.26    6.84
   5  -5 -15   29.25   12.88
  -5   5 -15  -10.87   20.69
  -5   5 -15   20.31   11.77
  -5  -7  -1   -0.16    6.85
  -5  -7   1   17.99    9.56
   5  -7  -1    4.04   14.52
   5  -7   3   27.48   14.71
  -5   7   3   -3.85    5.32
  -5   7   3   -5.56   15.95
   5   7  -3   10.12    5.98
   5  -7  -3   -3.80   15.18
   5  -7  -3   -1.34    6.21
  -5   7  -3    9.85    6.46
   5  -7   5   97.16   49.69
  -5   7   5  115.97   53.93
  -5   7   5   94.37   29.09
   5   7   5   71.58   27.97
   5  -7  -5  102.64   31.98
  -5   7  -5  100.84   51.56
  -5   7   7   50.50   24.14
  -5   7   7   32.51   17.31
   5   7   7   15.17    8.25
   5  -7  -7    4.90   15.89
   5  -7  -7   60.37   28.39
   5  -7  -7   62.80   18.03
   5  -7   9    8.19    8.07
  -5   7   9   13.62   16.63
  -5   7   9    6.14    6.11
  -5   7   9    6.46    3.88
   5   7  -9   11.39    5.50
  -5  -7   9    7.20    3.79
   5  -7  -9   16.50    7.77
  -5   7  -9    2.90    7.95
   5  -7  11   44.75   19.39
   5  -7  11   24.02   19.57
  -5   7  11    1.62    7.74
  -5   7  11   15.96   23.62
  -5  -7 -11    4.51    8.94
   5   7  11    8.51    8.40
  -5  -7  11    2.59    2.48
   5  -7 -11   22.83   26.26
   5  -7 -11    5.62    5.95
   5  -7 -11   12.21    6.03
   5  -7  13   23.48   22.72
   5  -7  13    9.32    7.43
  -5   7  13    5.47    3.19
   5   7 -13    3.13    3.24
   5   7 -13    4.49    2.74
  -5  -7 -13   11.12    8.65
   5   7  13    7.18    7.16
   5  -7 -13   26.89   29.64
   5  -7 -13    3.96    2.71
  -5   7 -13  -16.75   19.47
  -5   7 -13   14.44    9.32
   5  -7  15    4.07   21.49
   5  -7  15    0.03    6.75
  -5   7  15    1.86    1.98
   5   7 -15   -2.61    1.96
  -5  -7 -15    4.48    7.04
   5   7  15    2.71    6.76
  -5  -7  15    0.24    1.64
   5  -7 -15    1.91    2.15
  -5   7 -15   -4.31   22.25
   5  -9   1   14.49   12.02
  -5  -9  -1    2.76    4.38
   5  -9  -1   14.30   13.36
  -5   9  -1   -9.91   13.95
  -5   9   3  226.29   61.49
   5  -9  -3  210.66   57.95
   5  -9   5   79.65   25.20
   5   9  -5   76.87   39.27
  -5  -9   5  128.09   65.34
   5  -9  -5  133.42   61.79
   5  -9  -5   95.63   29.55
  -5   9  -5   54.67   28.08
  -5   9  -5   72.80   23.21
   5  -9   7   33.95   17.75
  -5   9   7   25.42   16.12
  -5  -9  -7   12.89    8.76
   5  -9  -7   13.78   16.45
   5  -9  -7   18.62   10.28
  -5   9   9   15.68   19.55
  -5   9   9    1.99    3.16
   5   9  -9    6.81    3.93
  -5  -9  -9   19.52   10.52
   5   9   9   20.43   10.18
  -5  -9   9    7.55    3.94
   5  -9  -9   11.84   20.17
   5  -9  -9   12.23    7.73
  -5   9  -9    1.00    7.06
   5  -9  11   11.57    9.76
  -5   9  11   12.26   24.18
   5   9 -11    5.72    3.35
  -5  -9 -11    6.27    8.96
   5   9  11   11.11    8.52
  -5  -9  11   -0.07    2.14
   5  -9 -11   20.34   28.80
   5  -9 -11    2.40    2.87
  -5   9 -11    8.46   18.30
  -5   9 -11    7.37   10.66
   5  -9  13   14.50   20.20
  -5   9  13   -2.37   24.59
  -5   9  13    2.22    2.28
   5   9 -13    1.25    4.42
   5   9 -13    5.89    3.14
  -5  -9 -13    3.27    7.10
   5   9  13    4.01    6.35
  -5  -9  13   15.32    7.64
   5  -9 -13   26.28   30.94
  -5   9 -13   17.75   18.51
  -5   9 -13    6.88    7.45
   5  -9  15   15.46   22.71
  -5   9  15   -0.29    2.00
  -5   9  15   20.42   27.19
   5   9 -15   18.33    9.24
  -5  -9 -15    0.24    6.91
   5   9  15    4.65    7.05
  -5  -9  15   -1.04    1.87
   5  -9 -15    0.00    2.12
   5 -11   1  235.61   63.31
  -5 -11  -1  360.51   93.50
  -5 -11  -1  219.03   67.10
   5  11   1  185.55   56.93
   5  11   1  245.87   64.02
   5 -11  -1  187.28   51.98
  -5  11  -1  281.08   75.36
   5 -11   3  401.10  105.77
  -5  11   3  484.47  128.39
   5 -11  -3  466.31  123.95
   5 -11  -3  589.48  270.97
   5 -11   5  306.82   93.97
   5 -11   5  285.66  145.63
  -5  11   5  444.05  204.34
  -5  11   5  302.88   81.50
   5  11  -5  229.13  116.79
  -5 -11  -5   97.46   37.27
  -5 -11   5  291.50  148.57
   5 -11  -5  339.36   91.27
   5 -11  -5  293.56  135.19
   5 -11  -5  102.45   27.19
  -5  11   7  278.08  128.15
  -5  11   7  342.36   88.75
  -5  11   7  364.46   97.73
   5  11  -7  300.19  152.96
  -5 -11  -7  299.72  111.38
   5  11   7  344.41  127.85
  -5 -11   7  267.34  136.30
   5 -11  -7  387.04  104.70
   5 -11  -7  443.90  114.79
  -5  11  -7  306.67  156.33
   5 -11   9   56.45   29.37
   5 -11   9   62.19   24.60
   5 -11   9   82.00   24.60
  -5  11   9  122.10   40.17
  -5  11   9   83.88   39.57
  -5  11   9   66.21   28.88
   5  11  -9   44.91   19.64
   5  11   9   46.52   19.17
   5 -11  -9   73.79   34.68
  -5  11  -9   15.03   10.24
  -5  11  -9   66.35   34.20
   5 -11  11   32.21   20.92
  -5  11  11   13.34   27.02
  -5 -11 -11    8.35    8.90
   5  11  11   10.42    8.46
  -5 -11  11    4.08    4.16
  -5 -11  11    7.61    3.89
   5 -11 -11    7.41    4.23
   5 -11 -11    5.93    7.26
  -5  11 -11    9.65   16.49
  -5  11 -11    9.19    9.30
   5 -11  13    2.18   16.91
  -5  11  13    7.20   24.48
  -5  11  13   -0.05    2.33
   5  11 -13    2.81    5.29
   5  11 -13    2.35    2.22
  -5 -11 -13   15.68    9.16
   5  11  13   13.67    8.19
  -5 -11  13    1.52    1.88
  -5 -11  13   15.34    7.95
   5 -11 -13   22.55   25.87
  -5  11 -13   -5.37   16.36
  -5  11 -13   13.45    8.60
   5 -11  15    3.61   22.79
  -5  11  15   26.78   30.95
  -5  11  15    1.91    2.24
   5  11 -15    2.52    3.90
  -5 -11 -15    4.20    8.39
  -5 -11  15   -0.24    3.25
   5 -11 -15    1.04    2.08
  -5  11 -15   -1.08   22.09
   5 -13   1   16.12   15.00
  -5  13   1   27.67   15.19
   5  13  -1   29.45   11.41
  -5 -13  -1   25.33   11.41
  -5 -13   1   33.92   12.15
   5 -13  -1   22.79   17.43
  -5  13  -1   -6.45   13.36
   5 -13   3   15.75   11.43
  -5  13   3   20.65   15.63
  -5 -13  -3    1.66    6.67
  -5 -13  -3    3.52    8.12
   5  13   3   19.52    8.76
   5 -13  -3   30.94   19.52
   5 -13  -3   41.17   20.54
   5 -13   5   25.85   10.89
  -5  13   5   34.09   17.53
  -5  13   5    9.49   15.96
  -5 -13  -5    1.88    2.97
  -5 -13  -5    2.05    7.32
   5  13   5   16.08    9.97
   5 -13  -5   31.60   19.71
   5 -13  -5   63.40   30.16
   5 -13  -5    0.64    2.59
  -5  13  -5   23.83    9.07
  -5  13  -5   13.59    7.01
  -5  13   7   11.78    8.31
  -5  13   7   -0.44   18.16
  -5 -13  -7   30.63   13.10
   5  13   7   14.26    8.69
  -5 -13   7   36.78   19.09
   5 -13  -7    9.49   21.74
   5 -13  -7   15.39    9.38
  -5  13  -7   12.54    7.59
   5 -13   9   16.99   11.04
   5 -13   9   29.73   12.37
   5 -13   9   11.79    7.04
  -5  13   9   14.60   10.54
  -5  13   9   15.62    7.51
  -5  13   9   29.77   25.74
   5  13  -9    6.52    4.53
   5  13  -9   16.60    7.67
  -5 -13  -9   13.74   10.60
   5  13   9   15.72   10.39
  -5 -13   9   27.15   14.59
   5 -13  -9   20.73   30.27
   5 -13  -9    9.06    8.41
   5 -13  -9   57.84   16.99
  -5  13  -9   42.26   14.89
  -5  13  -9   26.40   14.08
   5 -13  11    0.65   11.88
  -5  13  11   -7.06   23.92
  -5  13  11    5.35    3.74
   5  13 -11    2.74    2.34
  -5 -13 -11    6.82    8.32
   5  13  11    9.04    7.79
  -5 -13  11   15.10    6.87
  -5 -13  11    0.09    3.68
   5 -13 -11  -11.96   30.57
   5 -13 -11    4.96    7.49
   5 -13 -11   12.24    6.12
  -5  13 -11    0.94   14.73
  -5  13 -11   15.52    9.51
  -5  13 -11   10.21    7.18
   5 -13  13    9.30    9.25
   5 -13  13   -7.01   13.73
  -5  13  13    3.83    2.83
  -5  13  13   17.65   23.91
   5  13 -13    0.64    5.90
  -5 -13 -13   18.24   10.10
   5  13  13   18.16   10.18
  -5 -13  13    6.02    4.47
  -5 -13  13    2.15    1.85
   5 -13 -13  -29.31   28.76
  -5  13 -13  -15.58   17.73
  -5  13 -13    6.42    7.55
   5 -13  15   11.77   22.83
   5  13 -15    1.94    3.90
  -5 -13 -15    1.94    8.78
  -5 -13  15    0.39    3.88
   5 -13 -15    5.35    3.30
  -5  13 -15   10.24   24.67
  -5  13 -15    1.60    9.22
   5 -15   1  687.39  181.44
  -5  15   1  821.30  377.57
  -5 -15  -1  873.57  225.66
   5  15   1  777.71  201.02
   5 -15  -1  775.66  204.65
   5 -15  -1  863.14  396.83
   5 -15   3    7.48   14.31
  -5  15   3    7.07   15.72
  -5 -15  -3   44.17   13.56
  -5 -15  -3   10.13    9.09
   5  15   3   14.39    8.89
   5  15   3   82.89   23.45
  -5  15  -3   24.43   12.77
   5 -15   5   86.66   27.15
  -5  15   5  113.32   34.72
   5  15   5   67.35   26.37
   5 -15  -5  109.02   37.06
   5 -15  -5  125.38   58.27
  -5  15  -5  155.40   42.35
  -5  15  -5   84.37   26.48
   5 -15   7  119.43   61.14
  -5  15   7   89.28   42.19
  -5  15   7   75.43   30.02
  -5 -15  -7  113.75   42.97
   5  15   7  136.27   51.32
  -5 -15   7  127.47   65.12
   5 -15  -7   78.43   33.45
   5 -15  -7  144.40   67.13
  -5  15  -7  125.64   38.91
  -5  15  -7  130.58   66.73
   5 -15   9  367.62  187.44
  -5  15   9  434.89  200.23
  -5  15   9  941.16  242.87
  -5  15   9 1002.90  434.10
   5  15  -9 1036.22  448.48
  -5 -15  -9  556.48  206.39
   5  15   9  619.02  229.61
  -5 -15   9  613.17  312.35
  -5 -15   9  966.89  418.47
   5 -15  -9  843.41  217.60
  -5  15  -9  413.57  210.81
  -5  15  -9  537.54  199.28
   5 -15  11   12.05    8.07
   5 -15  11  -23.81   14.74
   5 -15  11   12.05    7.31
  -5  15  11  -12.47   26.73
  -5 -15 -11    3.44    7.81
   5  15  11   10.76    7.73
  -5 -15  11    2.52    4.08
  -5 -15  11    6.55    5.56
   5 -15 -11  -42.46   32.69
   5 -15 -11    2.19    7.52
  -5  15 -11   11.06   12.13
  -5  15 -11    9.65    6.65
   5 -15  13   19.38   14.72
  -5  15  13   81.32   35.37
  -5  15  13   88.98   38.63
   5  15 -13   50.71   22.06
  -5 -15 -13   37.63   16.49
   5  15  13   25.58   12.18
  -5 -15  13   48.79   21.22
   5 -15 -13   34.71   32.06
  -5  15 -13   40.73   18.63
  -5  15 -13   22.20   12.47
  -5  15 -13   53.99   21.49
   5 -17   1   13.50    9.80
   5  17  -1   34.71   12.06
  -5 -17   1   17.56    7.46
   5 -17  -1   59.20   24.37
   5 -17  -1   30.37   15.98
  -5  17  -1   18.84   15.33
  -5  17  -1   33.07   16.90
   5 -17   3    0.30   13.65
  -5  17   3   -2.57   16.31
  -5  17   3  348.20  160.43
   5  17   3    4.72    7.06
   5 -17  -3  -28.44   21.43
   5 -17  -3  173.23   80.17
  -5  17  -3   10.08   13.34
   5 -17   5   14.63    7.28
  -5  17   5   49.32   24.19
  -5  17   5  -14.85   20.43
   5  17   5   18.44    9.94
   5 -17  -5   33.46   26.86
   5 -17   7   16.25    8.56
   5 -17   7    8.82    6.25
  -5  17   7   12.18   10.04
  -5  17   7    0.86    5.83
  -5 -17  -7   24.11   12.32
   5  17   7   26.36   13.69
  -5 -17   7   13.64    7.97
   5 -17  -7    2.65    5.95
   5 -17  -7    3.67   31.31
   5 -17  -7    9.06    9.38
  -5  17  -7   13.21    7.83
  -5  17   9   17.40   12.23
  -5  17   9   52.63   15.78
  -5  17   9  -27.07   24.81
  -5  17   9   12.80    6.32
   5  17  -9   20.89    9.31
  -5 -17  -9   22.19   11.55
   5  17   9   41.74   17.70
  -5 -17   9   31.77   16.72
  -5 -17   9   16.09    7.17
   5 -17  -9   15.49   28.38
   5 -17  -9   23.84   10.71
  -5  17  -9   22.19   12.31
   5 -17  11    6.12    7.67
   5 -17  11    2.39    4.36
  -5  17  11    8.33    4.41
  -5  17  11   -3.53   24.40
   5  17 -11    1.71    3.66
   5  17 -11   -1.31    1.91
  -5 -17 -11    0.39    6.80
   5  17  11    1.88    6.13
  -5 -17  11    0.23    3.82
  -5 -17  11    0.16    1.94
  -5 -17  11   44.99   23.42
   5 -17 -11  -18.37   25.60
   5 -17 -11    1.73    7.72
   5 -17 -11    3.54    3.20
  -5  17 -11    2.31    6.23
   5 -17  13   11.30    8.66
  -5  17  13    6.18    3.43
  -5  17  13  -38.20   30.33
   5  17 -13    1.49    7.61
   5  17 -13    2.11    5.45
   5  17  13   -1.05    6.82
  -5 -17  13   10.29    6.81
   5 -17 -13    4.25    2.80
  -5  17 -13    4.72   14.32
  -5  17 -13    1.79    6.52
   5 -19   1   16.25   19.94
  -5  19   1   31.16   16.64
  -5 -19  -1    4.16    7.99
   5  19   1    5.95    8.49
  -5 -19   1    2.89    5.27
   5 -19  -1   -1.24   21.25
  -5  19  -1    3.92   16.53
  -5  19  -1    8.84    8.96
  -5  19   3   37.98   23.01
  -5  19   3   37.61   19.50
  -5 -19  -3   19.22   10.14
   5  19   3   31.50   12.00
   5 -19  -3   26.64   15.09
  -5  19  -3   34.12   18.67
  -5  19  -3   25.16   14.22
  -5  19   5   18.48   12.73
  -5  19   5   21.29   25.22
  -5 -19  -5    0.40    7.29
  -5 -19  -5    5.48    8.38
   5  19   5    7.29    8.48
   5  19   5    4.75    7.24
   5 -19  -5   31.44   33.13
   5 -19  -5   33.92   18.08
   5 -19   7    2.61    7.42
  -5  19   7    1.10    4.50
  -5  19   7   -2.50   24.05
  -5 -19  -7    4.63    7.91
   5  19   7   10.56    9.44
   5 -19  -7    7.76   30.21
   5 -19  -7    8.34    9.46
  -5  19  -7    5.96    6.75
   5 -19   9    6.76    5.84
  -5  19   9   -3.72    8.99
  -5  19   9   10.23   24.16
  -5  19   9    1.87    6.58
  -5  19   9   -1.57    2.39
   5  19  -9    0.21    1.67
  -5 -19  -9    2.48    7.37
  -5 -19   9    2.67    3.72
  -5 -19   9    0.25    1.23
   5 -19  -9   -9.86   30.43
   5 -19  -9   -0.31    6.10
   5 -19  -9    1.27    7.06
  -5  19  -9   35.96   18.87
   5 -19  11    4.34    7.01
   5 -19  11    4.86    4.90
  -5  19  11    0.00    2.03
   5  19 -11    3.98    4.33
   5  19 -11    1.77    1.71
  -5 -19 -11    6.74    8.56
   5  19  11    3.06    6.79
  -5 -19  11   -0.16    4.15
  -5 -19  11    0.86    1.29
   5 -19 -11   -0.19    8.31
   5 -19 -11    3.74    6.28
   5 -19 -11   22.39   30.41
   5 -19 -11    1.42    2.40
  -5  19 -11   24.02   13.03
  -5  19 -11    0.23    7.04
   5 -19  13    0.99    4.94
   5  19 -13    0.71    8.38
  -5 -19 -13   -0.06    2.12
   5 -19 -13    2.77    2.36
  -5  19 -13    1.95    4.92
  -5  19 -13    2.03    7.06
   5 -21   1   85.45   40.52
  -5  21   1  128.87   60.48
   5  21  -1   79.22   25.33
  -5 -21  -1   16.72   12.74
   5  21   1   55.14   17.75
   5 -21  -1   54.18   32.10
   5 -21  -1  132.89   62.04
  -5  21  -1   78.25   30.22
   5 -21   3  163.75   76.00
  -5  21   3  163.44   76.38
  -5 -21  -3  205.13   54.68
  -5 -21  -3   66.69   28.17
   5  21   3  258.02   67.81
   5 -21  -3  204.81   62.63
   5 -21  -3  110.56   52.00
  -5  21   5   55.08   29.48
  -5  21   5   57.43   28.55
  -5 -21  -5   69.61   27.43
   5 -21  -5   86.35   41.26
   5 -21   7   48.61   16.71
  -5  21   7    7.69   26.48
  -5 -21  -7   36.89   15.62
   5  21   7   36.18   15.92
   5  21   7   -1.13    8.56
   5 -21  -7   86.35   40.01
   5 -21  -7   55.13   27.40
   5 -21   9   36.35   19.14
  -5  21   9    9.23   10.34
  -5  21   9   27.84   24.98
  -5  21   9   30.78   13.63
   5  21  -9   18.14   10.14
   5  21  -9   14.84    6.71
  -5 -21  -9   15.82    9.13
  -5 -21   9   18.79    8.27
   5 -21  -9   37.65   30.37
   5 -21  -9   12.88    9.06
  -5  21  -9   15.70    9.20
  -5  21  11   -3.82   27.59
  -5  21  11    0.76    2.08
   5  21 -11    5.31    4.78
   5  21 -11    1.20    1.51
  -5 -21 -11    2.33    7.29
  -5 -21 -11   -0.53    2.07
   5  21  11   13.93    8.84
  -5 -21  11    2.55    4.98
  -5 -21  11   -0.18    1.26
  -5 -21  11    8.43    6.11
   5 -21 -11   -3.78    8.53
   5 -21 -11    5.80    6.05
   5 -21 -11   -1.12    2.29
  -5  21 -11    0.19    4.41
  -5  21 -11   -3.98    6.52
  -5  23   1    9.25    9.49
  -5  23   1    7.35   22.79
  -5 -23  -1   -1.40    8.83
  -5 -23   1    3.32    5.40
   5 -23  -1    9.52    9.15
  -5  23  -1   11.49   10.13
  -5  23   3    0.90    8.54
  -5  23   3  -26.96   22.91
   5  23  -3   -7.32    6.83
  -5 -23  -3   -2.74   11.63
  -5 -23  -3   -5.94    8.87
   5  23   3    7.97   12.67
   5 -23  -3  -32.80   30.41
  -5  23  -3    0.81    7.20
  -5  23   5    7.65    9.05
  -5 -23  -5    0.48    9.39
  -5 -23  -5    2.92    7.35
   5  23   5   13.35   11.51
   5 -23  -5   -6.03   33.00
   5 -23  -5   -0.41    8.58
  -5  23  -5    2.20    7.66
  -5  23   7    2.98    8.14
  -5  23   7   23.04   23.94
  -5 -23  -7   -1.52    5.99
  -5 -23  -7    0.12    1.99
   5  23   7   -0.47    6.83
  -5 -23   7    4.14    2.05
   5 -23  -7  -53.82   31.12
   5 -23  -7    5.05    8.28
  -5  23  -7    1.47    5.69
  -5  23   9   26.36   27.81
  -5  23   9    0.70    4.87
  -5  23   9    8.52    4.37
  -5  23   9    6.50   10.29
   5  23  -9    8.52    3.96
  -5 -23  -9   18.13   10.00
  -5 -23  -9   -0.38    1.96
  -5 -23   9    3.44    1.89
   5 -23  -9   -2.70    2.50
   5 -23  -9    3.31    7.20
  -5  23  -9   13.85    7.91
  -5  23  11    0.16    5.97
  -5  23  11  -11.94   33.29
   5  23 -11    0.38    4.23
  -5 -23 -11   -0.15    2.17
  -5 -23 -11    6.03    8.65
   5 -23 -11   -0.64    6.72
   5 -23 -11   -0.15    2.30
   5 -23 -11   -2.28    7.07
  -5  23 -11   -2.62    6.36
   5 -25   1   25.25   14.05
  -5  25   1   25.60   23.18
   5  25   1    7.84    9.03
  -5 -25   1   -4.22    5.72
   5 -25  -1   14.52   10.79
  -5  25  -1   32.72   17.80
   5 -25   3    8.20    8.40
  -5  25   3  -35.81   25.85
  -5  25   3    0.11    7.74
   5  25  -3    9.72    7.47
  -5 -25  -3    1.05    8.32
  -5 -25  -3   -3.58    6.80
   5  25   3   13.05   12.42
   5  25   3    3.28    8.65
  -5 -25   3   21.00    9.08
   5 -25  -3  -33.84   35.61
   5 -25   5    9.42    8.31
  -5  25   5    7.75    8.56
  -5  25   5   24.81   24.22
  -5 -25  -5   13.22    9.70
  -5 -25  -5   12.25    8.17
  -5 -25  -5    8.85    4.26
   5  25   5    6.91    9.56
   5  25   5    6.56    8.81
   5 -25  -5    0.81   30.18
   5 -25  -5    8.76    9.12
  -5  25  -5    5.10    7.11
  -5  25   7    0.11    9.51
  -5 -25  -7   -3.33    6.20
   5  25   7    1.26    7.46
   5  25   7   25.80   13.23
   5 -25  -7  -22.53   31.80
   5 -25  -7    8.36    8.54
  -5  25  -7   18.63    8.72
  -5  25  -7    2.20    6.78
   5 -25   9    8.88    6.64
  -5  25   9    6.17   10.02
  -5  25   9   -1.54   29.75
  -5 -25  -9   -3.65    6.04
  -5 -25  -9    3.80    2.61
  -5 -25  -9   19.36   11.38
   5  25   9    0.19    3.81
  -5 -25   9   13.16    5.78
   5 -25  -9    6.49    7.73
  -5  25  -9    2.76    6.43
   5 -27   1   22.17   12.94
  -5  27   1    4.33    7.28
  -5 -27  -1   -1.39    1.69
   5  27   1    5.65    8.88
  -5 -27   1    4.45    5.48
   5 -27  -1    2.48    6.80
  -5  27  -1   15.14   10.75
  -5  27   3    4.17    8.09
  -5  27   3  -18.56   23.12
   5  27  -3    0.95    6.01
  -5 -27  -3    0.34    1.56
   5  27   3   -4.53    9.69
  -5 -27   3    0.99    5.73
   5 -27  -3    0.36    6.94
  -5  27  -3    8.97    8.73
  -5  27   5    5.23    9.09
  -5  27   5  -25.46   25.08
  -5 -27  -5   -0.33    9.25
  -5 -27  -5    2.71    6.86
  -5 -27  -5   -0.43    1.51
   5  27   5    1.63    8.39
   5  27   5   -1.37   10.66
   5 -27  -5    2.98    8.12
   5 -27  -5   49.41   34.54
  -5  27  -5    1.55    6.13
   5 -27   7    4.04    6.06
  -5  27   7    9.95   29.86
  -5  27   7    8.11   10.09
  -5 -27  -7   -4.33    8.63
  -5 -27  -7    0.34    1.63
   5  27   7    0.98    7.49
  -5 -27   7    1.66    0.93
   5 -27  -7    6.71    7.87
  -5  27  -7    3.03    6.62
   5 -29   1   14.19   10.56
  -5  29   1   13.96   10.94
  -5 -29  -1    1.59    9.11
  -5 -29  -1   -1.84    1.45
   5  29   1   -3.53    8.04
  -5 -29   1   -1.90    1.31
  -5 -29   1    5.53    5.84
  -5 -29   1   -3.14    9.00
   5 -29  -1    4.50    7.49
  -5  29  -1    3.51    7.20
   5 -29   3    1.66    7.01
  -5  29   3    0.64    7.88
  -5 -29  -3   -2.46    1.79
  -5 -29  -3    0.31    7.02
   5  29   3    0.53   10.90
  -5 -29   3    8.04    7.45
   5 -29  -3    3.70    7.84
  -5  29  -3    7.90    8.51
   5 -29   5    1.20    6.58
  -5  29   5  -16.96   30.43
  -5 -29  -5   -1.72    1.64
  -5 -29  -5    2.47    7.99
   5  29   5   -2.25   11.20
   5 -29  -5    3.51    7.43
  -5  29  -5    5.28    7.09
   5 -31   1    7.97    9.59
  -5  31   1    8.50    8.88
  -5 -31  -1   -6.02    9.97
  -5 -31   1   -1.58    9.80
  -6   0   0   -0.50    7.95
  -6   0   2 5211.10 1341.94
   6   0  -2 4388.38 1130.34
   6   0  -6 2412.90  621.70
  -6   0  10   28.38   12.55
  -6   0  12   38.03   17.97
  -6   0  12   58.73   27.98
  -6   0  12   60.34   26.29
   6   0 -12    8.78   26.31
   6   0 -12   64.59   28.12
   6   0 -12   30.05   14.41
  -6   0  14   18.68   26.15
  -6   0  14   38.04   16.64
   6   0 -14    9.67   28.76
   6   0 -14    1.95    3.35
  -6   0 -14   14.45    8.97
   6   0  16  127.52   48.54
  -6   0  16  126.96   44.82
  -6   0  16  161.22   69.83
   6   0 -16  214.76   93.01
  -6   0 -16  134.83   51.20
   6   2   0    0.88    7.69
  -6  -2   2    8.26    9.88
   6  -2  -2   -0.60    7.31
   6  -2   4   68.79   21.46
  -6   2   4   91.78   25.79
  -6  -2   4   99.09   27.03
  -6   2  -4   93.55   28.95
  -6   2   6   24.22    9.61
   6  -2  10   19.99   10.47
  -6   2  10    7.99    5.52
  -6   2  10    9.60    4.77
   6   2 -10    7.29    3.36
  -6  -2 -10   13.31    8.72
  -6  -2  10    9.01    4.58
   6  -2 -10  -22.82   20.12
   6  -2  12   68.57   27.60
  -6   2  12   20.32    9.16
  -6   2  12   31.28   15.31
   6   2 -12   13.02    6.24
   6   2 -12   10.35    4.27
   6   2  12   84.15   32.85
  -6  -2  12    6.83    4.16
   6  -2 -12   19.66    8.99
   6  -2 -12   -9.41   29.31
   6  -2 -12    8.22    5.42
  -6   2 -12   71.82   28.55
  -6   2  14    9.45   26.42
  -6   2  14    0.92    2.13
   6   2 -14    8.05    4.46
   6   2 -14  -42.67   29.86
  -6  -2 -14    1.10    6.87
  -6  -2  14    3.44    2.56
  -6  -2  14    7.82    3.29
   6  -2 -14   -8.67   27.11
   6  -2 -14    1.99    4.19
  -6   2 -14    3.27    6.85
   6  -2  16    0.62    8.17
  -6   2  16   -0.29   28.71
  -6   2  16   -0.71    2.11
   6   2 -16    1.29    2.36
   6   2 -16    0.81    1.98
  -6  -2 -16    1.24    7.96
   6   2  16    3.62    7.71
  -6  -2  16   -2.33   28.05
  -6  -2  16    3.52    2.42
  -6  -2  16   -0.43    1.98
   6  -2 -16   -1.23    2.13
  -6   2 -16    8.42    8.77
  -6  -4   0   66.92   19.64
  -6   4   2    2.92    8.46
   6   4  -2   47.89   16.47
   6   4  -2   27.84   14.38
  -6  -4   2   25.57    9.20
  -6  -4   2   36.45   18.74
   6  -4  -2    2.81    7.96
   6  -4   4   33.46   17.65
  -6   4   4   11.14    6.92
  -6  -4   4   42.04   14.46
   6  -4  -4    3.90    8.08
  -6   4  -4   38.83   20.47
  -6   4  -4   14.77    6.32
  -6   4   6   14.05    8.72
   6   4  -6    8.26    3.59
  -6  -4  -6   -0.93   10.25
  -6  -4   6   12.02    4.61
   6  -4  -6   -2.64   15.23
   6  -4  -6   14.88    9.88
   6  -4   8   65.57   25.79
  -6   4   8   22.91   16.34
   6   4  -8   23.32    8.21
   6   4   8   23.01   11.92
  -6  -4   8   15.51    5.65
  -6   4  -8   48.54   19.91
   6  -4  10   13.63    9.74
  -6   4  10   29.47   14.59
  -6   4  10   22.33   10.04
  -6   4  10   24.71   20.26
  -6  -4 -10   29.13   13.23
   6   4  10   28.55   12.72
  -6  -4  10   23.89    8.39
  -6  -4  10    5.90    3.56
   6  -4 -10   12.93   23.92
   6  -4 -10   15.15    8.30
   6  -4  12    6.20    9.83
  -6   4  12  -23.58   25.61
  -6   4  12    9.53    4.83
   6   4 -12   15.50    5.82
   6   4 -12   10.96    5.33
   6   4  12   17.64   10.74
  -6  -4  12    7.96    3.63
   6  -4 -12   20.43    9.30
   6  -4 -12    6.78    5.54
  -6   4 -12   24.86   13.08
   6  -4  14    2.90    8.57
  -6   4  14   -0.38    2.27
  -6   4  14  -12.65   21.41
   6   4 -14   25.88    9.10
   6   4 -14    0.19    2.36
  -6  -4 -14   -0.40    6.63
   6   4  14    1.34    6.17
  -6  -4  14    8.56    3.78
  -6  -4  14   -0.92    2.10
   6  -4 -14    1.03    4.44
   6  -4 -14   -4.16   23.54
  -6   4 -14    3.33    6.93
   6  -4  16  -21.16   25.25
   6   4 -16    7.24    3.36
   6   4 -16    0.41    1.86
  -6  -4 -16    9.96    8.95
   6  -4 -16    3.61    2.55
  -6   4 -16    8.93    8.89
  -6  -6   0  123.60   33.19
  -6  -6   0  235.77   80.22
   6   6  -2  104.98   35.81
  -6  -6   2   96.89   33.07
   6  -6   4   34.85   11.72
   6  -6   4   64.90   33.35
  -6   6   4   28.88    9.35
  -6   6   4  243.82   66.12
   6   6  -4   46.35   14.45
   6   6  -4   69.88   35.83
  -6  -6   4   31.85   11.08
  -6  -6   4   36.02   12.13
   6  -6  -4  258.97   70.62
  -6   6  -4   78.29   40.09
  -6   6   6   -1.01   16.11
  -6  -6  -6   12.52    4.61
  -6  -6  -6   18.24   11.33
   6   6   6   10.50    3.83
   6   6   6   25.64   12.70
   6  -6  -6   10.62   19.15
  -6   6   8   76.03   35.47
  -6   6   8   13.04   15.93
  -6  -6  -8   21.48    7.43
  -6  -6  -8    3.44    7.44
   6   6   8   26.99   13.11
   6   6   8   30.79   10.56
   6  -6  -8   37.14   19.01
   6  -6  -8  162.65   75.12
   6  -6  10   47.23   20.45
  -6   6  10   43.09   18.92
  -6  -6 -10   24.78   12.32
   6   6  10   30.45   10.44
   6   6  10   23.09   11.59
  -6  -6  10   16.98    7.76
   6  -6 -10   10.80   20.59
   6  -6 -10   52.87   24.90
  -6   6 -10    7.74    8.20
   6  -6  12   20.97   12.03
  -6   6  12   22.88   12.29
  -6   6  12   29.10   24.35
  -6   6  12   22.23   10.02
   6   6 -12   30.68   13.55
  -6  -6 -12   33.98   15.77
   6   6  12   25.61   12.90
   6  -6 -12    3.55   24.46
   6  -6 -12   56.42   24.63
   6  -6 -12   11.54    7.47
   6  -6  14    1.24    7.72
  -6   6  14    1.96   24.67
  -6   6  14    0.91    2.32
   6   6 -14    1.51    1.97
  -6  -6 -14    3.33    7.26
   6   6  14    2.47    6.28
  -6  -6  14    0.83    2.09
   6  -6 -14   18.90   27.54
   6  -6 -14    2.33    5.19
   6  -6 -14   -0.62    2.50
  -6   6 -14    3.12    7.38
   6  -6  16   -3.07   25.49
  -6   6  16   28.05   30.67
   6   6 -16    2.35    2.22
  -6  -6 -16   16.19   10.74
   6  -6 -16    5.21    2.99
  -6   6 -16   14.21   10.36
   6   8   0   14.10    8.92
  -6  -8   0   25.55    9.76
  -6   8   2   21.59   15.76
  -6  -8  -2    1.38    7.43
  -6  -8  -2   43.32   13.66
   6   8   2   -6.21    7.12
   6   8   2   55.54   17.35
   6  -8  -2   29.56   19.00
   6  -8   4    4.29    4.66
  -6   8   4    1.74    6.70
  -6   8   4   23.24   18.03
   6   8  -4    3.75    3.10
   6  -8  -4   -7.37   18.25
   6  -8  -4    3.68    6.34
  -6   8  -4    4.13    4.62
   6  -8   6   18.60   10.06
  -6   8   6   10.43    8.64
  -6   8   6    0.31    8.31
   6   8   6    6.91    7.98
   6  -8  -6    7.39   13.87
   6  -8  -6    6.56    9.51
  -6   8  -6   21.81   11.75
  -6   8   8   59.53   17.13
  -6   8   8   25.01   16.91
  -6   8   8   19.42   10.81
  -6  -8  -8    5.80    7.59
   6   8   8   11.55    8.63
   6  -8  -8    7.21   17.48
   6  -8  -8   38.10   12.48
  -6   8  10   27.21   14.55
  -6   8  10   38.31   23.50
  -6   8  10   44.63   19.61
  -6  -8 -10   28.19   14.18
   6   8  10   25.34   13.00
  -6  -8  10   33.87   14.89
   6  -8 -10   27.16   24.84
  -6   8 -10   15.69   11.81
  -6   8  12   17.94   22.94
  -6   8  12    0.64    6.60
  -6   8  12    4.56    3.41
   6   8 -12   -1.25    2.39
  -6  -8 -12    7.47    7.78
   6   8  12    9.18    8.34
  -6  -8  12    5.61    3.35
   6  -8 -12   -0.19    5.09
   6  -8 -12    7.92    4.52
  -6   8 -12    7.55    9.09
   6  -8  14   -3.40   18.70
   6  -8  14   49.77   20.73
  -6   8  14   17.20   22.93
  -6   8  14    4.39    2.89
   6   8 -14    6.09    3.24
  -6  -8 -14   10.02    3.58
  -6  -8 -14    8.79    9.03
   6   8  14   13.43    8.73
  -6  -8  14    5.42    3.02
  -6  -8  14   17.29    8.36
   6  -8 -14   16.64   25.46
   6  -8 -14    1.42    2.22
   6  -8 -14   -0.20    5.52
  -6   8 -14   12.82    9.11
   6   8 -16   15.54    7.69
  -6  -8 -16   16.28   10.69
   6  10   0  197.55   52.03
   6 -10   0  136.44   39.16
  -6  10   0  168.80   46.84
  -6  10   2  119.02   34.76
  -6  10   4  782.14  206.23
   6 -10  -4  742.35  196.13
   6 -10  -4  110.27   28.90
   6 -10   6   13.74    6.64
   6 -10   6   11.86    6.78
  -6  10   6   25.16   13.50
  -6  10   6    9.98   16.56
  -6  10   6   11.65    6.92
   6  10  -6    6.95    4.27
  -6 -10   6    9.72    5.60
   6 -10  -6    0.97   14.18
   6 -10  -6    8.30    8.12
  -6  10  -6   14.49    7.33
  -6  10  -6   15.75    8.81
   6 -10   8  410.41  209.08
  -6  10   8  608.75  279.82
  -6  10   8  527.43  140.14
  -6  10   8  589.48  152.40
   6  10   8  437.26  162.17
   6 -10  -8  586.96  155.90
   6 -10  -8  647.44  167.23
   6 -10  -8  681.07  312.98
  -6  10  -8  508.00  258.81
   6 -10  10  610.17  226.29
  -6  10  10  801.40  368.41
  -6  10  10  887.46  384.04
  -6 -10 -10  685.97  254.23
   6  10  10  580.64  215.39
  -6 -10  10 1004.64  434.74
   6 -10 -10  660.23  176.54
   6 -10 -10  697.66  320.72
   6 -10  12  176.23   49.90
   6 -10  12  217.29   81.47
  -6  10  12  108.23   50.69
  -6  10  12  300.66  130.22
  -6  10  12  218.55   63.54
   6  10 -12  351.83  152.33
  -6 -10 -12  165.49   62.25
   6  10  12  179.70   67.38
  -6 -10  12  266.55  115.40
   6 -10 -12  265.60   77.47
   6 -10 -12  383.41  165.96
  -6  10 -12  188.23   70.56
   6 -10  14   31.65   15.04
  -6  10  14    9.23    4.46
  -6  10  14   32.09   25.98
   6  10 -14    7.10    3.55
  -6 -10 -14   10.19    9.01
   6  10  14    6.10    7.79
  -6 -10  14   20.78   10.16
  -6 -10  14   10.62    4.94
   6 -10 -14    7.62   27.33
   6 -10 -14   -0.09    6.25
   6 -10 -14   13.82    6.38
  -6  10 -14    5.09    7.83
  -6 -12   0   18.35   10.38
   6 -12   0   18.40   16.94
  -6  12   0   -6.34   13.65
  -6  12   2   21.86   14.73
   6  12  -2   24.37   10.01
  -6 -12  -2    5.13    7.13
   6  12   2    8.23    9.77
  -6 -12   2   24.32   11.23
  -6  12  -2   -1.49   12.33
   6 -12   4    9.51    8.56
  -6  12   4   30.41   16.19
  -6  12   4   74.82   35.53
   6 -12  -4   51.24   21.19
   6 -12  -4  126.16   58.70
   6 -12   6   11.06    6.86
   6 -12   6   16.93    9.58
  -6  12   6   19.88   11.38
  -6  12   6    4.54   14.79
  -6  12   6    0.09    4.36
   6  12  -6    6.34    4.02
  -6 -12  -6   -0.56    9.01
   6 -12  -6   -0.33   17.17
   6 -12  -6   -3.03    5.18
  -6  12  -6   14.41    8.12
  -6  12  -6   -0.27    4.95
   6 -12   8   40.77   21.22
  -6  12   8   14.56   19.17
  -6 -12  -8   21.62   10.69
  -6 -12   8   30.26   15.85
   6 -12  -8   30.05   24.02
   6 -12  -8   20.39   11.48
   6 -12  10    6.37    6.43
  -6  12  10   15.77   11.08
  -6  12  10    7.18   26.25
  -6  12  10    7.58    4.61
  -6 -12 -10   82.38   32.20
   6  12  10   77.08   30.24
  -6 -12  10    8.24    4.15
   6 -12 -10   37.57   31.72
   6 -12 -10   14.35    9.92
   6 -12  12   -0.07    4.39
   6 -12  12    2.43   17.51
  -6  12  12   10.58   25.01
  -6  12  12    5.28    8.27
  -6  12  12    6.10    3.54
  -6 -12 -12    8.68    8.28
  -6 -12  12    1.01    1.69
   6 -12 -12  -11.85   29.06
   6 -12 -12   -0.32    2.29
  -6  12 -12    9.08    8.16
   6 -12  14   -6.65   17.86
   6 -12  14   10.35    9.92
  -6  12  14  -13.48   24.92
  -6  12  14    1.26    2.12
   6  12 -14    0.72    1.67
  -6 -12 -14    4.10    7.93
   6  12  14    3.37    6.75
  -6 -12  14    9.49    5.80
   6 -12 -14    5.83    3.29
  -6  12 -14   -1.60   17.31
  -6  12 -14   -1.11    7.28
   6  14   0  193.13   51.18
   6  14   0  195.02   59.90
  -6 -14   0  262.13   69.15
   6 -14   0  119.64   35.42
  -6  14   0  111.87   32.39
   6 -14   2   23.13   14.64
  -6  14   2   45.12   18.95
   6  14  -2   63.80   18.32
  -6 -14  -2   33.95   13.61
   6  14   2   29.20   11.94
   6 -14  -2   57.57   23.13
  -6  14  -2   36.29   14.65
   6 -14   4   17.91   10.42
  -6  14   4   15.16   16.09
  -6  14   4   28.71   15.10
  -6 -14  -4   11.51   10.00
  -6 -14  -4    3.10    7.45
   6  14   4   -4.55    8.84
   6 -14  -4   27.93   14.57
  -6  14  -4    8.98    9.16
   6 -14   6    4.93    7.06
   6 -14   6   11.28    7.21
  -6  14   6    8.96    8.09
  -6  14   6   -8.97   17.12
   6  14  -6   32.39   16.83
  -6 -14  -6   -1.96    9.19
   6  14   6    6.96    8.40
   6 -14  -6   57.92   16.12
   6 -14  -6   11.43    7.89
  -6  14  -6   14.95    8.58
   6 -14   8   23.64   12.73
  -6  14   8   39.84   20.31
  -6  14   8   15.27    8.74
  -6  14   8   -8.74   22.66
   6  14  -8   17.97    9.66
  -6 -14  -8    1.00    8.34
   6 -14  -8   34.79   26.43
   6 -14  -8    5.43    7.71
   6 -14  10   96.47   49.44
   6 -14  10   92.49   26.85
  -6  14  10  105.03   38.15
  -6  14  10   46.65   20.53
   6  14 -10   90.89   46.62
  -6 -14 -10   75.48   29.73
   6  14  10   68.87   27.29
  -6 -14  10  100.97   51.73
   6 -14 -10   93.50   38.07
   6 -14 -10  182.23   48.48
   6 -14 -10   96.58   45.38
  -6  14 -10  103.53   53.07
  -6  14 -10   62.26   24.97
   6 -14  12   -1.08   13.71
   6 -14  12    7.72    7.87
  -6  14  12    3.55    8.43
  -6  14  12    1.94    2.78
  -6  14  12   38.29   26.85
   6  14 -12    2.84    2.51
  -6 -14 -12    2.53    7.24
  -6 -14  12    3.20    2.27
   6 -14 -12    2.88    3.08
   6 -14 -12  -12.71   28.16
  -6  14 -12   -7.18   13.50
  -6  14 -12    8.93    7.02
  -6  14 -12    3.97    7.12
   6 -14  14    3.74   18.46
  -6  14  14   23.54   30.67
  -6  14  14   -1.57    2.50
  -6 -14 -14   -1.81    8.65
   6  14  14   -1.51    7.20
  -6 -14  14    1.40    3.78
   6 -14 -14    2.83    2.50
   6 -14 -14   -1.47    7.07
  -6  14 -14   23.81   19.11
  -6  14 -14    3.35    8.72
   6  16   0  137.91   37.09
   6  16   0   91.73   28.46
  -6 -16   0  174.49   46.27
  -6 -16   0  109.17   33.79
   6 -16   0  154.64   44.47
  -6  16   0   90.56   28.27
   6 -16   2   33.34   17.31
  -6  16   2   18.70   16.36
   6  16   2   39.54   13.49
   6 -16  -2   16.19   19.41
   6 -16  -2   57.40   27.75
  -6  16  -2   28.83   14.45
  -6  16   4    8.50   17.40
  -6  16   4   25.55   13.88
  -6 -16  -4   -1.99    6.42
  -6 -16  -4   -4.63    8.71
   6  16   4   -3.07    6.50
   6  16   4    2.40    7.12
   6 -16  -4    1.38   20.34
  -6  16  -4    2.29   11.21
   6 -16   6   15.48   10.96
  -6  16   6    4.61    3.52
  -6  16   6   22.90   22.76
  -6  16   6   64.03   30.63
  -6 -16  -6    0.07    3.13
  -6 -16  -6   -1.77    7.57
   6  16   6   11.14    9.47
   6 -16  -6  -10.58   25.77
   6 -16  -6   69.18   32.97
  -6  16  -6   -7.55   11.38
  -6  16  -6    3.78    6.03
   6 -16   8   67.89   34.96
  -6  16   8  147.62   68.80
  -6  16   8   79.32   35.09
   6  16  -8   85.76   43.88
  -6 -16  -8   69.86   27.81
   6  16   8   52.92   22.04
   6 -16  -8   97.35   42.57
   6 -16  -8   99.20   46.66
  -6  16  -8   68.57   35.33
   6 -16  10   -7.83    8.31
  -6  16  10   -9.43   25.96
  -6  16  10   13.02    6.47
  -6  16  10   23.64   10.61
   6  16 -10    9.82    6.10
   6  16  10    5.15    8.27
  -6 -16  10    3.04    2.15
  -6 -16  10   11.42    6.79
   6 -16 -10   13.96   32.31
   6 -16 -10   18.05    9.77
   6 -16 -10    7.35    8.06
  -6  16 -10   -5.89    7.85
  -6  16 -10   21.43   11.87
  -6  16 -10   -1.01    8.25
   6 -16  12    6.39    5.56
   6 -16  12   -7.19   10.92
  -6  16  12    1.94    2.58
  -6  16  12   -0.08    8.49
  -6  16  12  -20.35   26.25
   6  16 -12    1.71    2.36
   6  16 -12    1.91    4.65
  -6 -16 -12   -0.02    8.01
   6 -16 -12    1.48    2.61
   6 -16 -12   -5.10   30.78
   6 -16 -12    0.21    7.23
  -6  16 -12   -7.35   12.51
  -6  16 -12    4.06    4.38
  -6  16  14   -8.09   32.36
   6  16 -14    4.69    2.81
  -6 -16 -14    7.05    9.80
  -6 -16  14    6.50    5.18
   6 -16 -14    7.64    4.05
  -6  16 -14   10.49   20.54
  -6  16 -14    6.15    5.95
  -6 -18   0  112.45   30.63
   6 -18   0   82.78   29.72
  -6  18   0  125.26   58.33
   6 -18   2   21.98   18.52
  -6  18   2    3.23   16.06
  -6  18   2   15.42   10.04
   6 -18  -2    3.79   21.03
   6 -18  -2    8.12    7.64
  -6  18  -2   18.51   17.72
  -6  18   4   77.95   37.14
  -6  18   4   54.45   25.52
  -6 -18  -4   -3.96    6.62
   6  18   4   39.67   16.87
   6  18   4   13.58    9.05
   6 -18  -4   66.13   31.77
  -6  18  -4   48.64   19.33
   6 -18   6   36.45   13.29
  -6  18   6   37.25   27.51
  -6 -18  -6    3.77    8.84
  -6 -18  -6    3.19    7.40
   6  18   6    1.73    7.04
   6  18   6   34.05   16.66
   6 -18  -6   36.11   19.04
  -6  18  -6   69.51   23.47
  -6  18  -6   26.56   10.51
   6 -18   8   31.44   12.61
   6 -18   8   13.94    8.46
  -6  18   8   20.88   24.86
  -6  18   8   18.33   12.12
  -6  18   8    0.04    7.16
   6  18  -8   15.59    8.58
  -6 -18  -8   12.53    9.65
   6  18   8   18.43   10.85
   6 -18  -8   -0.84    7.72
   6 -18  -8   10.45   27.86
   6 -18  -8   11.24    9.75
  -6  18  -8    9.36    6.79
  -6  18  -8   19.61    8.98
   6 -18  10   10.29    6.77
  -6  18  10    0.72    7.57
  -6  18  10    3.68    7.08
  -6  18  10    5.99   27.71
   6  18 -10    2.63    3.91
   6  18  10    2.20    6.95
  -6 -18  10   -0.10    1.57
  -6 -18  10    9.41    5.94
   6 -18 -10   18.07   31.82
   6 -18 -10    5.66    8.13
   6 -18 -10    0.01    6.73
  -6  18 -10   29.64   15.92
   6 -18  12    6.91    5.62
   6 -18  12    0.34    6.94
  -6  18  12  -15.39   29.31
  -6  18  12    0.39    9.02
  -6  18  12    1.98    2.38
   6  18 -12    4.11    4.34
  -6 -18 -12   16.96   10.19
  -6 -18  12    4.97    4.89
   6 -18 -12    3.28    7.54
   6 -18 -12    8.95   32.83
   6 -18 -12    6.16    3.47
  -6  18 -12   13.30   10.42
  -6  18 -12    5.67    5.02
  -6  18 -12   -0.59    7.23
   6  20   0  421.63  109.78
   6  20   0  378.99  116.05
  -6 -20   0  415.63  127.19
   6 -20   0  550.80  147.97
   6 -20   0  406.31  187.12
  -6  20   0  421.94  113.30
  -6  20   0  347.25  160.12
   6 -20   2  375.20  101.70
  -6  20   2  321.51   88.23
  -6  20   2  266.39  123.17
   6  20   2  246.98   65.01
   6 -20  -2  310.46   87.63
   6 -20  -2  260.24  120.35
  -6  20  -2  274.13   75.26
   6 -20   4  357.35   96.56
  -6  20   4  563.90  259.60
  -6  20   4  328.78   90.80
   6  20   4  387.20  144.00
   6 -20  -4  256.92   76.33
   6 -20  -4  559.95  257.71
   6 -20   6   90.96   28.88
  -6  20   6  159.65   74.39
   6  20   6  112.72   43.16
   6 -20  -6  111.11   44.12
  -6  20  -6   65.09   22.96
   6 -20   8    5.12    7.54
   6 -20   8   23.97   13.05
  -6  20   8   37.20   19.61
  -6  20   8    6.22    7.22
  -6  20   8    9.64   23.51
  -6 -20  -8   24.86   12.32
   6  20   8   19.60   11.03
  -6 -20   8   26.43   14.03
   6 -20  -8   19.31   33.89
   6 -20  -8   15.00   10.96
  -6  20  -8    0.89    7.38
   6 -20  10    7.42    5.68
  -6  20  10    8.67    9.44
  -6  20  10   19.06    8.91
  -6  20  10   29.28   25.96
   6  20 -10    4.00    4.18
   6  20  10   13.06    9.25
  -6 -20  10   49.47   21.51
   6 -20 -10    2.88    6.54
   6 -20 -10   22.12   29.13
   6 -20 -10   14.52    9.75
  -6  20 -10    6.17    5.38
   6 -20  12    2.72    4.69
  -6  20  12    0.24    9.12
  -6  20  12  -18.95   33.18
  -6  20  12   11.76    5.59
   6  20 -12    1.51    3.94
  -6 -20 -12    4.99    8.64
   6 -20 -12    0.95    7.57
   6 -20 -12    5.06    7.22
   6 -20 -12   17.70    7.99
  -6  20 -12   17.32   10.20
  -6  20 -12    0.26    7.80
  -6 -22   0    3.79    5.66
   6 -22   0   21.62   30.00
   6 -22   0    8.33    8.66
  -6  22   0    3.26   23.10
   6 -22   2   52.32   25.94
   6 -22   2    8.37   25.16
  -6  22   2   19.19   13.45
  -6  22   2   37.71   25.90
  -6 -22  -2    1.10   11.40
   6  22   2   10.44   13.42
   6 -22  -2   25.71   14.75
  -6  22  -2   -9.38   20.53
  -6  22  -2   33.95   18.14
  -6  22   4   -4.92   22.72
  -6 -22  -4   -7.46   11.94
  -6 -22  -4   -1.71   11.15
   6  22   4   22.16   13.01
   6 -22  -4   11.75   30.10
   6 -22  -4    9.18    9.94
  -6  22  -4  -17.97   17.67
   6 -22   6    7.14    6.53
  -6  22   6  -21.02   24.59
  -6  22   6   -2.42    7.93
  -6 -22  -6   -1.18    7.14
   6  22   6    7.92    8.58
   6  22   6   -6.67    8.37
   6 -22  -6   27.57   34.12
   6 -22   8    1.11    8.44
  -6  22   8   -1.71    7.28
  -6  22   8   -3.37    4.27
  -6  22   8   18.10   23.45
  -6 -22  -8    2.92    7.20
   6  22   8   -3.56    4.83
   6  22   8    3.80    7.45
   6 -22  -8   21.22   30.38
   6 -22  -8    5.57    8.13
  -6  22  10   23.47   14.89
  -6 -22 -10   33.35   15.03
   6  22  10   30.29   14.19
  -6 -22  10   11.96    5.36
  -6 -22  10   28.90   15.48
   6 -22 -10   29.66   35.62
   6 -22 -10   12.99   10.32
  -6  22 -10   26.13   14.10
  -6 -24   0    5.86    5.44
   6 -24   0    5.25   27.43
   6 -24   0   19.77   11.75
  -6  24   0    7.13   20.94
  -6  24   0   21.73   13.43
   6 -24   2   -0.44    7.67
  -6  24   2   12.54   11.18
   6  24  -2  -13.03    9.71
  -6 -24  -2   -4.84    9.85
   6  24   2    6.43   12.58
  -6 -24   2   -1.11    6.62
   6 -24  -2   -4.74   29.04
   6 -24  -2    7.07    9.20
  -6  24  -2   19.01   21.25
  -6  24  -2    1.79    8.04
  -6  24   4   18.08   11.95
  -6  24   4   36.84   27.02
  -6 -24  -4   11.69   10.46
  -6 -24  -4    1.08    9.52
   6  24   4   12.07   10.04
   6 -24  -4   10.12   31.54
   6 -24  -4    7.98    9.39
  -6  24  -4   10.41    9.07
  -6  24   6    8.18    9.02
  -6  24   6   -0.41   24.07
  -6 -24  -6    1.90    7.85
  -6 -24  -6   -1.16    6.64
   6  24   6   -1.38    6.48
   6  24   6   -3.68    8.66
   6 -24  -6    5.95    7.84
   6 -24   8    0.81    5.91
  -6  24   8   21.49   26.62
  -6 -24  -8    6.77    7.76
   6  24   8   -0.45    6.60
   6  24   8    6.58    8.66
   6 -24  -8   11.03   31.61
   6 -24  -8    2.93    7.95
  -6  24  10   30.43    9.95
  -6  24  10    7.46   31.14
  -6  24  10    2.02    9.78
  -6 -24 -10    4.45    8.31
   6 -24 -10   11.47    6.10
  -6  24 -10   -3.75    6.26
  -6  26   0   14.51   24.67
  -6  26   0   26.13   14.92
   6 -26   2    5.43    6.84
  -6  26   2   28.14   15.59
  -6  26   2  -11.01   21.98
   6  26   2   10.59   11.13
   6  26   2    1.57    8.21
  -6 -26   2    9.08    7.37
   6 -26  -2   -4.72   28.88
   6 -26  -2   29.23   15.78
  -6  26  -2    6.17   22.36
   6 -26   4    2.25    6.61
  -6  26   4   12.48   10.38
  -6 -26  -4    4.35   10.98
  -6 -26  -4   -2.07    7.04
   6  26   4    0.64   10.52
   6 -26  -4   29.34   28.96
   6 -26  -4    6.32    7.88
  -6  26   6   29.48   25.03
  -6  26   6   13.11   10.77
  -6 -26  -6   -1.78    8.99
  -6 -26  -6    7.38    8.11
   6  26   6    0.43    8.95
   6 -26  -6    6.36   30.02
   6 -26  -6    7.31    9.17
  -6  26  -6   -1.89    8.56
  -6  26   8    2.28   30.54
  -6 -26  -8    1.89    6.85
  -6 -26  -8    4.43    7.63
   6 -26  -8    5.11    8.06
  -6  26  -8   11.15    7.27
   6 -28   0    0.01    7.66
  -6  28   0   39.68   25.04
  -6  28   0    3.90    8.59
   6 -28   2    1.28    6.57
  -6  28   2  -15.07   22.83
   6  28   2    4.44   10.42
   6  28   2   -0.13    9.34
  -6 -28   2   -0.14    4.97
   6 -28  -2    0.63    7.79
  -6  28  -2    8.00    9.20
   6 -28   4    0.47    6.63
  -6  28   4  -14.89   25.83
  -6  28   4    8.35    9.01
   6  28  -4    4.39    6.35
  -6 -28  -4    1.84   10.11
   6  28   4    0.09    9.84
   6  28   4   -0.53   12.04
   6 -28  -4   -3.64   33.68
  -6  28  -4    2.68    7.12
  -6  28   6    2.24    7.93
  -6 -28  -6    3.55   10.67
  -6 -28  -6    2.20    8.22
   6  28   6    5.38   10.53
   6 -28  -6    4.67    8.06
  -6  28  -6   -0.82    6.40
  -6 -30   0    0.30   10.38
   6 -30   0   26.61   14.84
  -6  30   0   15.39   10.88
  -6  30   2    8.85    8.75
  -6  30   2  -38.44   29.94
   6  30  -2    8.47    7.47
  -6 -30  -2   -0.55   12.55
   6 -30  -2    5.27    8.31
  -6  30  -2   13.44   10.66
   6 -30   4    3.62    7.91
  -6  30   4    4.64    8.26
   6  30   4    4.51   12.26
   7  -1   1  108.25   55.29
  -7   1   1    6.02   12.49
   7  -1  -1    2.08    9.00
  -7   1  -1  133.53   68.11
  -7   1   3  516.69  133.66
   7  -1  -3  519.85  134.39
  -7   1   5  658.17  169.91
  -7  -1   5  693.39  179.23
   7  -1  -5  631.49  163.28
  -7   1   7  939.90  242.56
   7  -1  -7 1032.12  266.39
   7  -1   9   88.04   33.86
   7   1   9  113.03   42.75
  -7   1  -9   60.37   23.94
   7  -1  11   14.87   12.41
   7   1  11   17.40   12.24
  -7   1 -11   11.79   11.35
   7  -1  13    2.80    8.44
  -7   1  13   -0.45    2.40
  -7   1  13   24.73   26.09
  -7   1  13   22.31   11.10
   7   1 -13    0.89    2.56
  -7  -1 -13    7.66    9.12
   7   1  13    7.51    8.92
  -7  -1  13    3.97    2.90
   7  -1 -13   31.84   31.88
   7  -1 -13    2.03    2.81
  -7   1 -13    4.32    8.48
   7  -1  15   18.85   11.29
  -7   1  15    8.62    5.62
  -7   1  15   18.89   26.78
  -7   1  15    6.46    3.43
   7   1 -15   16.41    8.32
   7   1 -15    4.35    2.68
  -7  -1 -15    7.23    8.05
   7   1  15   21.43   11.66
  -7  -1  15   14.45    7.37
  -7  -1  15    2.88    2.19
   7  -1 -15   17.37    9.02
   7  -1 -15   10.19    4.91
  -7   1 -15   13.50    9.18
  -7   3   1    1.47    7.88
  -7  -3  -1   11.25    8.83
   7  -3   3  355.30  181.12
   7   3  -3  246.35   64.46
  -7  -3   3  263.87   68.79
  -7   3  -3  417.99  213.02
  -7   3   5    7.65    7.97
   7   3  -5   31.82   11.36
  -7  -3   5    3.54    8.36
   7  -3  -5   10.85   10.09
  -7   3  -5   10.12    5.83
  -7   3   7   35.50   13.56
   7  -3  -7   33.07   13.54
   7  -3   9  122.27   46.30
   7   3  -9   91.94   31.36
  -7  -3  -9  101.82   39.24
   7  -3  -9    1.66   14.25
   7  -3  11    2.68   10.33
  -7   3  11   27.24   24.89
   7   3 -11    3.47    2.99
  -7  -3 -11    2.46    8.90
   7   3  11    6.04    8.64
  -7   3 -11    0.72    8.97
   7  -3  13   11.49   10.01
  -7   3  13   22.19   11.63
  -7   3  13    5.89    3.48
   7   3 -13    5.76    3.53
   7   3  13   32.88   14.88
  -7  -3  13   10.51    4.23
  -7  -3  13    2.72    2.56
   7  -3 -13  -11.93   28.44
   7  -3 -13    9.60    6.46
   7  -3 -13   15.17    7.07
  -7   3 -13    0.48    8.29
   7  -3  15    5.13    8.87
  -7   3  15   -0.10    4.68
   7   3 -15   -0.44    2.45
   7   3 -15   -0.02    1.78
  -7  -3 -15   -2.94    7.33
   7   3  15    4.22    7.57
  -7  -3  15    4.69    3.07
  -7  -3  15    2.06    2.26
  -7  -3  15    4.27    2.55
   7  -3 -15    0.64    2.00
   7  -3 -15    0.07    3.67
  -7   3 -15    5.26    8.91
   7   5  -1 1296.93  334.30
   7   5  -1 2176.03  739.51
   7   5   1 1977.06  671.91
  -7  -5   1 1342.10  345.99
  -7  -5   1 2146.03  729.08
   7   5  -3  652.34  332.41
  -7  -5  -3  858.88  262.45
  -7  -5   3 1050.12  356.88
   7  -5   5  355.46  108.79
   7   5  -5  322.77   83.77
   7   5  -5  352.15  119.70
  -7  -5   5  318.35   82.73
  -7  -5   5  362.25  123.14
   7  -5  -5  274.29   71.60
  -7   5  -5  333.51  170.07
  -7  -5  -7   31.05   15.56
  -7  -5   7   32.94   11.42
   7  -5  -7    2.23   16.94
  -7   5   9  840.89  222.03
  -7  -5  -9  647.92  240.19
  -7  -5   9  877.83  298.30
   7  -5  -9  628.97  167.07
  -7   5  -9  884.94  327.67
  -7   5  11   41.61   29.80
  -7   5  11  107.13   49.87
   7   5 -11  106.07   36.19
  -7  -5 -11  107.21   41.37
  -7  -5  11   91.38   31.22
   7  -5 -11   40.69   32.23
  -7   5  13   99.36   46.28
  -7   5  13   87.78   38.58
  -7   5  13  221.71   96.01
   7   5 -13  370.77  160.43
   7   5 -13  109.48   37.33
  -7  -5 -13  326.09  121.39
   7   5  13  219.82   82.19
   7  -5 -13  238.92  103.43
   7  -5 -13  194.70   89.76
  -7   5 -13  156.53   59.00
   7  -5  15   44.06   19.14
  -7   5  15    4.41    5.98
  -7   5  15    8.42   23.96
   7   5 -15   30.78   13.47
   7   5 -15   34.38   11.98
  -7  -5 -15   12.04    9.31
   7   5  15    9.62    8.08
  -7  -5  15   20.89    9.26
   7  -5 -15    2.89    4.36
   7   7  -1  168.80   57.45
  -7  -7  -1  154.62   52.63
   7   7   1  133.91   45.61
   7  -7   3   83.54   42.81
   7   7  -3   57.84   19.85
   7   7  -3  122.78   33.46
   7   7  -3   79.75   40.73
   7   7   3   82.26   28.06
  -7  -7   3   57.86   29.58
  -7  -7   3   50.04   17.21
  -7   7  -3   73.22   37.61
   7  -7   5   41.36   13.78
   7  -7   5   54.64   28.11
  -7   7   5   47.26   13.95
  -7   7   5   52.25   21.93
   7   7  -5   68.09   19.33
  -7  -7  -5   54.43   18.60
  -7  -7   5   59.91   20.51
   7  -7  -5   26.04   20.47
  -7   7  -5   59.26   30.46
  -7   7  -5   48.54   15.75
  -7   7   7   -3.43   16.52
  -7   7   7    3.51    8.41
  -7  -7  -7   -1.18    8.93
   7   7   7    9.18    9.03
   7   7   7    6.60    2.60
  -7  -7   7    1.88    2.43
   7  -7  -7  -17.17   19.79
   7  -7  -7   22.22   11.19
  -7   7   9   70.89   27.11
  -7  -7  -9   87.50   29.78
  -7  -7  -9   37.05   16.03
   7   7   9   69.94   23.83
   7   7   9   80.66   31.22
   7  -7  -9   20.09   19.83
   7  -7  -9  107.97   29.31
  -7   7  11   14.37   23.53
  -7   7  11   27.60   14.49
  -7  -7 -11   21.41   12.90
   7   7  11   16.79    5.88
   7  -7 -11   -4.29   26.50
   7  -7 -11   30.92   15.51
  -7   7 -11    7.97   10.76
   7  -7  13    1.02    8.55
  -7   7  13    3.12    6.12
  -7   7  13    4.51    2.92
   7   7 -13   -1.99    2.22
  -7  -7 -13    4.25    7.03
   7   7  13    4.49    7.64
  -7  -7  13    0.14    1.86
   7  -7 -13   11.87   26.86
   7  -7 -13    2.67    2.55
  -7   7 -13    2.32    8.21
   7  -7  15   10.04   10.73
  -7   7  15   -1.31    6.96
  -7   7  15  -23.13   25.91
   7   7 -15   -1.33    2.01
  -7  -7 -15    4.15    8.09
   7   7  15    4.33    9.02
  -7  -7  15    0.65    1.72
   7  -7 -15    2.52    2.52
   7  -7 -15    3.56    5.45
  -7  -9  -1   90.56   24.57
   7   9   1   98.14   26.50
  -7   9   3  183.49   51.35
   7   9  -3  261.02   67.97
  -7  -9   3  303.19   78.88
   7  -9   5    4.36    5.40
  -7   9   5    3.89    5.25
  -7   9   5    3.36   16.82
   7   9  -5   14.70    7.82
   7  -9  -5   -4.97   19.14
   7  -9  -5   -0.45    7.26
  -7   9  -5    7.50    5.22
  -7   9   7  189.49   49.82
  -7   9   7  172.44   48.35
   7   9   7  174.17   65.20
   7  -9  -7  201.18   53.18
  -7   9  -7  122.61   62.60
  -7   9   9  188.70   49.66
  -7   9   9   85.49   29.18
  -7   9   9  128.51   59.83
   7  -9  -9   75.78   30.18
   7  -9  -9   85.62   39.90
   7  -9  11   22.82   12.86
  -7   9  11   -5.38   24.13
  -7  -9 -11   16.22   11.54
   7   9  11   22.17   12.11
  -7  -9  11   11.21    5.30
   7  -9 -11   -4.12   29.56
   7  -9 -11   17.09   10.50
   7  -9  13   71.06   27.92
  -7   9  13   58.05   29.56
  -7   9  13   42.49   21.52
  -7   9  13   21.52    9.67
   7   9 -13   27.62   12.19
  -7  -9 -13   34.35   11.76
   7   9  13   45.27   18.65
  -7  -9  13   23.91   10.59
   7  -9 -13   36.38   26.18
   7  -9 -13   27.65   12.23
   7  -9 -13   66.24   31.19
  -7   9 -13   42.26   17.92
   7  -9  15   13.95   25.39
  -7   9  15    1.10    7.85
  -7   9  15  -23.26   27.26
  -7  -9 -15   -0.19    1.25
  -7  -9 -15    0.01    8.30
   7  -9 -15    0.86    2.26
   7 -11  -1  224.40   62.25
  -7  11   3  428.73  114.06
   7 -11   5  135.92   69.39
  -7  11   5  108.57   32.55
   7 -11  -5   87.50   28.91
   7 -11  -5   23.18    9.98
  -7  11  -5  124.04   63.39
   7 -11   7  510.69  260.24
  -7  11   7  693.08  318.51
  -7  11   7  396.67  106.18
  -7  11   7  457.94  118.55
   7  11  -7  479.26  244.14
   7  11   7  473.73  175.60
  -7 -11   7  430.79  219.50
   7 -11  -7  335.09   86.88
   7 -11  -7  383.88  103.23
   7 -11  -7  651.71  299.56
  -7  11  -7  503.90  256.76
  -7  11  -7  472.79  144.60
   7 -11   9  127.85   65.47
  -7  11   9  267.50   69.91
  -7  11   9  159.80   48.94
  -7  11   9  298.45  137.64
   7  11   9  122.05   46.57
   7 -11  -9  234.50   61.82
   7 -11  -9  179.70   83.17
  -7  11  -9  126.05   64.43
  -7  11  11    0.10   22.91
  -7 -11 -11    2.94    9.18
   7  11  11    8.70    9.41
  -7 -11  11    2.59    2.19
   7 -11 -11   13.25   23.37
   7 -11  13   19.08   11.77
  -7  11  13    8.74   24.40
  -7  11  13    7.24    4.06
  -7  11  13   13.58    9.77
   7  11 -13   24.30   10.85
   7  11  13   30.81   14.14
   7 -11 -13   29.25   27.57
   7 -11 -13   11.17    5.53
  -7  11 -13    0.33    9.50
   7 -11  15    0.41   22.31
  -7  11  15    6.34    9.04
  -7 -11 -15    0.68    9.06
   7 -11 -15   -3.95    2.76
  -7  11 -15    3.86   10.80
   7 -13   1   47.72   18.57
  -7 -13  -1  111.83   31.01
  -7 -13  -1  138.45   42.59
   7  13   1  143.18   44.12
   7 -13  -1   93.26   29.92
  -7  13  -1   73.89   24.70
   7 -13   3   -9.24   11.90
  -7  13   3  -10.23   15.37
   7  13  -3    6.55    7.70
  -7 -13  -3    1.09    7.90
  -7 -13   3    8.03    8.68
   7 -13  -3   -9.29   15.98
  -7  13  -3   -5.76   11.56
  -7  13   5   36.54   18.62
  -7  13   5   -0.01   14.15
  -7 -13  -5   -1.82    3.69
  -7 -13  -5    8.16   10.86
   7 -13  -5   -0.01    3.11
   7 -13   7    5.30    5.67
   7 -13   7   13.47    7.77
  -7  13   7    2.63    4.79
   7  13  -7    7.33    4.74
  -7 -13  -7    1.76   11.03
  -7 -13   7   12.05    6.74
   7 -13  -7   24.19   23.91
   7 -13  -7   -0.70    5.53
   7 -13  -7   21.68   11.89
  -7  13  -7   10.45    6.65
   7 -13   9   80.93   41.48
  -7  13   9  104.62   29.42
  -7  13   9   50.99   26.07
  -7  13   9   75.78   35.97
   7  13  -9   93.59   47.83
   7  13   9  116.24   44.50
  -7 -13   9   86.49   44.29
   7 -13  -9  104.19   48.72
   7 -13  -9   79.08   35.74
   7 -13  -9   74.33   22.74
  -7  13  -9   99.31   50.86
   7 -13  11    6.60    6.09
  -7  13  11   30.87   16.68
  -7  13  11    2.80   24.76
  -7 -13 -11    8.49    9.34
   7  13  11    7.05    8.36
  -7 -13  11   -0.06    1.78
   7 -13 -11   -6.27   30.89
   7 -13 -11   16.00   10.38
  -7  13 -11    5.54    8.38
  -7  13 -11   10.83    7.55
   7 -13  13  -12.98   15.01
  -7  13  13    6.78    8.21
  -7  13  13  -18.57   24.13
  -7  13  13    5.61    3.32
   7  13  13    1.88    7.90
   7 -13 -13  -24.87   29.53
   7 -13 -13    3.54    2.96
   7 -13 -13    4.09    6.49
  -7  13  15    7.44   10.80
  -7 -13 -15    0.39    9.38
  -7  13 -15    9.23   10.59
  -7 -15  -1   98.81   27.65
  -7 -15  -1   63.35   19.80
   7  15   1   70.38   21.48
  -7 -15   1   79.41   23.23
   7 -15  -1   55.68   22.72
  -7  15  -1  107.40   31.38
   7 -15   3  240.82   64.79
  -7  15   3  281.56   76.13
   7  15   3  109.72   29.58
   7 -15  -3  349.78   94.12
  -7  15  -3  259.60   69.92
   7 -15   5  114.28   31.84
  -7  15   5  188.86   52.90
  -7  15   5  264.97  122.24
  -7 -15  -5   94.49   36.92
  -7  15  -5  120.95   33.27
   7 -15   7   48.07   16.06
  -7  15   7   -3.96    6.43
  -7  15   7   76.27   29.75
  -7  15   7   52.81   26.09
  -7 -15  -7   17.40   14.93
  -7 -15   7   43.88   22.72
   7 -15  -7   56.23   31.69
   7 -15  -7   60.29   29.45
   7 -15   9   19.90   11.27
  -7  15   9   58.44   28.98
   7  15  -9   53.91   27.76
  -7 -15  -9   21.90   12.23
   7  15   9   27.07   13.30
  -7 -15   9   25.08   13.40
   7 -15  -9   63.69   34.17
   7 -15  -9   10.71   12.67
   7 -15  -9   26.26   14.68
  -7  15  -9   14.13    8.89
   7 -15  11   -0.23   12.37
  -7  15  11   33.87   27.76
  -7  15  11   44.33   15.34
  -7 -15 -11   29.40   13.63
   7  15  11   40.73   17.28
   7 -15 -11   22.53   11.78
  -7  15 -11    2.80    7.50
  -7  15  13  133.36   62.52
  -7 -15 -13  161.38   60.89
   7  15  13  157.70   59.45
   7 -15 -13  113.84   53.28
  -7  15 -13  106.58   54.67
   7  17   1   26.28    9.38
  -7  17  -1   25.96   15.85
  -7  17   3   54.53   22.01
   7  17   3   49.38   14.83
   7 -17  -3   90.69   31.63
   7 -17  -3   79.67   37.69
  -7  17  -3   83.44   25.42
   7 -17   5   35.44   18.07
  -7  17   5   45.51   22.66
   7  17   5   -3.70    6.91
   7  17   5   47.12   19.60
   7 -17  -5   59.91   29.32
   7 -17  -5  109.96   51.38
  -7  17  -5   33.92   17.73
   7 -17   7   27.19   13.09
   7 -17   7    6.61    5.64
  -7  17   7    8.28   10.28
  -7  17   7    1.43    7.27
  -7  17   7    2.36   25.20
  -7 -17  -7   -0.45   10.94
   7  17   7    6.17   11.34
  -7 -17   7    4.15    3.82
   7 -17  -7   21.63   31.98
   7 -17  -7   50.56   25.09
  -7  17  -7   15.56   10.50
  -7  17  -7   17.01    8.15
   7 -17   9   17.69    9.77
  -7  17   9   21.10   10.51
  -7  17   9   16.72   11.42
  -7 -17  -9    7.78    8.77
  -7 -17   9   20.15   10.89
   7 -17  -9    0.66    9.16
   7 -17  -9    4.70   30.97
   7 -17  -9   16.88   11.17
  -7  17  -9   17.86   10.18
   7 -17  11    0.85    4.03
   7 -17  11    4.52    8.84
  -7  17  11    3.34    8.55
  -7  17  11   11.03    8.79
   7  17 -11    5.62    4.40
  -7 -17 -11   27.68   13.65
   7  17  11   41.55   17.77
  -7 -17  11    1.38    1.82
   7 -17 -11   20.34   29.32
   7 -17 -11   11.43    9.35
   7 -17 -11    8.24    7.98
  -7  17 -11    8.73    6.02
   7 -17  13   30.98   17.69
   7 -17  13   34.68   18.35
  -7  17  13   13.10   10.65
  -7  17  13   10.20    5.00
   7  17 -13   27.51   14.69
   7  17 -13   11.76    5.51
  -7 -17 -13    9.38    9.74
   7 -17 -13   13.59    9.65
  -7  17 -13    7.19   13.44
  -7  17 -13    0.60    8.22
   7 -19   1   19.87   20.94
  -7  19   1    4.77    8.14
   7  19  -1   -4.28    9.44
  -7 -19  -1   -8.24   12.91
  -7 -19  -1    9.73    5.48
   7  19   1   15.87   10.89
  -7 -19   1   13.32   10.62
   7 -19  -1  -17.34   23.92
  -7  19  -1  -12.09   18.29
  -7  19   3  -16.99   21.51
  -7  19   3   31.50   17.50
  -7 -19  -3   12.87   10.58
   7  19   3    4.54   10.32
   7 -19  -3  -52.57   31.09
  -7  19   5   93.47   44.55
  -7  19   5   52.49   29.66
  -7 -19  -5   -0.84    7.55
   7  19   5   90.03   35.26
   7 -19  -5  129.32   48.15
  -7  19  -5   66.69   24.29
  -7  19   7    9.52    9.80
  -7  19   7   -0.57    5.39
  -7  19   7   12.38   24.62
  -7 -19  -7   -5.67    8.50
   7  19   7    0.69    6.71
   7  19   7   15.73   11.55
   7 -19  -7    4.38   30.41
   7 -19  -7   24.24   14.26
  -7  19  -7   25.47   14.16
  -7  19  -7    9.52    7.05
   7 -19   9   28.25   15.27
  -7  19   9   -7.91    6.93
  -7  19   9   20.81   28.91
  -7  19   9   20.86   12.80
   7  19  -9    7.03    4.73
  -7 -19  -9    3.86    7.29
  -7 -19   9    2.48    3.83
   7 -19  -9   45.05   34.06
   7 -19  -9   -5.65    5.72
  -7  19  -9   -1.98    7.24
  -7  19  -9   34.22   17.99
  -7  19  -9    7.30    6.47
   7 -19  11    7.46    5.77
  -7  19  11   13.11    8.57
  -7  19  11   -1.77   27.67
   7  19 -11    8.38    5.54
  -7 -19 -11   13.50    9.37
   7  19  11    4.04    7.92
  -7 -19  11    2.70    1.82
  -7 -19  11    8.52    5.74
   7 -19 -11   41.77   33.16
   7 -19 -11   14.93   10.47
   7 -19 -11    4.26    8.99
  -7  19  13    5.49    9.38
  -7 -19 -13   -0.34    9.31
   7 -19 -13   -0.97    8.26
  -7  19 -13   26.53   14.55
  -7  19 -13   -1.92    8.33
   7 -21   1   86.06   35.36
   7  21  -1   14.00   11.22
   7  21  -1   62.83   20.51
  -7 -21  -1   29.36   14.03
   7  21   1   40.30   17.84
  -7 -21   1   59.85   19.52
   7 -21  -1   64.60   34.72
   7 -21  -1   91.68   43.84
   7 -21   3   -2.08   25.58
  -7  21   3   31.93   26.53
  -7 -21  -3   21.43   12.82
   7  21   3   27.18   13.99
   7 -21  -3   19.23   30.57
   7 -21  -3   18.00   12.21
  -7  21  -3   34.87   25.06
   7 -21   5  114.98   35.94
  -7  21   5   84.17   32.61
  -7  21   5  106.84   50.52
  -7 -21  -5   -7.06   10.76
   7  21   5   44.83   19.08
   7  21   5   16.19   11.36
   7 -21  -5  115.81   54.48
  -7  21  -5   67.24   24.16
   7 -21   7   77.57   24.90
  -7  21   7  101.33   39.46
  -7  21   7   62.06   30.89
  -7 -21  -7   -2.52    9.17
   7 -21  -7  107.33   50.56
  -7  21  -7   71.58   23.83
  -7  21  -7   62.22   20.34
   7 -21   9   51.72   17.50
   7 -21   9   42.26   22.04
  -7  21   9   50.60   25.17
  -7  21   9   53.63   30.75
  -7  21   9   -4.61    6.12
   7  21  -9   12.68    7.43
  -7 -21  -9   20.02   11.07
   7  21   9   29.39   14.18
   7 -21  -9    0.08    5.50
   7 -21  -9   36.68   18.85
  -7  21  -9    7.21    9.47
  -7  21  -9   63.01   20.92
  -7  21  -9   26.37   14.29
   7 -21  11   12.53    7.54
  -7  21  11   22.88   10.20
  -7  21  11   19.61   29.94
   7  21 -11   14.28    8.18
  -7 -21 -11   38.20   17.04
   7  21  11   19.34   11.39
   7 -21 -11    4.45    7.88
   7 -21 -11   12.73    9.50
  -7  21 -11   17.28   10.10
  -7  23   1   -0.59    8.23
  -7  23   1  -17.48   23.37
   7  23  -1   -0.12    5.99
  -7 -23  -1   -7.88   13.61
   7  23   1    1.46   13.16
  -7 -23   1    0.76    6.21
   7 -23  -1   40.19   29.85
  -7  23  -1    4.85   19.75
  -7  23  -1    5.27    8.20
  -7  23   3  -11.55   20.72
  -7  23   3   -3.34    9.48
  -7 -23  -3   -2.89   10.69
  -7 -23  -3   14.04   12.84
   7  23   3   11.28   13.58
   7 -23  -3  -13.20   29.17
  -7  23  -3   -2.38   19.20
   7 -23   5   66.99   27.81
  -7  23   5   20.78   13.25
  -7 -23  -5    4.29   10.89
  -7 -23  -5    2.54    8.48
   7  23   5   16.80    9.78
   7 -23  -5   25.22   32.14
   7 -23  -5   47.44   23.97
   7 -23   7   -0.41    6.30
  -7  23   7    4.39   26.91
  -7  23   7    7.15    8.64
   7  23   7   -3.12    8.00
   7  23   7  -11.69   10.37
   7 -23  -7   30.57   29.61
   7 -23  -7    0.47    7.20
  -7  23  -7   -1.52   13.11
   7 -23   9   -4.29    6.07
  -7  23   9    6.55    8.84
  -7  23   9    1.61    6.09
  -7  23   9    6.83   25.74
  -7 -23  -9    4.04    7.69
   7  23   9   -0.12    8.04
   7 -23  -9   -9.02   34.19
   7 -23  -9   -1.27    3.10
   7 -23  -9    7.13    8.45
  -7  23  -9   -4.09    5.77
  -7  23  11    2.30    8.22
  -7  23  11   -1.28    8.70
   7  23 -11    7.73    5.32
   7 -23 -11    1.60    7.17
   7 -23 -11    0.96    7.13
  -7  23 -11    0.81    4.14
   7 -25   1   18.92   12.11
   7 -25   1    0.40   26.51
  -7  25   1  -29.92   25.01
  -7  25   1    6.52    9.40
  -7 -25  -1   12.70   11.08
   7  25   1   19.09   13.71
  -7 -25   1    3.38    5.89
   7 -25  -1    3.97    8.44
  -7  25  -1   -9.58   21.87
  -7  25  -1   11.51    9.43
  -7  25   3   23.67   23.97
  -7  25   3    7.08    9.63
  -7 -25  -3    2.53   12.10
  -7 -25  -3    1.19    8.53
   7  25   3   13.52   11.03
   7 -25  -3   -9.78   32.77
   7 -25  -3   14.95   10.68
  -7  25  -3   -3.50   21.32
  -7  25  -3    3.85    7.31
  -7  25   5   -2.62   22.68
  -7 -25  -5    0.87    9.02
  -7 -25  -5   -2.04   10.01
   7  25   5    4.74    8.87
   7 -25  -5   18.10   30.37
   7 -25  -5   12.74    9.79
  -7  25  -5   -5.65   17.35
   7 -25   7    7.93    6.31
  -7  25   7   10.07   24.49
  -7  25   7    2.52    8.04
  -7 -25  -7    1.61    7.11
   7  25   7    2.49    8.41
   7 -25  -7   21.02   31.42
   7 -25   9   27.78   11.54
  -7  25   9   13.25   33.22
  -7  25   9   32.01   17.13
  -7 -25  -9    6.11    9.04
   7  25   9    2.89    4.99
   7 -25  -9   23.12   13.66
   7 -27   1  -35.25   27.19
  -7  27   1   13.07   10.27
   7  27   1   -0.47   11.68
   7 -27  -1   11.30   28.79
  -7  27  -1   -3.94   18.54
  -7  27  -1    2.61    7.35
   7 -27   3   13.42    9.99
  -7  27   3   25.22   15.08
  -7  27   3    0.59   23.02
   7  27  -3   -0.93    5.73
  -7 -27  -3    2.20    9.60
   7  27   3   -2.95   10.31
   7  27   3    0.54   13.21
   7 -27  -3    4.44   27.68
   7 -27  -3   13.15   10.45
  -7  27  -3    2.16   19.44
  -7  27   5    2.78    8.01
  -7  27   5   19.55   26.09
  -7 -27  -5    3.15   10.00
  -7 -27  -5   -0.69    8.89
   7  27   5    2.37    9.70
   7 -27  -5    4.08    8.26
  -7  27   7    3.94   30.40
  -7  27   7    5.63    8.54
  -7 -27  -7    3.39    7.56
   7  27   7    3.66    8.50
   7 -27  -7    1.68    6.74
   7 -29   1   -1.26    7.19
  -7  29   1    7.36   22.82
  -7  29   1    0.69    8.31
   7  29   1   -4.21   11.59
   7 -29  -1    3.73    7.62
  -7  29  -1  -26.25   23.86
  -7  29  -1    6.54    8.42
   7 -29   3   -2.92    7.07
  -7  29   3    1.22    7.13
   7  29  -3   10.85    7.53
   7  29   3    8.95   11.56
   7 -29  -3   28.17   38.56
   7 -29  -3    8.51    8.28
  -7  29  -3   -0.43   22.30
  -7  29  -3    0.41    7.48
  -7  29   5  -25.88   33.00
  -7  29   5    3.14    8.55
  -7 -29  -5   -4.46    8.82
   7  29   5    1.78   11.30
   7 -29  -5    4.60    7.88
  -7  29  -5   -1.37    6.67
   8   0   0    6.05   10.86
  -8   0   0    8.84   10.71
  -8   0   2   83.90   23.59
  -8   0   4  538.80  139.33
   8   0  -4  414.05  107.29
  -8   0   6 2103.39  542.27
   8   0  -8   36.08   12.94
   8   0  10 1082.49  400.78
  -8   0 -10 1211.66  448.63
  -8   0  14   27.11   12.01
  -8   0 -14    6.09    8.22
  -8   0  16  133.69   61.63
   8   0 -16   66.12   30.79
   8   0 -16   91.90   39.89
   8   2   0   -3.37   10.12
  -8  -2   0   16.38   15.35
   8  -2   2  384.36  195.97
  -8   2   4  178.44   46.84
   8   2  -4  235.45   61.55
   8   2   4  250.14   76.46
  -8  -2   4  262.92   68.68
  -8   2   6   26.50   11.05
  -8  -2   6   41.29   13.80
   8  -2  -6   46.54   16.15
  -8   2   8  205.13   54.07
   8  -2  -8  154.24   41.07
   8  -2  10   53.06   21.95
   8   2  10   57.70   23.42
  -8   2 -10   50.66   20.86
  -8  -2 -12   -2.98    7.35
   8   2  12   -2.58   10.64
   8  -2 -12  -30.95   24.63
  -8   2 -12    1.85    9.12
  -8   2  14   12.04    7.19
  -8   2  14    7.13    3.88
  -8  -2 -14   11.02    8.79
   8   2  14   16.94   10.34
  -8  -2  14   13.36    6.22
   8  -2 -14    5.17   27.81
  -8   2 -14    3.22    8.30
  -8   2  16    6.49    5.50
  -8   2  16   14.57   32.31
   8   2 -16    4.13    2.84
   8   2 -16    6.14    3.23
  -8  -2  16    4.63    3.33
   8  -2 -16   10.75    6.20
   8  -2 -16    2.34    2.40
  -8   2 -16   16.52   13.20
   8   4  -2 1130.65  291.66
   8   4  -2  858.41  437.26
  -8  -4   2 1190.02  306.82
  -8  -4   2 1167.12  594.54
  -8   4  -2 1124.18  572.74
   8  -4   4   33.37   17.65
  -8   4   4   20.91    7.82
   8  -4  -4    8.49    7.53
  -8   4  -4   41.25   21.48
  -8   4   6  120.63   32.75
  -8  -4   6  100.15   27.86
   8  -4  -6   81.70   23.83
   8   4  -8   60.24   20.64
   8  -4  -8   78.89   22.68
   8   4 -10   -2.62    2.84
  -8  -4  10    0.39    2.60
   8  -4 -10    1.20   22.46
  -8   4  12   49.66   29.89
  -8   4  12  126.95   58.89
   8  -4  14    3.19    8.39
  -8   4  14   12.13    7.65
  -8   4  14   -0.40    2.31
   8   4 -14    4.64    2.85
   8   4 -14    1.74    2.80
  -8  -4 -14    0.23    8.16
   8   4  14    3.95    7.97
  -8  -4  14    1.07    2.03
  -8  -4  14    0.35    2.17
   8  -4 -14   -5.74   27.51
   8  -4 -14    1.21    3.82
  -8   4 -14    4.80    8.49
  -8   4  16    4.09    6.02
  -8   4  16   12.35   36.57
   8   4 -16   13.43    5.24
   8   4 -16    1.39    2.19
   8  -4 -16    6.83    5.44
   8  -4 -16    0.71    2.25
  -8   4 -16    2.97    9.92
   8   6   0    9.23    7.32
   8   6   0   43.33   14.94
  -8  -6   0    7.52    5.88
  -8  -6   0   59.34   20.34
   8   6  -2  721.34  186.18
   8   6   2  748.98  254.55
  -8  -6   2  851.78  219.82
  -8  -6   2  649.02  220.61
   8  -6   4  117.76   60.16
   8   6  -4   69.32   23.69
   8   6  -4  135.08   36.11
  -8  -6   4   78.17   26.69
  -8   6  -4  125.48   64.10
   8  -6   6   66.77   21.11
   8   6  -6   62.08   18.52
   8   6  -6   34.39   11.97
  -8  -6   6   72.81   21.18
  -8  -6   6   38.03   13.12
  -8   6  -6   74.63   38.36
  -8   6   8  899.94  232.45
  -8   6   8  357.67   95.85
  -8  -6  -8  632.91  234.66
  -8  -6   8  549.54  186.81
   8  -6  -8  250.61   69.62
  -8   6  10   77.19   30.49
   8   6 -10   14.35    5.65
  -8  -6 -10    6.62   11.99
  -8  -6  10   14.80    5.71
   8  -6 -10   19.79   22.82
   8  -6 -10   26.26   12.07
   8  -6  12  208.13   78.20
  -8   6  12  165.33   51.45
  -8  -6 -12  151.10   57.32
   8   6  12  166.59   62.74
   8  -6 -12   99.94   42.18
   8  -6 -12  160.91   74.36
   8  -6  14   85.37   33.56
  -8   6  14   57.89   30.32
  -8   6  14   61.25   28.93
  -8   6  14   25.17   11.20
   8   6 -14   26.04   11.59
   8   6 -14   47.07   16.23
  -8  -6 -14   35.07   16.06
   8   6  14   47.06   19.68
  -8  -6  14   23.53   10.45
   8  -6 -14   19.28   25.11
   8  -6 -14   72.81   33.94
  -8   6 -14   31.08   14.86
   8   6 -16   49.65   17.12
  -8  -6 -16   18.03   11.99
  -8   6 -16   31.72   15.98
   8   8   0  537.06  182.54
  -8  -8   0  325.46   84.48
  -8  -8   0  592.96  201.50
   8   8  -2   11.72    8.28
   8   8  -2   57.29   19.68
  -8  -8  -2   27.93    9.77
   8   8   2    0.12    6.54
   8   8   2   34.87   12.07
  -8  -8   2    7.74    9.03
  -8  -8   2   46.79   16.11
   8  -8   4  131.88   67.35
   8   8  -4   55.73   16.77
   8   8   4   80.57   27.49
  -8  -8   4   62.71   18.90
  -8  -8   4  114.46   58.36
  -8  -8   4   69.15   23.66
   8  -8   6  110.90   56.67
  -8   8   6   51.70   15.79
  -8   8   6   19.08   17.67
  -8  -8  -6   61.02   20.83
  -8  -8   6   58.79   20.13
   8  -8  -6   -3.20   19.01
   8  -8  -6   31.76   12.41
  -8   8  -6   89.66   45.91
  -8   8   8   24.60   10.84
  -8   8   8   21.40   17.92
  -8  -8  -8   10.27    9.03
   8   8   8    9.96    9.22
   8   8   8   19.39    6.76
  -8  -8   8   12.70    5.15
   8  -8  -8    9.19   21.27
   8  -8  -8   35.02   13.26
  -8   8  10  264.50   69.40
  -8   8  10  177.33   54.72
  -8  -8 -10  121.26   46.88
  -8  -8 -10  178.12   60.56
   8   8  10  144.29   49.06
   8  -8 -10  104.41   40.33
   8  -8 -10  345.20   90.06
   8  -8  12   14.31   11.39
  -8   8  12   28.12   15.12
  -8   8  12   34.01   25.83
  -8  -8 -12   11.72    9.84
   8   8  12   21.67   11.34
   8   8  12   22.53    7.80
   8  -8 -12   24.29   12.66
   8  -8  14    8.62   10.98
  -8   8  14    1.52    5.47
  -8   8  14    3.19    2.59
   8   8 -14    6.04    3.40
  -8  -8 -14    4.09    9.12
   8   8  14    7.86    2.93
   8   8  14   33.92   15.70
  -8  -8  14    6.98    3.59
   8  -8 -14   29.86   30.86
   8  -8 -14   17.54    9.47
  -8 -10   0  317.88   82.60
  -8  10   4   22.09   17.58
  -8 -10   4  165.96   84.63
   8 -10   6    0.24    4.66
   8 -10   6   19.45   10.54
  -8  10   6    3.44    5.96
  -8  10   6    3.26   15.96
   8 -10  -6    7.32   21.65
   8 -10  -6   -4.35    6.48
  -8  10  -6    2.15    4.99
  -8  10  -6   15.93    8.69
   8 -10   8   92.05   47.12
  -8  10   8   73.46   21.48
  -8  10   8   74.46   27.18
  -8 -10  -8   86.77   33.22
   8  10   8   92.49   35.42
   8 -10  -8  105.60   29.04
  -8  10  10  332.72   86.98
   8 -10 -10  277.29   79.24
   8 -10 -10  390.67  101.79
   8 -10  12    0.12    8.42
  -8  10  12  185.23   85.83
  -8  10  12   23.56   26.62
  -8 -10 -12    6.82    8.57
  -8 -10 -12    6.64    2.69
   8 -10 -12   23.70   32.64
  -8  10 -12    7.24    9.92
   8 -10  14  166.44   63.32
  -8  10  14   36.11   18.21
  -8  10  14   64.02   30.94
  -8 -10 -14  211.60   79.38
  -8 -10 -14   72.24   24.62
   8  10  14  204.18   76.63
   8 -10 -14   64.90   36.92
  -8 -12   0  105.39   29.53
   8 -12   0   44.17   19.90
  -8  12   2  115.61   34.35
  -8 -12  -2  102.04   31.47
   8  12   2  127.23   39.15
   8 -12  -2   98.02   33.04
  -8  12   4  -11.34   16.53
   8  12  -4    3.92    8.17
  -8 -12   4    7.77    9.84
   8 -12  -4  -14.09   16.08
   8 -12   6    0.81    4.81
   8 -12   6    4.99    4.76
   8  12  -6   15.44    8.35
   8 -12  -6    2.58    6.59
   8 -12  -6   18.74   20.01
  -8  12  -6    4.71    4.34
  -8  12  -6   -1.24    5.11
   8 -12   8    1.89    4.08
  -8  12   8    6.11    8.01
  -8  12   8    2.48   19.72
   8  12  -8    5.25    3.97
   8  12   8   14.08   10.26
   8 -12  -8   24.07   26.47
   8 -12  -8    4.41    9.74
   8 -12  -8   11.81    9.02
  -8  12  -8    6.55    5.75
   8 -12  10   53.39   27.89
  -8  12  10   21.10   24.30
  -8  12  10   51.34   25.27
  -8  12  10   71.79   22.25
   8 -12 -10   -8.34   28.42
   8 -12 -10   55.95   21.37
   8 -12 -10   86.39   40.90
  -8  12 -10   55.87   28.96
  -8  12  12    7.14    8.27
  -8  12  12  -13.84   24.38
  -8 -12 -12    0.39    7.32
   8 -12 -12    3.95   10.67
   8 -12 -12    0.78    5.68
  -8  12 -12   -3.12    7.36
  -8  12  14    4.57    6.91
  -8  12  14  -17.51   27.41
  -8  12  14    4.07    2.78
   8  12 -14    0.74    2.07
  -8 -12 -14    6.07    8.92
   8  12  14    7.01    8.51
  -8  12 -14   -1.58    8.18
   8  14   0   50.42   16.80
  -8 -14   0   74.85   22.31
   8 -14   0    9.51   16.01
  -8  14   0   28.71   14.53
   8  14  -2   16.08    9.76
  -8 -14  -2   -0.65    7.66
   8  14   2   13.33    5.85
  -8 -14   2   15.57   10.79
   8 -14  -2    9.26   17.35
  -8  14  -2   22.06   12.13
  -8  14   4   17.51   16.44
   8 -14  -4   37.71   20.02
   8 -14   6   38.48   20.13
  -8  14   6    7.81    8.12
  -8  14   6   -3.19    5.84
  -8  14   6  -12.44   17.37
   8  14  -6   18.46    9.82
  -8 -14  -6   -1.29   10.28
   8 -14  -6   14.14   20.65
  -8  14  -6   24.93   13.34
   8 -14   8   18.90    9.10
   8 -14   8   13.65    8.02
  -8  14   8   -2.26   22.53
  -8  14   8    8.36    8.54
   8  14  -8    4.50    3.41
  -8 -14   8    6.58    4.65
   8 -14  -8    3.56    7.92
   8 -14  -8   25.41   14.88
  -8  14  -8    9.56    7.07
   8 -14  10   15.09    8.73
  -8  14  10   38.20   19.71
  -8  14  10   38.07   16.01
  -8  14  10   -8.67   24.48
   8  14 -10   25.60   13.54
   8  14  10   28.91   15.00
   8 -14 -10   39.29   17.01
   8 -14 -10   25.42   13.83
   8 -14 -10   22.83   27.22
  -8  14 -10   38.40   20.18
   8 -14  12   31.14   16.63
  -8  14  12   37.57   19.15
  -8 -14 -12   25.72   12.90
   8  14  12   42.21   18.08
   8 -14 -12   39.95   19.68
   8 -14 -12   31.79   28.63
   8 -14 -12   48.76   15.96
  -8  14 -12   39.54   20.73
  -8  14 -12    5.50    8.49
  -8  14  14   -2.07   26.91
  -8 -14 -14   18.41   12.22
   8 -14 -14    4.43    6.69
  -8  14 -14    2.64    9.02
  -8 -16   0  740.93  191.70
   8 -16   0  807.09  213.02
  -8  16   0  862.83  227.24
   8 -16   2  282.34   76.08
  -8  16   2  304.77   82.05
   8  16  -2  323.25   84.15
  -8 -16  -2  239.71   62.79
   8  16   2  266.24   69.86
  -8  16  -2  215.55   58.55
   8 -16   4   67.22   22.52
   8 -16  -4  105.60   36.21
  -8  16  -4   46.74   18.13
  -8  16   6    1.53    4.91
  -8  16   6  170.07   49.38
  -8  16   6  220.29  101.93
  -8 -16  -6    0.35    4.10
   8  16   6    1.40    3.98
   8 -16  -6  160.43   50.01
   8 -16  -6  118.50   55.40
   8 -16   8   13.90    8.71
   8 -16   8    5.17    5.62
  -8  16   8   19.49   12.88
  -8  16   8   34.68   25.82
  -8  16   8    4.21    9.02
   8  16  -8    9.26    5.89
  -8 -16  -8    1.62   12.46
   8 -16  -8   24.33   28.91
   8 -16  -8   -4.88    8.10
  -8  16  -8    9.50    6.83
  -8  16  -8    5.90    6.44
  -8  16  10  162.96   75.96
  -8  16  10  106.81   30.24
  -8  16  10   59.53   30.86
   8  16 -10  147.70   75.39
   8  16  10  116.90   44.59
  -8 -16  10  131.80   67.32
   8 -16 -10  104.14   42.98
   8 -16 -10   97.94   27.86
   8 -16 -10  169.12   78.48
  -8  16 -10   80.55   41.42
   8 -16  12  142.44   72.80
  -8  16  12  148.66   69.29
  -8  16  12  146.64   39.46
  -8  16  12  138.59   45.72
   8  16 -12   86.65   44.39
  -8 -16 -12   83.06   32.74
   8  16  12  109.84   42.07
   8 -16 -12  144.18   50.56
   8 -16 -12  191.86   50.88
  -8  16 -12  137.88   70.51
  -8  16 -14    5.90    9.92
  -8  16 -14    7.29    6.46
   8  18   0   12.88    9.41
   8  18   0    0.22    5.37
  -8 -18   0   -5.15   12.88
   8 -18   0    4.94   20.45
  -8  18   0   16.41   15.55
   8 -18   2    9.63   18.24
  -8  18   2    5.84   18.13
   8  18  -2   13.41    8.95
  -8 -18  -2   14.66    9.95
   8  18   2   19.79   11.69
  -8 -18   2   12.77   10.69
   8 -18  -2   -5.52   22.88
   8 -18   4  196.44   55.62
  -8  18   4  177.49   51.46
  -8  18   4  319.77  147.51
   8 -18  -4  176.54   54.23
   8 -18  -4  293.40  135.63
  -8  18  -4  244.77   66.48
   8 -18   6    1.98   14.07
  -8  18   6   12.46   23.18
  -8 -18  -6   -3.42    8.35
  -8 -18  -6   -2.87   12.13
   8  18   6    7.02   11.18
   8 -18  -6   47.99   31.44
   8 -18  -6    6.97    8.43
  -8  18  -6   11.67   13.45
   8 -18   8    2.72    6.57
   8 -18   8    7.71   10.09
  -8  18   8    2.13   10.85
  -8  18   8   -4.37   24.11
  -8  18   8   23.12   14.22
   8  18  -8    7.24    4.79
  -8 -18  -8   -4.70   11.54
   8 -18  -8   -3.61    8.35
   8 -18  -8   44.58   22.23
  -8  18  -8   14.82    8.72
   8 -18  10   10.34    6.48
  -8  18  10   -0.64    9.23
  -8  18  10    3.99    8.67
  -8  18  10    3.55   22.82
   8  18 -10    0.66    3.31
  -8 -18 -10   -0.61    7.06
   8  18  10    4.49    6.92
  -8 -18  10    1.04    3.13
   8 -18 -10    2.81    6.65
   8 -18 -10    0.54    7.99
  -8  18 -10    0.83    3.84
   8 -18  12   14.32   11.07
   8 -18  12   10.26    6.88
  -8  18  12   10.06    8.75
  -8  18  12   -0.76   10.14
  -8  18  12  -14.46   27.24
   8  18 -12    2.94    3.60
  -8 -18 -12    1.53    8.81
   8  18  12    3.19    8.20
  -8 -18  12    2.24    4.47
   8 -18 -12   12.56    9.00
   8 -18 -12    5.02   10.12
   8  20   0  621.54  161.38
   8  20   0  583.48  178.44
  -8 -20   0  601.49  156.01
  -8 -20   0  432.84  132.49
   8 -20   0  526.32  141.81
  -8  20   0  439.32  118.20
   8 -20   2  153.25   47.22
  -8  20   2  186.49   86.61
   8  20  -2   85.43   25.61
  -8 -20  -2  109.72   31.19
   8  20   2  115.14   33.34
   8 -20  -2  191.39   59.53
  -8  20  -2  130.03   40.35
   8 -20   4   40.20   23.48
  -8  20   4   34.57   18.98
  -8 -20  -4   -5.12    9.46
   8 -20  -4   39.86   33.46
   8 -20  -4   53.36   26.53
  -8  20  -4   27.37   19.82
   8 -20   6   53.74   21.05
  -8  20   6   76.43   36.89
   8  20   6   53.30   22.14
   8  20   6    5.55   13.58
   8 -20  -6   70.76   37.58
   8 -20  -6  134.59   62.98
  -8  20  -6   53.63   20.48
   8 -20   8   18.62   13.09
   8 -20   8   18.07   10.26
  -8  20   8  223.61  103.65
  -8  20   8   -2.60    8.26
  -8 -20  -8   -0.31    8.56
   8  20   8   19.27   11.64
  -8 -20   8   57.54   29.61
   8 -20  -8   -1.93   33.56
   8 -20  -8  235.29  108.91
  -8  20  -8   28.77   13.16
  -8  20  -8   42.40   14.66
   8 -20  10    2.05    4.26
  -8  20  10   46.44   23.21
  -8  20  10    6.77    7.85
   8  20 -10    2.13    3.48
  -8 -20 -10    0.91    8.03
   8  20  10    6.96    7.66
   8 -20 -10    2.29    7.01
   8 -20 -10   20.67   12.13
   8 -20 -10   26.64   33.00
  -8  20 -10    2.05    4.46
  -8  20 -10    2.71    6.10
   8 -20  12   29.88   16.04
  -8  20  12   12.36    9.43
  -8  20  12    9.17    9.78
  -8 -20 -12    9.56    9.94
   8 -20 -12    4.38    7.03
  -8  20 -12   15.43    9.38
   8  22   0    8.68   13.43
  -8 -22   0   10.66    8.17
   8 -22   0    7.95   26.89
  -8  22   0   -8.78   23.45
  -8  22   2   -7.39   24.57
  -8 -22  -2   11.46   14.76
   8 -22  -2   31.61   31.61
   8 -22  -2    7.57    9.85
  -8  22  -2  -21.38   21.63
   8 -22   4    4.53   21.29
  -8  22   4  -27.24   24.26
  -8 -22  -4   -5.71   11.52
  -8 -22  -4   -4.28   12.63
   8  22   4   -1.63   13.25
   8 -22  -4   -5.67   30.71
   8 -22  -4    2.32    7.87
  -8  22  -4  -22.19   18.71
   8 -22   6   10.57   17.40
  -8  22   6   11.12   10.74
  -8  22   6    5.83   25.96
  -8 -22  -6   -0.12    7.64
   8  22   6   -2.25   15.66
   8  22   6    5.70    8.72
   8 -22  -6  -20.70   32.29
   8 -22  -6    4.65    8.08
  -8  22  -6   -4.39   16.11
   8 -22   8   13.13   13.52
  -8  22   8    1.05    4.10
  -8  22   8   -8.13   23.88
  -8 -22  -8    2.25    6.75
   8  22   8   -1.28    5.20
   8  22   8    4.24    9.02
   8 -22  -8   14.29   28.88
   8 -22  -8   13.34   10.03
  -8  22  -8    9.13   11.80
  -8  22  -8   -1.27    5.89
   8 -22  10    0.10    6.01
  -8  22  10    3.60    7.69
  -8  22  10    1.58    6.60
  -8  22  10  -23.12   27.37
  -8 -22 -10    2.29    8.04
   8 -22 -10    2.46    6.57
  -8  22 -10    3.08    9.23
  -8  22 -10    9.25    6.22
  -8  22 -10   -3.34    5.93
   8  24   0   12.66    7.16
  -8 -24   0    4.05   12.21
  -8 -24   0   10.57    6.81
   8 -24   0    2.56   28.33
  -8  24   0    0.16   22.72
  -8  24   0    8.64    9.52
   8 -24   2  -18.33   25.72
  -8  24   2    0.48   23.66
  -8  24   2    0.73    8.84
   8  24   2   10.96   12.12
   8 -24  -2   13.38   30.33
   8 -24   4   58.22   30.40
  -8  24   4   16.26   25.14
  -8  24   4   37.91   20.37
  -8 -24  -4   -4.20    9.50
  -8 -24  -4   12.75   10.97
   8  24   4   15.12   13.23
   8 -24  -4   22.46   31.99
   8 -24  -4   40.06   20.40
  -8  24  -4   32.96   23.78
   8 -24   6   18.30   17.09
  -8  24   6  -15.16   23.88
  -8  24   6   10.10    9.85
  -8 -24  -6    0.74    7.40
   8  24   6    4.47    8.17
   8  24   6   -3.98    8.92
   8 -24  -6   18.87   11.75
  -8  24  -6   19.39   16.23
   8 -24   8   10.24    6.88
  -8  24   8    6.08    8.57
  -8  24   8  -17.97   24.98
  -8 -24  -8    0.12    8.75
   8  24   8    2.50    9.34
   8 -24  -8    5.44    8.52
  -8  24  -8  -13.28   13.82
  -8  24  -8    5.98    5.95
  -8  24  10   12.30   10.05
  -8  24  10    2.04    8.12
  -8 -24 -10   -5.03    9.20
   8 -24 -10    5.03    8.80
  -8  24 -10   16.38   14.85
   8  26   0    7.22   10.97
   8  26   0   53.37   17.61
  -8 -26   0   15.60   13.43
   8 -26   0   43.58   30.70
   8 -26   0   17.45   12.00
  -8  26   0    9.47   22.47
  -8  26   2   55.06   26.04
   8  26   2   28.82   16.64
   8 -26  -2   46.82   32.81
   8 -26  -2   20.42   12.29
  -8  26  -2   36.41   22.39
  -8  26  -2   40.95   20.80
   8 -26   4   23.21   22.44
  -8  26   4   27.87   16.23
  -8 -26  -4   22.47   12.78
  -8 -26  -4   -2.07    9.98
   8  26   4   16.44   12.48
   8 -26  -4   35.10   33.30
  -8  26  -4    0.15   18.71
  -8  26   6   23.94   14.24
  -8 -26  -6   -5.80    9.39
  -8 -26  -6   -4.33   11.22
   8  26   6    4.13    9.58
   8 -26  -6   -5.41   34.20
   8 -26  -6   20.73   13.12
   8 -26   8   14.63    8.07
  -8  26   8   22.83   32.06
  -8  26   8   46.16   23.54
   8  26   8   -4.52    9.39
   8 -26  -8   17.51   11.37
  -8  26  -8  -24.46   20.10
   8  28   0   -0.63   10.85
   8  28   0    2.61    5.26
  -8 -28   0    5.24    5.00
   8 -28   0    2.05   28.17
  -8  28   0   12.60   24.40
  -8  28   0   -2.29    8.08
   8 -28   2   -7.55   28.31
  -8  28   2   10.59   10.44
  -8  28   2   -4.30   23.20
   8  28  -2   -2.03    6.58
   8  28   2    3.95   11.05
  -8 -28   2    1.73    5.52
   8 -28  -2    2.51    7.52
  -8  28  -2   14.80   21.60
  -8  28  -2    3.52    8.98
  -8  28   4  -62.90   30.43
  -8  28   4    4.74    9.36
   8  28   4   -3.56   10.80
   8 -28  -4  -32.43   38.10
   8 -28  -4    2.29    7.92
  -8  28   6   12.71   31.27
  -8 -28  -6   -3.38   12.19
   8  28   6    7.58   11.80
   8 -28  -6   -2.27    7.13
  -8  28  -6   11.07   23.10
   8 -30   0    2.03    6.83
   8 -30   2    4.58    8.77
  -8  30   2   -1.54   34.82
  -8  30   2   11.47   10.84
   8  30  -2    1.86    6.24
   8  30   2    0.90   13.53
  -8  30  -2   49.55   35.48
  -8  30  -2   -0.01    7.55
   9  -1   1 1077.59  548.91
  -9   1   3  107.82   28.76
  -9  -1   3  160.75   42.29
   9  -1   5  331.78  101.44
  -9   1   5  395.73  102.66
  -9  -1  -5  332.41  101.62
   9   1   5  405.52  123.95
  -9  -1   5  325.78   84.69
   9  -1  -5  407.10  105.55
  -9   1  -5  389.41  119.04
  -9  -1   7   18.85    9.90
   9  -1  -7   45.02   15.76
  -9   1   9  481.31  124.71
   9  -1  -9  520.16  134.86
   9  -1  11   71.27   29.23
  -9  -1 -11  140.47   53.41
   9   1  11  127.17   48.81
  -9   1 -11   79.48   31.58
  -9  -1 -13   -5.43    8.69
  -9   1 -13    7.48    9.57
   9  -1  15    9.56    9.31
  -9   1  15   -0.87    1.83
  -9  -1 -15   -3.70    8.27
   9   1  15    1.15    7.28
  -9  -1  15   -0.82    1.89
  -9   1 -15   -2.63    8.22
   9   3  -3   15.09    9.00
  -9  -3   3   20.78    9.95
   9  -3  -3    3.46    6.93
  -9   3  -3   29.12   15.20
  -9   3   5   97.16   26.47
   9   3  -5   57.31   17.94
  -9  -3   5   91.10   25.52
   9  -3  -5  108.69   29.77
  -9   3   7   38.94   13.82
  -9  -3   7   20.99   10.42
   9  -3  -7   45.45   15.79
  -9   3   9   19.58    9.96
   9   3  11    5.72   10.49
  -9   3 -11    1.09   10.56
  -9  -3 -13   -0.12    7.71
   9   3  13    8.02   10.13
   9  -3 -13   -9.54   31.19
  -9   3 -13   -0.27    8.92
   9  -3  15    6.05    9.70
  -9   3  15    0.28    5.01
  -9   3  15    0.42   32.39
  -9   3  15    1.72    1.99
   9   3 -15    0.81    2.44
  -9  -3 -15   -3.20    8.47
  -9  -3  15    2.64    2.12
  -9   3 -15   -0.14    8.06
   9   5  -1    8.42    7.68
  -9  -5  -1   -5.93    9.14
   9   5   1   -8.75    9.61
  -9  -5   1    5.51    6.29
   9   5  -3  285.98   74.47
  -9  -5   3  282.82   73.76
  -9   5  -3  242.24  123.46
   9  -5   5  285.66  145.63
  -9   5   5  419.26  108.57
   9   5  -5  459.36  119.04
  -9   5  -5  455.26  231.98
  -9   5   7  360.67   94.05
   9   5  -7  299.87   78.15
   9   5  -7  275.87   93.82
  -9  -5   7  358.14   93.25
  -9  -5   7  297.82  101.27
   9  -5  -7  344.25   89.62
   9   5  -9   15.85    6.07
  -9  -5  -9  103.34   40.00
  -9  -5   9   24.40    8.73
   9  -5  -9   24.32   11.35
   9   5  11   36.60   16.74
  -9  -5  11   44.80   15.52
   9  -5 -11   10.13   30.22
   9  -5  13   65.47   26.31
  -9   5  13  126.38   46.47
  -9   5  13  127.86   59.33
   9   5 -13  137.89   46.98
   9   5  13  120.92   46.19
  -9  -5  13   96.67   32.99
   9  -5  15   35.88   17.89
  -9   5  15   31.93   15.85
  -9   5  15   11.54    5.40
   9   5 -15   23.12    8.36
  -9  -5 -15   -0.89    8.43
  -9  -5  15    8.40    4.09
   9  -5 -15   13.50    8.47
   9   7  -1  166.59   43.87
  -9  -7  -1  257.71   87.61
  -9  -7   1  133.94   35.53
   9  -7   3   17.97   10.06
   9   7  -3    4.24    2.69
   9   7  -3   13.64    8.67
   9   7  -3    7.66    4.67
  -9  -7  -3    7.41    3.48
   9   7   3   12.79    4.84
  -9  -7   3   13.91   10.01
  -9  -7   3    7.87    3.38
  -9   7  -3   10.47    6.69
   9  -7   5   92.76   47.44
   9   7  -5  100.08   27.82
   9   7  -5  115.23   39.26
  -9  -7   5  118.99   32.66
  -9  -7   5  115.07   39.19
   9  -7   7    1.64    4.85
   9  -7   7    5.10    4.39
  -9   7   7   14.28   10.00
   9   7  -7   10.56    4.32
   9   7  -7    2.10    7.90
  -9  -7   7   20.78    7.47
   9  -7  -7   11.60    9.95
  -9   7  -7    3.80    4.51
  -9   7  -7    6.82    4.65
  -9   7   9  235.92   61.92
  -9   7   9   38.85   22.63
  -9  -7  -9  150.43   56.96
  -9  -7   9  164.22   55.90
   9  -7  -9   18.41   25.01
   9  -7  -9  180.49   48.40
  -9   7  11   25.57   26.48
   9   7 -11   17.86    6.76
  -9  -7 -11   11.38   11.98
  -9  -7  11   38.25   13.47
   9  -7 -11  -28.72   31.31
   9  -7 -11   44.40   18.85
   9  -7  13   28.87   14.32
  -9   7  13   28.90   27.65
  -9   7  13   53.67   25.74
   9   7 -13   37.47   13.04
   9   7  13   39.11   17.13
   9  -7 -13   -9.25   32.92
  -9   7  15    6.85    6.89
  -9   7  15  -17.13   31.20
  -9   7  15   -0.52    1.92
   9   7 -15    8.89    4.00
  -9  -7 -15   -3.31    8.82
   9   7  15    2.85    8.40
  -9  -7  15    1.77    1.98
   9   9  -1    9.40    8.81
   9   9  -1  250.93   85.34
  -9  -9  -1   -0.06    6.66
  -9  -9  -1  192.65   65.57
  -9  -9   1    6.03    8.05
  -9  -9   1  257.71   87.61
   9   9  -3   44.55   15.40
  -9  -9  -3   43.79   15.08
   9   9   3    0.86    8.21
   9   9   3   41.89   14.41
  -9  -9   3   13.32    9.46
  -9  -9   3   38.42   13.33
   9  -9   5  145.69   74.33
   9   9  -5   85.27   23.84
   9   9  -5  115.74   59.03
   9   9   5  161.70   55.02
  -9  -9   5  146.53   74.69
  -9  -9   5  142.24   48.42
  -9   9  -5  145.96   74.50
   9  -9   7   38.03   13.29
   9  -9   7   52.11   26.83
  -9   9   7   40.77   13.24
  -9   9   7   32.88   18.30
  -9  -9  -7   29.53   10.21
  -9  -9   7   46.41   16.00
   9  -9  -7    9.18   21.46
   9  -9  -7   21.25   10.74
  -9   9  -7   57.91   29.81
  -9   9   9   44.94   15.41
  -9  -9  -9    8.89   11.03
   9   9   9   34.96   12.02
   9   9   9   36.21   17.13
  -9  -9   9   25.82    9.36
   9  -9  -9  -20.83   27.13
   9  -9  -9   39.54   15.70
  -9   9  -9   33.48   17.51
  -9   9  11    5.65   12.08
  -9   9  11   16.12   25.36
  -9   9  11    2.05    7.78
  -9  -9 -11    1.70   10.76
  -9  -9 -11    6.06    2.65
   9   9  11    9.89    3.72
   9  -9 -11   -0.04   27.79
   9  -9 -11  -17.65   15.95
   9  -9  13   23.99   12.96
  -9   9  13   26.06   27.51
  -9  -9 -13   16.01   10.41
   9   9  13   28.68    9.86
   9   9  13   29.32   13.83
  -9   9 -13    1.77    9.39
  -9   9  15    1.82    5.42
  -9   9  15  -87.66   35.37
  -9  -9 -15   -1.51    8.78
   9   9  15    4.68    2.01
   9  -9 -15   14.32    8.40
  -9   9 -15   -6.61   10.40
  -9 -11  -1   36.08   12.61
   9  11   1   43.36   14.30
   9  11  -3   33.70   13.13
   9  11   3   30.43    9.92
  -9 -11   3   39.76   16.26
   9 -11  -3    8.13   16.75
   9 -11   5  215.55  109.92
  -9  11   5   94.13   28.95
   9  11  -5  217.60   57.10
  -9 -11   5  270.82   70.98
  -9 -11   5  129.27   65.93
  -9  11  -5  187.76   95.76
   9 -11   7   10.90    6.82
  -9  11   7  -16.41   17.29
  -9  11   7   10.02    6.75
   9  11  -7   25.50   13.39
   9 -11  -7   16.38   25.14
   9 -11  -7   -2.57    7.57
  -9  11  -7   10.76    6.77
  -9  11  -7   25.60    8.97
   9 -11   9   61.25   31.47
  -9  11   9   57.54   27.16
  -9 -11  -9   32.81   16.12
   9  11   9   46.66   20.54
   9 -11  -9   69.45   21.60
   9 -11  -9   26.56   27.92
  -9  11  -9   65.57   33.76
  -9  11  11   19.28   13.58
  -9  11  11   -3.40   21.40
  -9 -11 -11    5.59   10.06
  -9 -11 -11    9.31    3.61
   9  11  11   34.01   17.29
   9 -11 -11  -10.13   27.35
   9 -11 -11   38.20   15.90
  -9  11  13  128.23   59.77
  -9  11  13   18.11   22.99
  -9 -11 -13    7.43    2.98
  -9 -11 -13    3.88    8.72
   9  11  13   17.32   10.27
   9 -11 -13   25.55   27.49
  -9  11 -13    1.17    8.51
  -9  11  15   10.59    7.89
  -9  11  15   11.55   36.62
  -9 -11 -15    1.50    1.83
  -9 -11 -15    6.21   10.84
  -9  11 -15   -2.93    9.84
   9  13  -1    8.31    9.27
  -9 -13  -1   -2.82    7.93
   9  13   1    7.39    7.81
  -9 -13   1   12.60   11.07
   9 -13  -1  -14.65   18.13
  -9  13   3   12.21   13.51
   9  13  -3    7.43    9.69
  -9 -13  -3   -0.33    2.74
  -9 -13  -3    1.54    8.43
   9  13   3   -3.60    7.19
  -9 -13   3    3.19   10.20
   9 -13  -3    4.69   20.56
  -9  13   5   19.22   17.10
  -9  13   5   -1.93    5.02
   9  13  -5   15.96    9.95
  -9 -13  -5   -2.02    4.95
  -9 -13   5   21.38   10.73
   9 -13  -5   13.61   18.27
   9 -13  -5    4.59    3.93
   9 -13   7   -1.22    5.20
   9 -13   7   21.30   11.57
  -9  13   7   -1.87    5.58
  -9  13   7   10.10   17.77
   9  13  -7    4.19    3.44
  -9 -13   7    5.58    3.82
   9 -13  -7  -24.21   22.76
   9 -13  -7    3.64    6.79
  -9  13  -7   24.84   13.35
  -9  13  -7    1.62    5.68
   9 -13   9   31.58   16.74
  -9  13   9   26.97   14.39
  -9  13   9    0.85   22.30
   9  13  -9   25.44   13.55
   9  13   9   30.68   15.77
   9 -13  -9  -17.58   31.95
   9 -13  -9    5.35   12.52
  -9  13  -9   25.50   13.76
   9 -13  11    5.29    6.21
  -9  13  11   20.99   26.13
  -9  13  11   -1.62    7.09
  -9  13  11    3.64    9.92
  -9 -13 -11   -1.52    8.33
   9  13  11    0.34    9.46
   9 -13 -11   42.26   32.61
   9 -13 -11   -5.52   12.38
   9 -13 -11   -0.59    5.86
  -9  13 -11    5.00    5.16
  -9  13  13    5.66   25.31
  -9 -13 -13    0.53    8.26
   9  13  13    4.09    8.13
   9 -13 -13    9.78   24.89
   9 -13 -13    0.55   10.01
   9 -13 -13   28.76   14.96
  -9  13 -13    0.18    9.01
   9  15   1  291.66   76.18
  -9 -15   1  282.34   74.23
   9 -15  -1  104.36   33.52
  -9  15  -1  170.38   46.81
  -9 -15  -3   13.53    8.09
   9  15   3   24.56    9.77
  -9  15   5  -23.67   17.84
   9 -15  -5   -8.78   22.77
   9 -15   7  305.09   93.61
  -9  15   7    1.68    8.59
  -9  15   7  519.06  238.92
   9  15  -7  193.60   98.70
  -9 -15  -7   74.52   31.27
  -9 -15   7  252.50  128.72
   9 -15  -7   14.23    8.59
  -9  15  -7  304.30   93.37
   9 -15   9  133.17   41.44
   9 -15   9   85.94   44.10
  -9  15   9   78.17   31.66
  -9  15   9  156.85   72.91
   9  15  -9  103.15   52.71
   9  15   9  163.28   61.60
   9 -15  -9   55.47   33.46
  -9  15  -9   92.28   47.39
  -9  15  -9  102.47   32.23
   9 -15  11   29.06   15.36
  -9  15  11   37.14   15.14
  -9  15  11   20.69   24.73
  -9  15  11   72.81   34.93
   9  15 -11   20.95   11.33
  -9 -15 -11   -1.33    7.35
   9  15  11   19.03   11.42
   9 -15 -11   21.97   28.50
  -9  15 -11   50.67   26.37
  -9  15  13    3.00    7.62
  -9  15  13   31.20   27.92
  -9 -15 -13    0.21    9.32
   9 -15 -13   -0.67   11.32
   9 -15 -13   11.17    8.55
  -9  15 -13    7.88    6.54
   9 -17   1   41.40   22.23
   9  17  -1   70.90   21.25
  -9 -17  -1   41.03   14.59
   9  17   1   49.06   15.74
   9  17   1   37.68   13.54
  -9 -17   1   75.58   23.61
   9 -17  -1   48.61   24.29
  -9  17  -1   36.11   17.77
  -9  17   3   19.30   17.80
  -9 -17  -3   -6.58    9.38
   9  17   3    8.93    7.82
   9 -17  -3   21.18   22.03
  -9 -17  -5    1.25    8.41
   9  17   5    2.98    9.37
   9 -17   7   18.89    8.74
   9 -17   7    7.42    6.25
  -9  17   7    0.19    8.98
  -9  17   7    9.49   22.19
  -9 -17  -7    4.30   11.60
   9  17   7   27.24   15.38
   9 -17  -7   16.31   29.85
   9 -17  -7   25.99   15.35
   9 -17   9    5.76    7.21
   9 -17   9   20.31   11.14
  -9  17   9   18.62   11.94
  -9  17   9   -0.01    8.63
  -9 -17  -9   -5.06   11.98
   9 -17  -9    9.56    8.81
   9 -17  -9   58.81   36.54
   9 -17  -9    2.53    7.91
  -9  17  -9   11.84    7.52
  -9  17  -9    3.10    6.44
   9 -17  11    3.66    4.44
  -9  17  11    6.07   10.20
  -9  17  11   21.18   22.08
  -9  17  11    2.49    7.16
   9  17 -11   -0.18    3.06
   9  17  11    0.98    8.78
  -9 -17  11   -1.39    3.44
   9 -17 -11  -22.68   28.14
   9 -17 -11    2.96    9.95
   9 -17 -11   11.14    8.51
  -9  17 -11    4.91    5.17
   9 -17  13   28.57   15.41
  -9  17  13   11.55    9.15
  -9  17  13   13.87   10.85
  -9  17  13   11.76   30.16
  -9 -17 -13    0.93   10.02
   9 -17 -13   29.89   12.67
   9 -17 -13   11.39    9.18
  -9  17 -13   20.48   11.57
  -9 -19  -1   54.07   18.55
  -9 -19  -1   75.25   23.73
   9  19   1   54.62   19.44
   9  19   1   45.89   15.22
  -9 -19   1   39.53   16.31
   9 -19  -1   69.67   31.27
  -9  19  -1   51.20   23.58
   9 -19   3   28.47   22.71
  -9  19   3   71.98   28.98
   9  19  -3   44.93   16.11
   9  19   3   42.73   15.23
  -9 -19   3   69.75   22.57
   9 -19  -3   52.30   30.29
  -9  19  -3   75.43   27.00
   9 -19   5   20.56   18.13
  -9  19   5   42.89   26.01
  -9  19   5   55.29   27.57
   9 -19  -5   -0.73   32.48
  -9  19  -5   21.55   17.04
   9 -19   7   -8.42   15.16
  -9  19   7   -0.32    5.82
  -9  19   7    7.32   22.50
  -9  19   7    1.72    8.19
  -9 -19  -7   -3.20   10.14
   9  19   7    1.98    9.72
   9  19   7    0.74    6.68
   9 -19  -7   13.16   30.46
   9 -19   9   -5.76    8.45
   9 -19   9   56.58   29.32
  -9  19   9   23.81   13.97
  -9  19   9   -6.94   22.69
   9  19  -9   10.27    6.05
  -9 -19  -9    1.11   10.07
  -9 -19   9    7.42    5.00
   9 -19  -9   15.04   30.33
  -9  19  -9   23.40   12.64
   9 -19  11   13.10    7.96
  -9  19  11    7.71    9.99
  -9  19  11   21.11   26.62
   9  19 -11    3.43    3.57
   9  19  11    4.77    8.99
  -9 -19  11    5.83    4.92
   9 -19 -11   40.54   32.45
   9 -19 -11    1.64    7.49
   9 -19 -11    2.44    9.38
   9 -21   1   11.99   26.62
  -9 -21  -1   27.18    9.77
   9 -21  -1   31.99   33.48
  -9  21  -1   20.58   23.31
   9 -21   3   -9.26   23.61
  -9  21   3   -0.16   23.18
  -9  21   3   10.99   10.91
   9  21  -3    4.34   11.79
   9  21   3   10.88   14.12
   9 -21   5   36.51   19.80
  -9  21   5   26.78   15.48
  -9  21   5   30.76   25.03
  -9 -21  -5   -5.83   12.13
   9  21   5   -8.65   10.39
   9 -21  -5   24.18   14.67
  -9  21  -5   10.03   15.03
   9 -21   7    9.88   14.50
  -9  21   7    8.78    9.08
  -9  21   7  -20.32   24.52
  -9 -21  -7   -5.22    9.01
   9  21   7    0.55    7.94
   9 -21  -7   10.03    9.58
  -9  21  -7   12.51   15.02
   9 -21   9   11.05    6.91
   9 -21   9   -0.47    9.62
   9 -21   9    2.06    4.01
  -9  21   9   23.43   25.96
  -9  21   9   -2.98   10.57
  -9  21   9   98.03   46.38
   9  21  -9    4.89    4.14
  -9 -21  -9   -1.14   10.02
   9 -21  -9   32.96   29.17
   9 -21  -9   44.42   22.41
   9 -21  -9    3.89    7.57
  -9  21  -9    1.32    4.33
   9 -21  11    4.49    4.27
  -9  21  11   20.99   12.34
  -9  21  11   10.61   10.21
  -9  21  11    3.09   31.17
   9  21 -11   13.15    7.57
  -9 -21 -11    1.95    8.80
   9 -21 -11    0.40    7.39
   9 -21 -11    7.88    7.78
  -9  21 -11   -1.83    5.78
  -9  21 -11    2.31    4.82
   9 -23   1    9.82   27.02
  -9 -23  -1   34.54   19.82
   9  23   1   10.39    6.74
   9  23   1    1.14   13.31
  -9 -23   1   -0.44   13.28
   9 -23  -1  -23.04   29.04
  -9  23   3   16.17   13.37
   9  23   3    6.92   13.76
   9 -23  -3  -13.56   32.02
   9 -23  -3   51.50   26.28
  -9  23  -3   -1.68   20.20
   9 -23   5   33.27   22.27
  -9  23   5   10.88   10.15
  -9 -23  -5   -4.34   10.55
  -9 -23  -5   -3.04    9.31
   9  23   5   -7.87    9.62
   9 -23  -5   29.18   34.88
  -9  23  -5   -2.02   16.96
   9 -23   7   -9.61   15.67
  -9  23   7    4.11    8.71
   9  23   7    2.70    9.87
   9  23   7   -1.79    8.44
   9 -23  -7   23.32   31.27
  -9  23  -7   -9.06   12.77
   9 -23   9    3.12   13.64
  -9  23   9   22.68   13.46
  -9 -23  -9   -3.49    8.22
   9  23   9   14.96   11.42
   9 -23  -9   57.35   41.74
   9 -23  -9   -3.52    3.88
   9 -23  -9   24.60   14.01
  -9  23  -9    0.90   11.78
  -9  23  -9   11.96    6.94
  -9  25   1    7.22    9.29
  -9  25   1   -0.02   23.34
   9  25  -1    9.38    7.04
  -9 -25  -1    6.02   11.91
  -9 -25  -1   17.10    7.13
   9  25   1   14.13   14.82
   9  25   1    8.07    5.87
  -9 -25   1   19.44   13.40
   9 -25  -1   -2.23   32.18
  -9  25  -1    2.10   23.01
  -9  25   3  -17.21   22.20
  -9  25   3   23.09   14.10
  -9 -25  -3   17.78   13.92
   9  25   3   15.13   13.83
   9 -25  -3   37.99   30.52
   9 -25  -3   26.26   15.05
  -9  25  -3   24.08   20.86
   9 -25   5   23.54   20.83
  -9  25   5    2.21   24.33
  -9  25   5   21.59   13.46
  -9 -25  -5   -0.96   10.94
  -9 -25  -5    3.01   10.36
   9  25   5   10.61   10.16
   9 -25  -5    0.42   29.91
   9 -25  -5   50.36   25.27
  -9  25  -5   41.66   21.14
   9 -25   7   -7.34   19.08
  -9  25   7   -8.77   26.42
  -9  25   7   -0.42    8.88
  -9 -25  -7    1.03    8.69
   9  25   7   -0.67    8.52
   9 -25  -7  -30.22   35.42
   9 -25  -7    8.15    8.61
  -9  25  -7   -1.80   16.14
   9 -25   9    6.39   16.99
  -9 -25  -9    2.94    8.10
   9  25   9    0.27    5.27
   9 -25  -9    7.24    8.68
   9 -27   1   -5.05   27.16
  -9  27   1    1.23   22.28
   9  27  -1    5.29   11.47
   9  27  -1    8.24    7.97
  -9 -27  -1   -0.46   13.80
  -9 -27  -1    1.16    4.74
   9  27   1    5.52   11.76
  -9 -27   1   11.20    6.74
   9 -27  -1  -25.23   28.98
   9 -27  -1    4.33    8.24
  -9  27  -1    2.68   22.72
  -9  27  -1   -0.86    7.53
  -9  27   3  -24.43   24.07
  -9 -27  -3    6.03   11.77
   9  27   3   10.34   12.22
   9 -27  -3  -18.46   31.88
  -9  27   5   13.37   11.28
  -9  27   5   -8.15   26.80
  -9 -27  -5    0.26   10.50
   9  27   5    5.09   11.25
   9 -27  -5   37.66   35.47
  -9  27  -5   30.38   26.13
   9 -27   7   20.70   24.48
  -9  27   7  -27.62   35.17
  -9  27   7    4.30    8.78
   9  27   7    3.96   10.10
   9 -27  -7    0.68    7.77
  -9  27  -7    6.09   21.90
  -9  29   1    3.74    8.62
  -9  29   1   -3.88   24.60
   9  29  -1   -1.94   11.22
  -9 -29  -1    1.55    4.72
   9  29   1    3.51   12.11
  -9 -29   1    0.56    5.92
   9 -29  -1    0.42    7.77
  -9  29  -1   34.46   27.56
  -9  29  -1    0.02    7.64
  -9  29   3    6.79    8.79
   9  29   3    6.87   14.11
   9 -29  -3    4.31    8.06
  -9  29  -3    9.15   24.38
  -9  29   5    3.54    9.45
   9 -29  -5   -3.86    8.18
  10   0   0   21.27    9.72
 -10   0   0   18.70    9.90
 -10   0   6  217.60   57.50
  10   0  -6  170.38   45.62
 -10   0  -6  112.01   34.47
 -10   0   8  489.68  126.92
  10   0  -8  495.69  128.43
  10   0 -10  175.28   46.82
  10   0  12    2.20   10.10
 -10   0 -12    1.04   10.45
 -10   0 -14   10.62   10.60
 -10   0 -16   38.94   18.67
  10  -2   2  120.84   61.66
 -10   2   2   -3.34    6.67
  10   2  -2   12.64    7.78
 -10  -2   2   11.40    6.67
  10  -2  -2    4.02    8.00
 -10   2   4   79.70   21.76
  10   2  -4   46.22   14.51
  10  -2  -4   57.62   17.18
  10  -2   6   72.48   22.57
 -10   2   6   97.38   27.51
  10   2  -6   94.76   27.29
 -10  -2   6   91.43   25.98
  10   2  -8   19.90    9.60
  10  -2  -8   46.76   15.42
 -10   2  10  115.12   31.68
  10  -2 -10  156.58   42.32
 -10  -2 -12   35.50   16.60
  10   2  12   32.45   16.04
 -10   2 -12    6.28   10.56
 -10  -2 -14   -1.26    9.82
 -10   2 -14   -2.87    8.85
 -10  -2 -16    0.23    9.10
  10   4   0    9.29    7.41
 -10  -4   0   29.13   10.82
  10  -4   4   92.73   47.42
 -10   4   4   42.56   12.75
  10  -4  -4   36.13   12.57
 -10   4  -4  154.42   78.80
  10  -4   6  256.44   78.55
  10   4  -6  266.55   69.81
  10  -4  -6  178.60   47.67
 -10   4  -6  236.56   72.42
 -10   4   8  114.28   31.36
  10   4  -8   87.50   24.38
 -10  -4   8  111.03   30.43
  10  -4  -8   62.90   19.79
 -10   4  10  201.81   53.60
  10  -4 -10  145.39   40.41
  10   4  12   15.15   10.95
 -10   4 -12    3.90   10.84
  10  -4  14   -1.74    9.56
  10   4 -14    8.00    3.72
 -10  -4 -14   -2.79    8.75
  10   4  14   -0.68   10.03
  10  -4 -14   12.26   31.57
 -10   4  16    8.21    6.18
  10   4 -16    3.76    3.00
 -10  -4 -16   -4.50   10.32
  10   6   0  222.97   58.11
  10   6  -2   19.41   10.33
  10  -6   4  269.71  137.48
  10   6  -4  221.08   57.97
  10   6  -4  150.32   51.20
 -10  -6   4  228.34   60.01
 -10   6  -4  246.03  125.43
  10  -6   6   56.06   28.95
  10   6  -6   72.62   21.18
  10   6  -6   46.46   16.00
 -10  -6   6   62.72   19.15
 -10  -6   6   36.86   12.77
 -10   6  -6   59.47   30.70
  10   6  -8  210.18   55.43
  10   6  -8  124.09   42.27
 -10  -6   8  214.29   56.33
 -10  -6   8  114.36   38.99
  10  -6  -8  303.82   79.37
 -10  -6 -10  611.91  227.24
 -10  -6  10  737.61  250.61
  10  -6 -10 1308.30  337.78
 -10   6  12   83.87   34.06
  10   6 -12  230.55   78.47
  10   6  12  212.87   79.71
 -10  -6  12  187.60   63.83
  10  -6 -12   15.95   33.75
  10  -6  14    8.66   11.13
 -10   6  14   12.97    8.45
 -10   6  14  -15.43   25.55
  10   6 -14    7.48    3.88
 -10  -6 -14   -4.72    7.87
  10   6  14    9.81   10.89
  10  -6 -14   41.56   32.81
  10   8   0    9.15    7.37
  10   8   0   81.51   27.84
  10   8  -2   95.52   32.58
 -10  -8  -2   81.77   27.90
  10   8   2   85.60   29.17
 -10  -8   2  101.27   34.50
  10  -8   4   65.11   33.43
  10   8  -4   64.48   22.08
  10   8  -4   84.75   43.22
 -10  -8  -4   81.36   27.76
  10   8   4   62.14   21.22
 -10  -8   4   60.69   18.76
 -10  -8   4   80.69   27.54
 -10  -8   4   81.01   41.33
  10  -8   6   66.51   34.09
 -10   8   6   13.58    7.69
  10   8  -6   63.07   21.60
  10   8   6   59.00   20.15
 -10  -8   6   52.14   17.92
  10  -8  -6   14.91    9.20
 -10   8  -6   56.37   28.99
 -10   8   8  134.99   37.09
 -10  -8   8  163.75   55.73
  10  -8  -8  134.96   36.51
 -10   8  -8  145.71   44.89
 -10   8  -8  173.07   88.29
 -10   8  10   27.89   14.68
 -10   8  10  -25.11   25.87
  10   8 -10    7.68    3.96
 -10  -8 -10   13.74   12.80
 -10  -8  10   15.64    6.39
  10  -8 -10    5.83   31.27
  10  -8 -10   22.90   14.87
 -10   8  12  -25.66   27.67
 -10   8  12   -0.03   13.18
 -10  -8 -12   -2.79   10.46
  10  -8 -12  -45.04   35.66
  10  -8 -12    0.84   11.59
  10  -8  14   21.02   13.26
 -10   8  14   71.33   33.86
 -10   8  14   39.57   19.36
  10   8 -14   25.90    9.30
 -10  -8 -14   -2.65    9.84
  10   8  14   42.13   19.19
  10  -8 -14   48.76   37.50
  10  10   0 1710.19  581.27
 -10 -10   0  883.04  228.03
 -10 -10   0 1844.42  626.91
  10  10  -2  278.08   72.66
  10  10  -2  328.46  111.64
 -10 -10  -2  247.45   84.14
  10  10   2  307.77  104.62
 -10 -10   2  428.10  111.27
 -10  10   4   -0.75    6.87
  10  10  -4   19.68    7.15
 -10 -10  -4   -1.48    3.92
 -10 -10  -4   38.88   12.12
  10  10   4   13.18    4.84
 -10 -10   4   17.65    6.48
  10 -10  -4    5.35    5.16
  10 -10   6  146.31   74.69
  10  10  -6  182.39   92.95
 -10 -10  -6  204.18   69.43
  10  10   6  223.45   75.97
 -10 -10   6  201.02  102.47
  10 -10  -6  -21.38   19.22
  10 -10   8  142.88   44.15
 -10  10   8  172.28   46.17
 -10  10   8  162.96   48.38
 -10 -10  -8  208.13   70.79
 -10 -10   8  222.66   75.78
  10 -10  -8  144.97   38.99
 -10  10  -8  138.57   70.78
 -10  10  -8  155.33   47.91
 -10  10  10  163.12   44.63
 -10 -10 -10  146.85   49.98
 -10 -10 -10   98.24   38.61
  10  10  10  164.07   55.81
  10  10  10  155.37   59.09
 -10 -10  10  118.72   40.52
  10 -10 -10   49.36   38.48
 -10  10 -10   79.35   40.76
 -10  10  12   12.95   11.15
 -10  10  12   -2.58   30.19
 -10  10  12   16.88   10.66
 -10 -10 -12    1.14   10.00
 -10 -10 -12    8.01    3.15
  10  10  12   12.50    4.50
 -10 -10  12    2.35    3.11
  10 -10 -12   17.70   31.36
  10 -10 -12   12.20   13.78
 -10  10  14   15.71   10.18
 -10  10  14   -7.33   27.40
  10  10  14    9.21    3.45
  10  10  14   10.52   10.36
 -10  10 -14   -1.10    9.08
 -10 -12   0    2.90   10.41
  10  12  -2    6.40    9.00
 -10 -12   2    6.87   10.38
 -10  12   4    4.83   12.24
 -10 -12   4   79.05   23.28
  10 -12  -4   10.12   20.78
  10 -12   6    7.96    5.79
 -10  12   6   11.05   16.30
  10  12  -6    7.59    8.49
  10  12  -6   13.04    7.16
 -10 -12   6   23.40   12.21
 -10 -12   6    1.85    8.38
  10 -12  -6   -1.56   20.56
  10 -12  -6   -5.16    7.26
 -10  12  -6    7.56    5.17
  10 -12   8    9.57    6.44
 -10  12   8   27.08   24.14
  10  12  -8   14.93    8.64
 -10 -12   8    4.51    3.89
  10 -12  -8   26.09   30.24
  10 -12  -8    1.81    8.93
 -10  12  -8   31.79   16.74
 -10  12  10   11.52   23.56
 -10 -12 -10    3.19    9.18
  10  12  10   -1.17    9.42
  10 -12 -10   -9.82   24.43
  10 -12 -10   -4.65   13.55
 -10  12 -10   24.49   13.26
 -10  12  12   40.06   26.04
 -10  12  12    1.27    6.35
 -10 -12 -12    0.84    9.32
 -10 -12 -12    3.37    1.98
  10 -12 -12   24.93   28.20
  10 -12 -12    8.08    7.82
  10 -12 -12    7.93   10.64
 -10  12  14    5.70    7.11
 -10 -12 -14    0.62    9.27
 -10 -12 -14    1.58    2.00
  10  12  14    2.56    8.38
  10 -12 -14   -5.16   11.56
 -10  12 -14   -0.51    9.98
 -10  14   2   95.99   28.85
  10 -14  -2   49.93   25.72
 -10  14   4    8.74   15.95
  10  14  -4   21.95   10.21
 -10 -14   4   13.37   10.28
  10 -14  -4   -1.45   23.21
  10 -14   6   13.04    7.85
 -10  14   6    1.37    7.37
 -10  14   6   -4.19   18.74
  10  14  -6    0.01    8.48
  10  14  -6   19.06   10.11
 -10 -14   6   16.99    9.16
  10 -14  -6  -21.02   25.69
 -10  14  -6    6.69    5.12
  10 -14   8  177.02   90.36
 -10  14   8  102.60   36.64
 -10 -14   8  147.92   75.45
  10 -14  -8   56.49   32.44
 -10  14  -8  184.12   93.99
 -10  14  -8  180.18   55.60
  10 -14  10    5.98    4.98
 -10  14  10   12.26   10.64
 -10  14  10    8.08   12.84
  10  14 -10    1.12    3.17
  10  14  10    9.73   10.23
  10 -14 -10  -29.58   32.48
  10 -14 -10    1.82   12.06
 -10  14 -10    6.44    5.46
  10 -14  12    9.10    6.95
 -10  14  12   18.25   11.72
 -10  14  12   12.81   24.19
 -10 -14 -12    2.36    9.16
  10  14  12   10.08   10.83
  10 -14 -12    1.81   27.37
  10 -14 -12   13.14   12.06
 -10  14 -12   14.39    9.01
 -10  14  14    9.46    7.95
 -10  14  14  -22.31   34.47
 -10 -14 -14   -0.99   10.07
  10 -14 -14    3.61   11.16
 -10  14 -14   -2.18   11.28
 -10 -16   0   65.42   21.21
 -10  16   0  120.92   35.18
 -10  16   2  539.91  143.17
  10  16  -2  516.06  133.75
  10  16   2  565.48  172.75
 -10 -16   2  618.23  160.28
  10 -16  -2  409.15  110.76
 -10  16   4  200.55   56.53
 -10 -16   4  191.39   51.12
 -10  16   6   -1.27    5.03
 -10 -16  -6    2.48    5.64
  10 -16  -6   20.12   30.13
  10 -16   8  179.39   55.41
  10 -16   8  226.76  115.77
 -10  16   8   21.05   10.99
 -10  16   8  329.57  152.02
 -10  16   8  191.07   56.31
  10  16  -8  186.18   94.95
 -10 -16  -8   24.97   16.88
  10 -16  -8  127.15   45.49
 -10  16  -8  148.47   45.98
 -10  16  -8  195.49   99.80
  10 -16  10   12.11    7.17
 -10  16  10   28.35   15.53
 -10  16  10   44.42   29.86
  10  16 -10   13.50    7.52
  10  16  10   12.94    9.53
  10 -16 -10   74.46   35.69
  10 -16 -10   55.43   34.93
 -10  16 -10   21.41    9.30
 -10  16 -10   13.23    8.26
 -10  16  12   42.57   21.76
 -10  16  12   28.74   14.35
 -10  16  12   11.20   25.94
 -10 -16 -12   -4.57    8.77
  10  16  12   23.56   13.35
  10 -16 -12   37.31   18.76
 -10  16 -12   35.51   18.85
 -10 -18   0  411.36  107.27
 -10  18   0  330.83   89.14
  10 -18   2   13.37   22.31
  10  18   2   68.85   21.73
 -10 -18   2   92.90   27.71
  10 -18  -2   27.10   26.47
  10 -18   4   22.74   20.37
 -10  18   4   22.34   22.66
  10  18  -4   32.10   14.17
 -10 -18   4   49.88   19.45
  10 -18  -4   37.99   31.38
 -10  18   6   25.20   25.53
  10 -18  -6   25.28   27.38
  10 -18   8    3.20    6.73
 -10  18   8   14.85   23.75
 -10 -18  -8    3.89   11.11
  10  18   8    4.65    9.99
 -10 -18   8    5.51    4.09
  10 -18  -8   -5.21    9.23
  10 -18  -8   20.89   13.34
 -10  18  -8    9.13    6.23
 -10  18  -8   10.41    7.28
  10 -18  10   18.49    8.89
 -10  18  10   -1.74   21.93
 -10  18  10    5.22    9.62
  10  18 -10   10.01    5.98
 -10 -18 -10   -3.82   12.75
  10 -18 -10   42.60   30.24
  10 -18 -10    1.77    8.68
  10 -18 -10   21.13   12.10
 -10  18 -10   28.25   15.22
  10 -18  12   17.42    9.91
 -10  18  12   28.95   15.64
 -10  18  12   19.60   11.93
 -10 -18 -12   -2.16    7.67
  10  18  12   12.66   11.63
  10 -18 -12   26.86   13.39
  10 -18 -12   13.37    9.98
 -10 -20   0   16.96   14.74
  10 -20   0   -2.59   26.55
 -10  20   0   18.18   21.82
  10 -20   2   20.51   25.42
 -10  20   2   22.41   23.80
  10  20  -2   22.61   13.45
 -10 -20  -2   16.36   15.06
  10  20   2   27.86   10.27
  10  20   2   19.31   12.98
 -10 -20   2   32.99   16.01
 -10  20   4    0.73   21.10
  10  20  -4    5.72   13.83
  10  20   4   -5.47   13.08
  10 -20  -4   24.35   30.05
 -10  20  -4   29.18   19.79
  10 -20   6   -5.03   17.89
 -10  20   6    1.51    9.09
 -10 -20  -6   -1.00   11.18
  10  20   6   -6.89   11.89
  10 -20  -6    4.37   31.54
  10 -20   8    3.60    6.40
  10 -20   8   13.16    7.96
 -10  20   8   20.97   12.76
 -10  20   8    3.10   21.82
 -10 -20  -8   -2.71    9.06
  10  20   8    1.67    8.57
  10 -20  -8  -22.17   32.48
  10 -20  -8   26.55   15.48
  10 -20  10   10.20    7.09
  10 -20  10   22.88   12.51
 -10  20  10    1.95    7.93
 -10  20  10   49.05   28.41
  10  20 -10   21.25   11.33
 -10 -20 -10  -12.63   12.75
  10 -20 -10    4.51    6.60
  10 -20 -10   22.39   30.22
 -10  20 -10    8.39    6.02
 -10  20 -10   20.67   11.43
 -10  20  12   12.61    9.12
 -10  20  12    2.77   10.13
  10 -20 -12    6.88   10.59
  10 -20 -12   13.84   10.54
 -10  20 -12   15.06    9.31
  10  22   0   29.83   16.45
 -10 -22   0   16.20   18.40
  10 -22   0    1.27   25.41
  10 -22   2    8.96   23.15
 -10  22   2  -50.80   23.86
  10  22  -2   39.32   16.49
 -10 -22  -2    8.78   17.15
  10  22   2    0.55    5.44
  10  22   2   -1.99   13.68
 -10 -22   2   -2.80   15.01
  10 -22  -2  -12.39   30.78
 -10  22  -2   -0.25   17.89
 -10  22   4   25.42   23.04
  10  22  -4   -0.97   11.55
 -10 -22  -4   -1.76   10.48
  10 -22  -4   40.82   31.35
 -10  22  -4   11.83   17.94
  10 -22   6   24.63   18.78
 -10  22   6  -19.90   22.66
  10 -22  -6  -22.12   33.76
  10 -22  -6    9.50   10.07
 -10  22  -6  -17.72   14.97
  10 -22   8   -8.36   14.01
 -10  22   8    1.97    4.59
 -10  22   8   -1.21   24.16
  10  22   8   -3.60    5.80
  10  22   8   -1.01    9.38
  10 -22  -8  -20.23   29.09
  10 -22  -8    3.63    7.10
 -10  22  -8    7.37   13.30
  10 -22  10    3.00   12.13
  10 -22  10   20.73    9.09
 -10  22  10   -4.48    7.12
 -10  22  10   12.15   10.13
 -10  22  10   33.76   29.81
 -10 -22 -10   -4.31   12.91
  10 -22 -10    0.77    7.89
 -10  22 -10   16.00    9.45
  10  24   0   49.17   18.90
  10  24   0   32.75   11.85
 -10 -24   0   42.08   18.19
 -10  24   0   16.88   23.94
 -10  24   2   20.13   24.07
  10  24  -2    2.62   11.57
 -10 -24  -2    3.87   12.99
  10  24   2   11.08   13.55
 -10 -24   2    4.34   12.60
  10 -24  -2  -23.56   36.30
 -10  24  -2   37.13   23.77
 -10  24   4    9.48   22.77
 -10  24   4    8.38    9.53
 -10 -24  -4   -1.68    9.98
  10  24   4   20.01   11.93
  10 -24  -4  -10.35   29.69
 -10  24  -4   15.63   16.75
 -10  24   6    0.10   24.05
 -10  24   6    2.33    8.02
 -10 -24  -6   -2.53    7.69
  10 -24  -6  -20.97   28.69
 -10  24  -6    5.12   17.53
  10 -24   8   -8.62   18.05
 -10  24   8  -15.21   25.83
 -10  24   8   13.36   10.70
 -10 -24  -8    6.48    9.40
  10  24   8    2.85    9.01
  10  24   8   -3.17    8.55
  10 -24  -8   28.82   36.32
  10 -24  -8    4.36    7.73
 -10  24  -8    1.65   14.62
  10  26   0  194.70   52.79
  10  26   0  116.57   36.24
 -10 -26   0  183.18   49.98
 -10 -26   0  149.14   46.13
  10 -26   0  250.14   73.59
  10 -26   2   44.67   28.71
 -10  26   2   23.34   14.13
 -10 -26  -2   45.89   18.18
  10  26   2   46.46   18.79
 -10 -26   2   30.81   17.50
  10 -26  -2   56.17   34.38
  10 -26   4   11.00   22.19
 -10  26   4    5.99    8.86
 -10  26   4  -21.08   26.81
 -10 -26  -4   -0.70   11.21
  10  26   4    3.16   11.14
  10 -26  -4  -25.12   31.87
  10 -26  -4   17.12   12.61
  10 -26   6   -5.29   22.80
 -10  26   6  -26.26   27.03
 -10 -26  -6   -3.65   12.03
  10  26   6    4.58   10.00
  10 -26  -6    3.26   37.27
  10 -26  -6   13.86   10.20
 -10  26  -6    8.64   17.72
 -10  26   8   24.89   15.00
  10  26   8   -0.88   11.24
  10  28   0   -6.05   12.75
 -10  28   0  -21.46   23.96
 -10  28   2    7.99   24.60
  10  28  -2   -6.79   11.30
  10  28   2   -3.26   13.52
  10 -28  -2   -1.02    8.84
 -10  28  -2   15.27   23.53
 -10  28   4   -5.36   27.70
 -10  28   4   -1.53    7.37
  10  28   4   -0.75   13.08
 -10  28  -4   12.29   23.31
 -10  28   6    0.03    8.91
  10 -28  -6    9.63    9.16
 -10  30   0   -1.31    8.35
  11   1  -1   15.15    8.15
 -11   1  -1  196.76  100.27
  11   1  -3  105.49   28.57
 -11  -1   3   92.50   24.90
 -11  -1   5   39.21   14.51
  11  -1  -5   42.04   15.89
 -11  -1   7  134.67   36.53
  11  -1  -7  157.23   42.00
 -11   1   9  240.82   63.15
  11  -1  -9  291.03   76.08
 -11   1  11   19.82   12.43
  11  -1 -11   11.17   12.95
 -11  -1 -13   16.53   10.97
  11   1  13   41.01   18.11
 -11   1 -13   16.34   10.93
  11  -1  15    6.66    9.90
 -11  -1 -15   -3.84    9.63
 -11   1 -15    5.57   10.28
  11   3  -1    0.84    7.55
  11   3  -1   19.30    9.90
 -11  -3  -1    2.89    8.43
  11   3   1    4.39    7.43
 -11  -3   1    1.22    5.83
 -11  -3   1   41.69   21.29
  11   3  -3    5.58    7.86
 -11  -3   3    4.28    6.81
  11  -3  -3   -1.01    7.27
 -11   3   5   30.89   11.27
  11   3  -5   36.84   13.53
  11  -3  -5   20.07   11.29
  11  -3   7   35.59   11.70
  11   3  -7   27.89   11.89
  11  -3  -7   23.26   11.60
 -11   3  -7   25.19    8.41
 -11  -3   9    1.81    8.30
  11  -3  -9    9.67   10.14
 -11   3  11   10.85   13.05
  11  -3 -11    8.82   13.68
 -11  -3 -13    2.67    8.16
  11   3  13    0.01    8.08
 -11   3 -13   -0.97    8.22
  11  -3  15    2.11   10.00
 -11  -3 -15    4.83   10.61
  11   5  -1   26.58   10.17
 -11  -5   1   34.60   11.01
  11  -5   3  515.90  262.76
  11   5  -3  383.41   99.42
 -11  -5   3  434.42  112.50
 -11   5  -3  533.90  272.08
  11  -5   5  119.81   61.29
  11   5  -5  221.39   58.36
 -11  -5   5  266.08   70.10
 -11   5  -5  103.31   52.79
 -11   5   7  455.10  118.14
  11   5  -7  349.46   91.00
 -11  -5   7  361.14   94.01
 -11   5  -7  322.14   98.51
 -11   5   9   16.80   11.56
  11   5  -9    9.50    9.54
 -11  -5   9   34.90   13.01
  11  -5  -9   23.78   13.17
 -11   5  11    9.11   14.58
  11  -5 -11   49.09   19.71
  11   5 -13   18.84    6.99
  11   5  13    3.77    8.50
  11   5 -15   51.73   17.84
  11   7  -1   18.27    8.90
 -11  -7  -1    3.81    7.04
  11   7   1   -0.15    7.09
 -11  -7   1   10.79    7.10
  11  -7   3   23.64   12.61
  11   7  -3    8.80    3.93
 -11  -7   3   11.93    9.77
 -11  -7   3    8.41    4.56
 -11   7  -3   19.20   10.47
  11   7  -5   80.39   27.45
 -11  -7   5   92.57   26.45
 -11  -7   5   69.37   23.73
 -11   7  -5   97.64   49.90
  11  -7   7    7.90    5.32
  11  -7   7   16.69    9.72
  11   7  -7    5.48    8.30
  11   7  -7    7.16    3.45
 -11  -7   7    7.26    8.55
 -11  -7   7   13.56    5.24
 -11   7  -7   41.04   21.32
 -11   7  -7    9.48    5.40
  11   7  -9  120.17   33.22
 -11  -7   9  132.13   45.04
  11  -7  -9  155.19   42.16
 -11   7  11    1.92   13.48
 -11  -7 -11    1.58   12.04
 -11  -7  11   12.96    5.30
  11  -7 -11   -1.16   14.93
 -11   7  13   32.81   28.42
  11   7 -13   28.17   10.03
  11   7  13   13.22    9.83
  11  -7 -13   -6.67   32.07
  11  -7 -13   44.70   18.11
 -11   7  15   -0.79    5.71
 -11   7  15    9.01   30.65
  11   7 -15   -0.18    2.73
 -11  -7 -15   -6.06   10.05
 -11   7 -15   -6.13   11.06
  11   9  -1  173.70   45.92
  11   9  -1  223.13   75.88
  11   9   1  218.08   74.19
 -11  -9   1  142.31   38.09
 -11  -9   1  215.71   73.33
  11   9  -3   20.26   10.50
  11   9  -3    8.39    3.77
 -11  -9  -3   24.98    8.75
  11   9   3   20.21    7.15
 -11  -9   3    8.32    3.57
  11  -9   5  189.97   96.89
  11   9  -5  179.39   61.05
  11   9  -5  168.17   44.97
  11   9  -5  319.77  162.96
  11   9   5  142.27   48.40
 -11  -9   5  182.07   48.61
 -11  -9   5  176.86   60.18
 -11  -9   5  232.45  118.48
 -11   9  -5  162.01   82.67
  11  -9   7   28.85    9.99
  11  -9   7   63.20   32.47
  11   9   7   44.33   15.21
 -11  -9   7   40.35   14.01
 -11   9  -7   70.13   36.00
 -11   9   9   86.38   26.86
 -11   9   9   18.49   17.65
  11   9  -9   90.89   31.11
 -11  -9   9   89.44   30.62
  11  -9  -9   63.86   20.89
  11  -9  -9    2.70   24.90
 -11   9  -9  114.99   58.77
 -11   9  -9   72.70   23.09
 -11   9  11   22.60   14.75
 -11   9  11  -36.59   27.16
  11   9 -11    9.74    4.31
 -11  -9 -11   -2.85   11.09
  11  -9 -11   19.49   33.04
  11  -9 -11   18.00   14.76
 -11   9  13   -6.18   25.22
 -11   9  13    3.71   10.91
  11   9  13    2.88    8.98
  11  -9 -13  -15.17   31.41
  11  -9 -13    5.79   11.84
 -11   9  15   17.50   10.80
 -11   9  15   24.40   31.88
  11   9 -15   14.34    5.70
 -11  -9 -15   -6.28    9.59
 -11   9 -15   -5.21   10.78
  11  11  -1   76.02   21.98
  11  11  -1  176.23   59.96
 -11 -11  -1  141.84   48.29
  11  11   1  153.60   52.28
 -11 -11   1   60.18   18.74
 -11 -11   1  185.07   62.98
  11  11  -3   29.89   10.43
 -11 -11  -3   -1.40    9.43
 -11 -11  -3   29.18   10.15
  11  11   3   -0.43    9.86
  11  11   3   22.85    8.02
 -11 -11   3   31.22   10.89
 -11  11   5   15.12    9.87
  11  11  -5   22.72    8.09
  11  11   5   41.70   14.32
 -11 -11   5   47.22   15.89
 -11 -11   5   26.47    9.34
 -11 -11   5   45.92   23.54
 -11  11  -5   24.56   13.06
  11 -11   7  164.07   83.71
  11  11  -7  228.03   59.98
  11  11  -7  295.77  150.73
 -11 -11  -7  175.44   59.69
  11  11   7  217.13   73.86
 -11 -11   7  283.92   74.36
 -11 -11   7  166.12   56.55
 -11 -11   7  219.34  111.83
  11 -11  -7   18.62   24.49
 -11  11  -7  172.12   87.85
  11 -11   9    8.94    7.03
  11 -11   9    5.95    4.95
 -11  11   9   30.26   25.55
 -11 -11  -9    6.46    3.08
 -11 -11   9   15.33    6.12
 -11  11  -9   20.43   11.24
 -11  11  -9    6.56    7.19
 -11  11  11    2.35   11.34
 -11 -11 -11   19.49    6.93
 -11 -11 -11    2.25   10.13
  11  11  11   18.70    6.56
  11  11  11    9.38   10.80
 -11 -11  11   10.82    4.66
  11 -11 -11   58.63   38.14
 -11  11  13   10.39   11.06
 -11  11  13    3.58   26.29
 -11  11  13   18.10   10.99
 -11 -11 -13    2.68   11.24
 -11 -11 -13    0.44    1.67
  11  11  13    4.32    2.15
 -11 -11  13    1.17    3.00
  11 -11 -13   26.56   31.09
  11 -11 -13   29.88   13.80
 -11 -13  -1   -0.92    8.43
 -11 -13   1    3.44   10.44
 -11  13   5   -4.17   15.64
 -11  13   5    1.28    6.76
  11  13  -5    6.52    8.39
 -11 -13  -5    0.89    4.55
 -11 -13   5   20.75   10.99
  11 -13  -5   -4.00   24.49
  11 -13  -5   -0.44    4.01
  11 -13   7   20.45   11.08
 -11  13   7   38.37   21.35
  11  13  -7   18.65   11.53
  11  13  -7   20.29   10.71
 -11 -13   7   28.38   13.15
  11 -13  -7    5.11   28.20
  11 -13  -7   -0.86    8.58
 -11  13  -7   19.47   10.73
  11 -13   9   14.07    9.34
  11 -13   9   16.49    9.53
 -11  13   9   15.21   23.18
 -11  13   9   11.41   11.92
  11  13  -9    4.71    3.99
  11 -13  -9   -9.56   33.29
  11 -13  -9   -4.72   14.42
  11 -13  11   13.51    8.26
 -11  13  11    5.75   12.98
 -11  13  11  -32.92   26.85
 -11 -13 -11    2.88    7.99
 -11 -13 -11    1.37    1.88
  11  13  11    2.84    8.66
  11 -13 -11   17.64   29.58
  11 -13 -11    4.97   10.98
 -11  13 -11   12.04    7.59
 -11  13  13  -16.64   25.30
 -11  13  13    1.07    6.74
 -11 -13 -13    0.59   10.67
 -11 -13 -13    3.57    2.24
  11 -13 -13   -0.86   11.42
 -11 -15  -1    0.86    8.46
  11  15   1   10.67    8.26
 -11  15   3  186.02   51.81
  11  15  -3  337.46   87.93
 -11 -15  -3  289.45   88.56
  11  15   3  291.50   89.16
 -11 -15   3  317.40   83.16
  11 -15  -3  107.33   37.77
  11  15  -5  217.60   57.51
 -11 -15   5  285.50   75.43
  11 -15  -5   69.47   35.45
 -11  15   7  127.91   41.34
  11  15  -7  147.72   75.34
 -11 -15   7  137.42   70.10
  11 -15  -7   53.03   33.57
  11 -15   9   20.72    9.42
  11 -15   9   86.55   44.37
 -11  15   9   14.39   10.07
 -11  15   9   27.52   24.86
  11  15  -9   36.24   18.74
 -11 -15  -9    8.61   11.29
 -11 -15   9   44.58   22.96
  11 -15  -9   -7.84   10.58
 -11  15  -9   99.69   51.07
  11 -15  11    6.53    5.17
 -11  15  11    8.31    8.22
 -11  15  11    6.96   10.69
  11  15  11   20.97   11.91
  11 -15 -11    7.52   10.89
  11 -15 -11   35.51   29.92
 -11  15 -11    9.91    6.75
  11 -15  13    3.36    5.52
 -11  15  13   18.90   26.25
 -11  15  13   11.44   11.97
 -11 -15 -13   -1.08   11.15
  11 -15 -13   17.42   12.92
  11 -17   1   11.80   18.85
 -11  17   1   30.29   21.05
  11  17  -1   70.41   20.70
 -11 -17  -1   37.54   14.34
  11  17   1   43.41   14.58
 -11 -17   1   75.81   23.81
  11 -17  -1   11.24   25.83
 -11  17   3   50.26   23.02
 -11 -17  -3   66.64   20.86
  11  17   3   68.27   21.38
  11 -17  -3   11.04   27.59
 -11  17   5   46.44   26.31
  11  17  -5   60.29   19.28
 -11 -17   5   42.98   17.39
  11 -17   7    8.59    6.48
 -11 -17   7    4.67    4.03
  11 -17  -7    2.62   31.46
  11 -17   9   15.33    8.78
 -11  17   9   29.15   17.07
 -11  17   9   -5.81    6.80
 -11  17   9   37.88   26.50
  11  17  -9   33.95   17.59
 -11 -17  -9   -5.28   11.03
 -11 -17   9   25.66   13.48
  11 -17  -9   34.55   32.81
  11 -17  -9   -4.71    8.63
 -11  17  -9   26.01   10.13
 -11  17  -9   16.68    9.71
 -11  17  11   12.69   24.14
 -11  17  11    1.04    7.06
 -11  17  11   10.57   10.20
  11  17 -11    1.45    2.84
  11  17  11    0.64    8.93
  11 -17 -11   -0.05    9.63
  11 -17 -11  -21.68   29.47
  11 -17 -11   12.60    9.93
 -11  17 -11    6.41    5.65
 -11  17 -11    3.20    5.23
 -11  17  13   14.23   10.46
 -11  17  13   16.06   14.66
 -11 -17 -13    0.16   10.79
 -11  17 -13   31.50   16.94
  11 -19   1   17.80   26.43
 -11  19   1   13.13   23.81
 -11 -19  -1   10.50   12.87
 -11 -19   1   25.66   15.63
  11 -19  -1   14.68   29.59
 -11  19   3   59.91   29.01
  11  19  -3   69.84   22.30
 -11 -19  -3   90.40   28.05
  11  19   3   73.44   23.28
 -11 -19   3   61.98   22.39
  11 -19  -3   -4.97   31.33
 -11  19   5   -5.10   21.35
  11  19  -5   -3.32   12.83
  11  19   5    9.04   13.27
 -11 -19   5   -0.98   14.22
  11 -19  -5   23.86   29.78
 -11  19   7   -2.18   22.88
 -11  19   7    3.06    7.33
  11 -19  -7    2.05   33.60
  11 -19   9    4.83    6.00
  11 -19   9   12.89    7.72
 -11  19   9    2.01   21.92
  11  19  -9    6.85    4.45
 -11 -19  -9    4.31   11.30
  11  19   9    2.46    9.29
 -11 -19   9    3.21    3.23
  11 -19  -9   -1.83   30.00
  11 -19  -9    0.19    7.83
 -11  19  -9    1.81    5.64
 -11  19  -9    8.69    5.96
  11 -19  11    3.41    6.00
  11 -19  11    6.65    5.35
 -11  19  11    1.06    8.32
 -11  19  11    3.31   25.41
  11  19 -11   34.30   17.80
  11  19  11    1.31    8.48
  11 -19 -11    5.47    8.44
 -11  19 -11    1.96    5.41
  11 -21   1   23.53   27.68
 -11  21   1   25.16   21.67
  11  21  -1    2.36   13.31
 -11 -21  -1    9.51   19.12
  11  21   1    4.62    5.36
  11  21   1    0.14   14.29
 -11 -21   1   -4.65   17.05
  11 -21  -1   -6.88   25.99
 -11  21  -1   10.18   20.12
 -11  21   3   79.98   31.71
  11  21  -3   44.07   17.78
 -11 -21  -3   -1.36   15.51
 -11 -21  -3   51.56   16.47
  11  21   3   21.49   14.07
  11 -21  -3   15.77   28.17
 -11  21  -3   50.86   22.57
  11 -21   5   -8.79   20.15
 -11  21   5   -1.02   23.72
  11  21  -5    3.32   11.99
 -11 -21  -5    2.25   11.53
 -11  21  -5   23.86   19.61
 -11  21   7   72.83   30.40
 -11  21   7   45.61   23.23
  11 -21  -7   69.24   35.39
  11 -21   9   -3.35    6.03
  11 -21   9    2.34    3.92
 -11  21   9    7.23    8.99
 -11  21   9   -1.33    8.84
  11  21  -9    6.70    4.69
 -11 -21  -9   -0.34   10.22
  11  21   9    3.34    9.83
 -11 -21   9    4.21    3.74
  11 -21  -9   -2.94   28.58
  11 -21  -9   25.42   15.24
 -11  21  -9   -0.11    4.24
  11 -21  11    0.40    6.40
 -11  21  11    8.72    8.67
 -11  21  11    0.45    8.58
 -11 -21 -11   -1.05   13.37
  11 -21 -11    4.74    7.22
  11 -21 -11    1.93    7.43
 -11  21 -11    2.38    4.79
 -11  21 -11    1.88    5.97
 -11  23   1   -0.21   22.83
  11  23  -1   17.75   14.30
 -11 -23  -1   24.78   18.02
 -11 -23  -1   12.23    6.76
  11  23   1   14.19    8.15
  11  23   1    0.55   13.37
 -11 -23   1   11.73   15.84
  11 -23  -1   19.08   29.48
 -11  23  -1    5.25   22.16
 -11 -23  -3   -1.57   11.45
  11  23   3   18.59   14.25
 -11 -23   3   11.07   13.19
  11 -23  -3  -34.38   33.35
 -11  23  -3   11.79   20.53
  11 -23   5    5.71   17.91
 -11  23   5  -16.98   21.90
 -11 -23  -5    4.41    9.32
  11  23   5   -4.15    9.07
  11 -23  -5   17.51   28.72
 -11  23  -5    6.72   15.71
  11 -23   7   -3.25   18.22
 -11  23   7  -27.79   23.37
 -11 -23  -7   -1.19    9.72
  11  23   7   -5.63   11.30
  11 -23  -7   20.86   28.82
  11 -23  -7    6.54    8.84
 -11  23  -7  -10.81   13.58
  11 -23   9    6.30   16.66
  11 -23   9    5.16    6.71
 -11  23   9    2.93    8.45
 -11  23   9    6.65   29.21
 -11 -23  -9    1.50    5.53
  11  23   9    0.80   10.42
  11 -23  -9   -2.76    4.31
  11 -25   1    1.54   25.94
 -11  25   1  -11.61   22.41
 -11 -25  -1    4.88    5.35
 -11 -25  -1   13.76   13.50
 -11 -25   1   16.12   13.75
  11 -25  -1   -2.20   28.30
 -11  25  -1   -2.10   21.86
 -11  25   3   15.81   22.57
  11  25  -3    7.54   10.81
  11  25   3   11.65   13.67
 -11 -25   3   18.37   14.12
  11 -25  -3   13.40   28.39
 -11  25  -3  -17.65   20.15
  11 -25   5    8.64   20.23
 -11  25   5   -0.44   23.88
 -11  25   5    5.74    9.18
 -11 -25  -5   -4.18    9.92
  11  25   5   -7.63    9.62
  11 -25  -5  -13.48   28.49
 -11  25  -5    7.57   17.09
  11 -25   7   -3.74   18.49
 -11  25   7   -6.36   25.23
 -11  25   7   -0.44    8.25
 -11 -25  -7    6.28   12.41
  11 -25  -7    9.08    9.27
  11 -27   1  -21.55   27.92
 -11  27   1   -3.48   22.04
 -11 -27  -1   -0.77    4.49
 -11 -27  -1   -6.64   14.81
  11  27   1    3.71   12.01
  11 -27  -1    0.86   30.03
 -11  27  -1  -23.07   21.78
 -11  27   3  -48.07   26.85
 -11  27   3    1.27    8.18
  11  27  -3   -2.43   11.80
  11  27   3    0.44   12.20
  11 -27  -3   32.69   34.99
 -11  27  -3   -0.27   21.25
 -11  27   5   37.88   28.27
 -11  27   5    1.95    8.60
  11  27   5   -5.73    9.90
  11 -27  -5    5.02    8.44
 -11  27  -5   -0.20   19.58
 -11  29   1  -39.30   33.16
  11  29  -1    6.70    6.57
  11  29   1    9.54   13.91
  11  29   1    4.36    5.73
  11  29  -3   -0.35   11.97
  11  29   3   -1.55   15.82
  12   0   0   -1.28    7.19
 -12   0   0   -2.42    8.31
 -12   0   6  246.03   64.63
 -12   0   8   41.29   14.34
  12   0 -12  116.79   33.81
 -12   0 -14   20.94   12.50
  12   2   0   -4.23    9.00
  12  -2   2  132.37   67.52
 -12   2   2    1.38    7.31
 -12   2  -2  126.24   64.40
 -12   2   4   12.40    7.34
  12   2  -4   15.06    9.42
 -12  -2   4    5.12    7.52
  12  -2  -4   17.61   10.11
 -12   2   6   16.30    9.67
  12   2  -6   15.00   11.64
  12   2   6    8.58    3.81
  12  -2  -6    9.05    9.82
  12   2  -8   28.71   12.07
 -12  -2   8    4.44   10.25
  12  -2  -8   27.76   12.15
 -12   2  10   18.85   12.77
 -12  -2  10   21.74   11.97
  12  -2 -10   32.88   16.64
 -12   2  12    0.29   11.12
  12  -2 -12    4.16   12.51
 -12  -2 -14   -2.37    9.89
  12   2  14    2.10    9.51
 -12   2 -14   -1.93    9.64
  12   4   0   -0.76    7.22
  12  -4   2  438.05  223.29
  12   4  -2  157.81   41.86
  12   4  -4   38.17   14.18
 -12  -4   4   37.58   13.86
  12  -4  -4   21.27   10.79
 -12   4  -4   97.05   49.57
 -12   4   6   31.35   11.31
  12   4  -6   40.22   14.09
 -12  -4  -6   70.81   21.74
  12   4   6   53.07   16.39
  12  -4  -6   19.38   10.86
  12  -4   8  182.86   56.12
 -12   4   8  166.12   44.47
 -12  -4   8  134.37   36.40
  12  -4  -8  160.43   43.49
 -12   4  -8  152.36   46.85
  12   4 -10   33.89   14.46
 -12  -4  10   51.42   18.33
  12  -4 -10   53.74   20.04
 -12   4  12   -8.92   11.78
 -12  -4 -14    4.86    9.47
  12   4  14   -2.13    9.97
 -12  -6   0   22.57    9.97
 -12  -6  -2    1.20    9.05
  12   6   2   -1.99    7.45
  12  -6   4   62.85   32.23
 -12   6   4   -4.93    9.83
  12  -6  -4   10.13    9.72
 -12   6  -4   63.92   32.75
 -12   6   6   21.62    9.33
  12  -6  -6    8.15    9.10
  12  -6   8  292.29   89.54
 -12   6   8  375.67   97.86
  12   6  -8  384.04   99.82
 -12  -6   8  376.62   97.98
  12  -6  -8  358.30   93.71
  12   6 -10   47.18   17.88
  12   6 -10   69.53   23.96
 -12  -6  10   72.62   22.77
  12   6 -12    1.77    2.81
  12  -6 -12   13.08   13.25
  12   6 -14   11.05    4.73
  12   6  14    1.78    9.62
  12  -6 -14    0.73   11.91
 -12  -8   0   10.28    7.11
  12   8  -2    5.58    9.50
  12   8  -2   24.44    8.75
  12  -8   4   97.84   50.03
  12   8  -4   80.46   27.46
  12   8  -4   78.26   39.90
 -12  -8   4   62.01   21.24
 -12  -8   4   92.63   47.23
  12  -8   6   14.22    8.06
  12   8  -6   12.14    9.62
  12   8  -6   18.87    6.82
 -12  -8   6   19.61   10.86
 -12  -8   6   10.40    4.21
  12  -8  -6   -2.18    7.40
 -12   8  -6   20.56   11.11
 -12   8   8   10.66    9.46
  12   8  -8    8.72    9.84
 -12  -8   8   32.44   11.40
 -12  -8   8   24.89   12.98
  12  -8  -8    6.09   10.22
 -12   8  -8   26.48   14.16
 -12   8  -8    8.35    5.47
  12   8 -10   67.11   23.09
 -12  -8  10   72.67   24.97
 -12   8 -10  116.56   59.67
 -12   8  12   17.15   12.66
  12   8 -12   15.42    6.01
 -12  -8 -12    6.64   10.06
  12  -8 -12  -18.86   31.93
  12  -8 -12   20.88   15.64
 -12   8  14   17.23   31.19
  12   8 -14    3.36    3.10
  12   8  14   -1.65    9.08
 -12  -8  14    9.23    4.23
  12  -8 -14    2.66   12.02
  12  10   0  157.54   53.61
 -12 -10   0  112.21   30.51
 -12 -10   0  192.18   65.36
  12  10  -2   64.24   22.00
 -12 -10   2   79.27   27.05
  12 -10   4  486.21  247.77
  12  10  -4 1043.96  354.82
 -12 -10  -4 1038.12  352.78
 -12 -10   4 1034.80  351.68
 -12 -10   4  531.38  270.66
  12 -10   6   26.51   13.94
 -12  10   6    8.53    9.01
  12  10  -6   72.45   37.01
 -12 -10  -6   45.34   15.61
  12  10   6   40.69   13.99
 -12 -10   6   24.70   11.65
 -12 -10   6   54.05   27.71
 -12 -10   6   38.15   13.29
  12 -10  -6    2.61    8.11
  12 -10   8  137.26   42.53
  12 -10   8  108.61   55.51
 -12  10   8   98.55   27.56
 -12  10   8   -7.30   15.37
  12  10  -8  121.85   33.51
  12  10  -8  167.54   57.05
  12  10   8  110.59   37.68
 -12 -10   8  132.21   36.38
 -12 -10   8  133.34   45.46
 -12  10  -8   76.97   39.48
 -12  10  -8  112.89   34.99
 -12  10  10   10.98   15.10
  12  10 -10    3.17    3.18
  12 -10 -10   10.89   16.33
  12 -10 -10   51.98   33.32
 -12  10 -10    1.34    5.80
 -12  10 -10   21.67   11.97
 -12  10  12    2.52   11.94
 -12  10  12   20.07   27.57
  12  10 -12   16.45    6.20
 -12 -10 -12    0.42    9.63
  12 -10 -12  -11.64   33.81
  12 -10 -12    7.20   12.65
 -12  10  14   19.41   30.35
  12  10 -14   91.45   31.31
  12  10  14   52.54   22.36
  12  12   0   79.32   22.71
  12  12   0  124.09   42.26
 -12 -12   0   57.91   17.42
 -12 -12   0  136.95   46.63
  12  12  -2   91.87   25.96
  12  12  -2   29.96   10.45
 -12 -12  -2   29.80   10.37
 -12 -12   2  145.65   39.83
 -12 -12   2   32.78   11.40
  12  12  -4   22.44    8.00
  12  12   4   20.20    7.16
  12  12   4   13.56    5.00
 -12 -12   4   21.81   11.96
 -12 -12   4   11.23    4.53
  12 -12   6    1.63    3.93
 -12  12   6    0.82    7.39
  12  12  -6    1.48    9.23
  12  12  -6   10.25    4.51
  12  12   6    3.35    2.28
 -12 -12   6    3.75    9.40
 -12 -12   6    6.69    4.01
 -12 -12   6    9.52    4.20
  12 -12  -6   -9.14    9.40
  12 -12   8    6.26    6.51
 -12  12   8    0.02    8.45
 -12  12   8   40.24   22.44
  12  12  -8   10.60   11.46
  12  12  -8   10.19    6.17
 -12 -12  -8   12.68    5.05
  12  12   8    7.94    3.80
 -12 -12   8   11.78    5.17
 -12 -12   8    5.24   11.59
  12 -12  -8   25.30   32.10
  12 -12  -8    6.83    9.95
 -12  12  -8   14.58    8.49
  12 -12  10   -4.15    6.95
  12 -12  10    4.01    4.32
 -12  12  10   10.12   13.14
 -12  12  10   -5.58   24.14
 -12 -12 -10    1.21    2.05
 -12 -12  10    2.05    3.13
  12 -12 -10    1.02   17.48
 -12  12 -10    6.10    5.86
 -12  12  12    8.48   11.92
 -12 -12 -12    2.89    2.12
 -12 -12 -12   -1.62    9.69
  12  12  12   -3.43    9.32
  12  12  12    0.29    1.72
 -12 -12  12    5.59    3.33
  12 -12 -12   -6.82   32.48
 -12  12  14    1.50    6.16
 -12  12  14  -27.73   32.48
 -12 -12 -14   -2.92    2.05
 -12 -12 -14   -2.17   12.20
  12  12  14    2.69    1.83
  12 -12 -14    0.36   12.76
  12  14   0   15.16    9.01
  12  14  -2   29.34   11.63
 -12 -14   2   25.04   15.51
 -12 -14  -4    6.18    8.53
 -12 -14  -4   64.10   20.02
  12  14   4   -3.59    9.54
 -12 -14   4   30.32   13.48
  12 -14   6   42.19   21.92
 -12  14   6   63.01   27.49
  12  14  -6  112.20   31.41
  12  14  -6   52.66   26.99
 -12 -14   6   52.16   26.75
  12 -14  -6    1.47   31.71
 -12  14  -6   23.54   12.66
 -12  14   8   -0.09    8.71
 -12  14   8   22.19   21.73
  12  14  -8   -2.06   12.98
  12  14  -8   22.49   11.86
 -12 -14   8    9.87    5.77
  12 -14  -8   27.68   34.60
 -12  14  -8   14.72    8.63
  12 -14  10    1.68    6.65
  12 -14  10   22.64   12.23
 -12  14  10    7.26   10.48
 -12  14  10   -1.70   25.90
 -12 -14 -10    8.31    3.47
  12 -14 -10    1.85   12.73
  12 -14 -10  -26.07   36.30
 -12  14 -10   19.57   10.99
 -12  14 -10   10.37    6.36
  12 -14  12    3.78    5.37
 -12  14  12    3.18   11.53
 -12  14  12   15.30   27.30
 -12 -14 -12    1.43    2.09
 -12 -14 -12   -0.60    9.13
  12  14  12   -0.44    9.58
  12 -14 -12  -15.17   28.39
  12 -14 -12    4.66   11.04
 -12  14 -12   -0.12    4.51
  12  16   0  301.14   78.64
 -12 -16   0  217.92   57.78
  12 -16  -2   -3.00   21.44
 -12  16   4   58.89   24.44
 -12  16   6   -0.69    6.97
 -12 -16  -6    5.20    7.40
 -12 -16   6   24.46   14.79
  12 -16  -6    8.17   37.58
  12 -16   8   46.25   24.05
 -12  16   8   37.30   25.30
  12  16  -8   39.75   20.50
 -12 -16   8   56.11   28.77
  12 -16  -8  -13.83   30.59
  12 -16  -8   -0.57   12.11
 -12  16  -8   48.21   25.03
  12 -16  10   87.53   27.92
  12 -16  10  186.33   95.11
 -12  16  10   43.17   26.67
  12  16 -10   93.78   47.91
 -12 -16 -10    1.12    9.60
 -12 -16  10   73.18   37.47
  12 -16  12   43.99   22.91
 -12  16  12   18.43   12.20
 -12  16  12   24.07   13.42
 -12  16  12   42.00   29.02
  12  16  12   17.97   11.81
  12 -16 -12   23.75   13.34
 -12  16 -12   23.32   12.92
 -12 -18   0    9.32   13.19
  12 -18   0    9.99   24.98
 -12  18   2   29.77   21.05
 -12 -18  -2    6.64   10.85
 -12 -18   2   26.55   16.25
  12 -18  -2  -13.71   27.43
 -12  18   4   53.01   26.45
  12  18  -4   42.23   17.12
 -12 -18  -4    5.68   11.99
 -12 -18  -4   48.73   15.44
 -12 -18   4   45.62   19.47
  12 -18  -4  -10.39   34.39
 -12  18   6   -1.54   21.71
  12  18  -6   -0.48   12.91
 -12 -18   6    2.57   13.73
  12 -18  -6    2.47   30.45
 -12  18   8   -2.25    9.39
 -12  18   8  -12.84   23.34
 -12 -18   8    1.65    2.85
  12 -18  -8   35.81   33.27
 -12  18  -8    1.72    4.14
 -12  18  10    2.70    7.73
  12  18 -10    8.88    5.42
 -12 -18 -10   -9.65   12.60
 -12 -18  10    2.84    3.26
  12 -18 -10  -27.38   28.96
  12 -18 -10   -3.30    8.67
 -12  18 -10    1.03    4.50
 -12  18 -10  -10.85    5.97
  12 -18  12    0.35    4.33
 -12  18  12    0.47    6.50
 -12  18  12   -4.06   30.73
 -12  18  12   -2.27   11.86
  12  18 -12   -0.01    2.89
  12 -18 -12   -0.90   11.58
  12 -18 -12    5.97    8.88
 -12  18 -12    3.71    4.41
 -12  18 -12    8.09    6.63
 -12 -20   0    4.48   18.14
  12 -20   0   19.69   30.82
  12 -20   2    1.59   28.00
 -12  20   2   26.21   22.47
  12  20  -2   26.51   15.63
 -12 -20  -2    6.49   15.10
  12  20   2   21.73    8.73
  12  20   2   10.00   12.89
 -12 -20   2   34.16   20.18
  12 -20  -2   36.76   30.11
 -12  20  -2   40.22   20.77
 -12  20   4  -16.99   20.58
  12  20  -4    4.35   13.73
 -12 -20  -4    2.71   11.96
  12  20   4   -6.66   13.24
  12 -20  -4    9.69   28.44
  12  20  -6   -0.73   12.88
  12 -20  -6   -4.10   31.27
  12 -20   8   10.98    6.94
 -12  20   8  -15.98   22.03
 -12 -20   8   10.14    6.14
  12 -20  -8   13.07   28.01
  12 -20  -8    2.04    5.15
  12 -20  10    9.95    6.71
 -12  20  10    5.53    9.23
 -12  20  10   -1.92    6.78
 -12  20  10   -2.46   25.23
  12  20 -10   15.48    8.52
 -12 -20 -10   -3.07   12.15
  12  20  10   -2.39    9.99
 -12 -20  10   22.49   11.95
  12 -20 -10    2.88    8.32
 -12  20 -10    8.81    6.57
 -12  20 -10   20.69   11.48
  12 -22   0  -15.48   24.35
 -12  22   0   37.46   22.90
  12 -22   2  -26.26   24.68
  12  22  -2   -0.87   11.84
 -12 -22  -2    9.81    6.08
  12  22   2    0.58   13.68
  12  22   2    2.98    5.43
 -12 -22   2    9.53   17.10
  12 -22  -2  -29.74   31.06
 -12  22  -2  -13.69   18.93
  12 -22   4  -37.38   25.61
 -12  22   4  -15.35   22.69
 -12 -22  -4    3.65   10.65
 -12 -22   4    0.29   13.48
  12 -22  -4   15.95   31.31
 -12  22  -4  -15.59   18.95
  12 -22   6   -2.55   18.11
 -12  22   6   -6.23   21.43
  12  22  -6   -5.77   10.16
  12  22   6   -0.96   10.63
  12 -22  -6  -11.74   25.41
 -12  22   8  -43.05   26.58
 -12  22   8   -1.49    5.27
 -12  22   8   24.26   14.27
  12  22   8    2.07    7.85
  12 -22  10    3.38    5.93
 -12  22  10   -1.82    7.06
 -12  22  10   -2.92   28.74
 -12 -22 -10   -1.08   12.29
  12 -22 -10    4.53    8.53
  12 -22 -10    7.16    9.59
 -12  22 -10    0.23    4.47
 -12  22 -10   -0.82    6.30
 -12 -24   0   -7.51   14.09
  12 -24   0   -9.86   25.83
 -12  24   0  -31.38   23.07
  12 -24   2   -5.80   25.04
 -12  24   2  -27.38   23.28
  12  24  -2   -1.91   12.05
 -12 -24  -2    2.63    6.36
 -12 -24  -2   -3.15   12.56
  12  24   2    0.30   13.68
 -12 -24   2    0.29   13.07
  12 -24   4   25.68   21.19
 -12  24   4   24.00   23.34
  12  24  -4   -4.37   10.27
  12  24   4    1.03   11.74
 -12 -24   4   11.72   14.33
  12 -24  -4   15.67   27.49
 -12  24  -4   -4.57   16.58
  12 -24   6  -29.29   19.23
 -12  24   6    7.73   20.95
  12  24   6   -3.13    8.29
  12 -24  -6  -68.44   33.78
 -12  24  -6   12.00   15.90
  12 -24   8  -29.94   23.78
 -12 -24  -8    0.14   13.36
  12  26   0   16.98   13.19
 -12 -26   0   30.13   17.50
  12 -26   0   -2.07   28.42
 -12  26   0    9.56   20.70
  12 -26   2   30.15   26.12
  12  26  -2   22.90   13.77
 -12 -26  -2   23.29   15.16
  12  26   2   42.65   14.21
  12  26   2   24.68   13.93
  12 -26  -2   -0.22   30.24
 -12  26  -2    2.56   20.65
 -12  26   4   25.19   23.12
  12  26  -4   -0.34   11.29
  12  26   4   12.29   11.07
  12 -26  -4   29.06   33.19
 -12  26  -4   19.99   19.57
 -12  26   6   13.55   27.68
 -12  26   6   -3.25    8.23
  12  26   6   -3.43   11.10
 -12  26  -6   -9.05   18.98
  12  28   0    1.28   12.84
  12  28   0    1.32    5.44
 -12  28   0   -6.28   24.38
 -12  28   2   -9.20   25.60
  12  28  -2    5.87   11.97
  12  28   2   -0.86    5.03
  12  28   2    6.80   13.84
 -12  28  -2   33.92   24.13
 -12  28   4    0.25    7.98
  12  28  -4    0.82   12.89
  12  28   4    1.06   12.77
  13  -1   1  156.09   79.57
 -13  -1  -1  122.18   62.34
 -13  -1   1    0.11    7.68
 -13   1  -1  103.21   52.68
 -13   1   3  285.98   74.46
  13   1  -3  305.09   79.34
 -13  -1   3  395.25  102.37
 -13   1   5  144.05   38.42
 -13  -1   5  169.75   45.24
 -13   1   7  268.45   70.40
 -13  -1  -7  322.77   98.65
 -13  -1   7  368.25   95.85
  13  -1  -7  260.87   68.53
 -13   1   9   -1.24    9.80
  13   1  -9    7.41   11.10
 -13  -1   9    7.95   11.49
  13  -1  -9    7.75   11.53
 -13  -1  11   11.39   12.54
  13  -1 -11   13.66   14.62
  13  -1 -13   14.07   12.39
 -13  -1 -15    0.89   10.44
 -13   1 -15   -0.62   10.28
 -13   3   1    1.43    8.48
  13   3  -1   -1.50    7.24
 -13  -3  -1   -0.67    8.50
  13   3   1    3.28    7.39
  13  -3   3   78.37   40.06
  13   3  -3   56.22   17.04
 -13  -3   3   42.65   13.51
 -13   3   5    8.23    7.63
  13   3  -5   13.14   10.14
 -13  -3   5   14.87   12.13
  13  -3  -5    6.46    8.37
  13   3  -7   92.09   25.71
 -13  -3  -7  100.54   30.84
  13  -3  -7   86.16   24.92
 -13  -3   9   18.60   11.82
  13  -3  -9   19.49   12.32
 -13   3  11   -1.47   12.81
  13   3 -11    9.59   12.90
 -13  -3  11   -6.40   12.21
 -13   3  13    9.65   10.83
  13  -3 -13    4.33   11.44
 -13  -3 -15   -3.00   10.81
 -13   3 -15   -6.32   11.74
  13   5  -1    7.60    7.65
  13  -5   3   41.93   21.59
  13   5  -3   19.72   10.00
 -13  -5   3   23.23   10.07
  13  -5  -3    5.13   11.07
 -13   5  -3   32.20   16.74
  13  -5   5  252.03  128.50
 -13   5   5  152.96   40.39
  13   5  -5  221.55   58.41
 -13  -5   5  233.24   61.60
 -13   5   7  244.93   64.35
 -13  -5   7  362.56   94.49
  13  -5  -7  235.77   62.08
 -13   5   9  362.56   94.79
  13   5  -9  367.14   95.96
 -13  -5   9  339.51   88.75
 -13   5  -9  379.14  116.02
  13   5 -11   69.91   22.76
 -13  -5  11   73.68   23.58
  13  -5 -11   83.60   27.79
 -13   5  13    6.09   11.09
  13  -5 -13   17.37   14.34
 -13  -5 -15   23.10   14.09
  13  -5 -15   22.69   14.47
  13   7  -1    1.36    8.24
  13   7   1    1.76    8.52
 -13  -7   1   -2.34    7.07
 -13   7   3    3.99    6.98
 -13  -7   3   73.60   37.52
  13  -7  -3    1.99    9.18
 -13   7  -3   58.03   29.81
  13  -7   5   80.87   41.33
 -13  -7   5   80.95   23.99
 -13   7  -5   56.14   28.85
  13  -7   7   24.08   13.21
 -13   7   7    6.32    7.73
  13   7  -7   10.57    9.17
 -13  -7   7   12.42    9.83
  13  -7   9   31.58   11.36
  13   7  -9   43.62   16.34
  13   7  -9   35.83   12.65
  13  -7  -9   40.85   18.07
  13   7 -11    6.95   11.58
  13   7 -11   -5.54    3.49
  13  -7 -11   13.63   16.72
 -13  -7 -13   -0.77   10.10
 -13  -7  13    3.81    3.20
  13  -7 -13   13.18   13.24
  13  -7 -15    0.00   14.30
  13   9  -1    5.46    8.67
  13   9  -1   21.54    7.71
  13   9   1   -7.67    8.85
 -13  -9   1    6.84    7.85
 -13  -9   1   22.44    8.01
  13   9  -3  354.35  120.46
 -13  -9  -3   -1.72    5.78
  13   9   3   -3.67    6.90
 -13  -9   3  301.30  102.45
  13  -9   5    5.40    4.27
  13   9  -5   22.11    7.88
  13   9  -5   11.49    8.87
  13   9  -5    6.50    3.75
 -13  -9   5   10.69    4.37
 -13  -9   5    6.73    4.18
  13  -9  -5    5.84   10.06
 -13   9  -5    2.53    3.61
  13  -9   7  126.68   64.68
 -13  -9   7  135.44   46.14
 -13   9  -7  150.81   76.98
  13  -9   9   10.58    6.85
  13   9  -9   16.30    6.45
 -13  -9   9    1.58   11.89
  13  -9  -9    7.60   14.52
 -13   9  -9    7.68    5.82
 -13   9  11  -24.27   22.06
  13   9 -11   -1.56    2.90
  13  -9 -11    6.63   13.01
  13   9 -13   49.57   17.17
 -13  -9 -13    9.92   11.88
 -13  -9  13   52.55   18.14
  13  -9 -13   -2.21   32.70
  13  11  -1   56.31   17.32
  13  11  -1   72.04   24.63
 -13 -11  -1   91.73   31.27
  13  11   1   93.99   32.02
 -13 -11   1   38.45   13.45
 -13 -11   1   74.01   25.27
  13  11  -3 1094.96  282.66
  13  11  -3  752.77  255.81
  13  11   3  790.35  268.61
 -13 -11   3 1188.29  306.82
 -13 -11   3  748.35  254.39
  13  11  -5   91.32   46.62
  13  11   5   79.57   24.48
 -13 -11   5   93.47   26.85
 -13 -11   5   60.37   30.84
 -13  11  -5   61.63   31.68
  13 -11   7  597.07  304.30
  13  11  -7  516.22  175.60
  13  11  -7  592.80  153.68
  13  11  -7  428.73  218.39
 -13 -11  -7  433.31  147.31
  13  11   7  370.46  125.94
 -13 -11   7  579.22  150.21
 -13 -11   7  448.48  152.46
 -13  11  -7  563.74  287.24
  13 -11   9   27.24   14.60
 -13  11   9   55.70   20.78
  13  11  -9   24.71   15.65
  13  11  -9   38.36   13.43
  13  11   9   35.51   12.28
 -13 -11   9   31.46   16.44
  13 -11  -9   17.04   15.22
 -13  11  -9   38.36   13.20
 -13  11  -9   34.44   18.19
 -13  11  11    5.24   11.67
  13  11 -11   19.88    7.32
  13  11  11   18.55    6.62
  13 -11 -11   -6.78   14.86
  13 -11 -11  -15.45   35.34
 -13  11 -11    5.22    4.95
 -13  11  13   64.84   22.44
 -13  11  13   58.43   31.24
  13  11 -13   23.54    8.58
 -13 -11 -13    3.12   10.81
  13 -11 -13   51.01   19.52
 -13 -13  -1   61.74   21.14
  13  13   1    4.46    7.15
  13  13   1   90.09   30.73
 -13 -13   1    3.96    8.66
 -13 -13   1   74.38   25.44
  13  13  -3   27.10    9.57
 -13 -13  -3    2.97    9.49
 -13 -13  -3   17.83    6.47
  13  13   3   23.31    8.24
 -13 -13   3   23.31   13.25
 -13 -13   3   13.88    5.41
 -13  13   5   -6.90    6.22
  13  13  -5    2.97    9.60
  13  13  -5    3.76    2.92
 -13 -13  -5   -1.26    5.29
  13  13   5    3.95    2.50
 -13 -13   5    3.08   10.66
 -13 -13   5    6.49    3.40
  13 -13  -5    0.10    4.56
  13 -13   7   90.37   46.24
 -13  13   7   -3.75   11.54
  13  13  -7   68.27   34.88
 -13 -13  -7   64.73   22.17
  13  13   7   79.46   27.13
 -13 -13   7   63.26   21.78
 -13 -13   7   89.33   45.61
  13 -13  -7    3.33   11.50
 -13  13  -7   76.48   39.26
  13 -13   9  -10.24    6.97
  13 -13   9    3.27    4.11
 -13  13   9    1.49   10.38
 -13  13   9   -5.26   22.94
  13  13  -9    5.59   12.79
 -13 -13  -9    1.77    2.41
  13  13   9    9.39    4.00
 -13 -13   9   -2.64    3.17
  13 -13  -9   -3.44   11.66
  13 -13  -9  -23.81   33.86
 -13  13  -9    4.00    4.49
 -13  13  -9   -1.56    5.41
  13 -13  11    9.99    7.47
 -13  13  11    3.12   12.09
 -13  13  11  -13.14   24.07
 -13 -13 -11   -3.52    2.27
 -13 -13  11    6.45    3.66
  13 -13 -11   -8.35   13.99
 -13  13 -11   13.18    7.92
 -13  13 -11   -3.09    5.62
 -13  13  13   29.80   15.45
 -13 -13 -13    1.58    2.11
 -13 -13 -13    3.36   11.39
  13  13  13    6.17    2.91
  13  13  13   -1.17   10.03
 -13 -13  13    4.17    3.42
  13  15  -1   16.36    9.51
 -13 -15  -1   -1.23    8.06
  13  15   1    2.44    8.05
 -13 -15  -3   -3.37    9.61
  13  15   3   -0.97    6.70
  13  15  -5   96.56   28.91
 -13 -15  -5   94.65   29.17
 -13 -15   5  124.11   35.59
  13 -15  -5    1.55   22.94
 -13  15   7   79.00   31.84
  13  15  -7   50.47   25.94
 -13 -15   7   52.46   26.91
  13 -15  -7   24.21   35.81
  13 -15   9    1.55    6.52
  13 -15   9   18.89   10.26
 -13  15   9    1.00    8.38
 -13  15   9  -16.04   22.57
  13  15  -9    3.76   10.71
  13  15  -9    4.39    3.44
 -13 -15  -9    8.43    3.59
 -13 -15   9    6.40    4.32
  13 -15  -9   39.51   38.72
  13 -15  -9  -11.20   10.42
  13 -15  11   63.78   32.83
 -13  15  11   26.73   14.99
 -13  15  11   57.31   29.25
 -13 -15 -11    8.64    3.65
  13 -15 -11   10.99   33.94
  13 -15 -11   19.83   13.54
 -13  15 -11   78.43   40.35
  13 -15  13   15.90    9.74
 -13  15  13   -2.74   13.08
 -13  15  13  -21.76   31.99
 -13 -15 -13    3.00    2.44
 -13 -15 -13   -0.77   10.51
  13 -15 -13    0.62   12.09
 -13  15 -13   16.09    9.54
  13  17  -1   32.89   13.85
 -13 -17  -1   -4.26   10.30
 -13 -17   1   11.90   13.60
  13 -17  -3   -9.62   28.31
 -13  17   5   36.07   26.20
  13  17  -5    8.30   13.25
 -13 -17  -5   12.73   12.78
  13  17   5    0.10   14.35
 -13 -17   5   16.94   15.04
  13 -17   7    3.31    4.46
  13  17  -7    3.93   11.79
 -13 -17   7   13.39   14.19
 -13 -17   7   16.94    9.09
  13 -17  -7  -12.18   33.22
  13 -17  -7    2.55    6.96
  13 -17   9   -8.50    6.10
  13 -17   9    2.04    3.27
 -13  17   9    0.86    8.21
 -13  17   9  -14.24   25.00
  13  17  -9    5.77    3.97
 -13 -17   9    0.43    2.42
  13 -17  -9    1.29   31.68
 -13  17  -9   -0.04    4.25
  13 -17  11   -6.70    6.59
 -13  17  11    9.26   25.69
 -13  17  11    5.90   10.30
 -13 -17 -11    3.47   11.13
 -13 -17  11    1.98    3.75
  13 -17 -11   -5.47    9.69
 -13  17 -11    2.96    4.78
 -13  19   1   25.27   20.26
  13  19  -1   14.11   13.64
 -13 -19  -1    9.59   13.07
 -13 -19   1   -2.47   15.51
  13 -19  -1   70.08   36.16
 -13  19   3   20.62   21.63
  13  19  -3   26.29   15.95
 -13 -19  -3    4.89   11.76
  13  19   3   12.82    6.27
  13  19   3    3.45   11.87
 -13 -19   3   20.83   18.40
  13 -19  -3    3.06   34.33
 -13  19   5    7.82   21.33
  13  19  -5    8.77   13.36
  13  19   5   -4.99   14.63
  13 -19  -5    0.81   37.68
 -13  19   7  -27.90   24.84
 -13  19   7   -3.46    7.26
  13  19  -7    5.23   10.70
 -13 -19   7   14.58   11.32
  13 -19  -7    7.42   28.93
  13 -19   9   34.80   18.29
 -13  19   9   -7.27   22.47
  13  19  -9   -0.22    2.86
 -13 -19   9    2.50    3.12
  13 -19  -9   -4.30   24.84
  13 -19  -9   -1.67   10.62
  13 -19  11   -5.48    6.03
  13 -19  11    1.50    4.08
 -13  19  11    5.08    8.47
 -13 -19 -11   -8.60   11.71
  13 -19 -11   -0.22    8.46
  13  21  -1   43.54   18.21
 -13 -21  -1    4.93   18.55
  13  21   1   12.39   13.56
  13 -21  -1  -30.54   32.58
 -13  21  -1    4.81   20.13
  13  21  -3  197.23   53.50
 -13 -21  -3  153.14   47.17
 -13 -21   3  182.70   52.24
 -13  21   5   14.93   24.10
  13  21  -5   74.47   23.67
 -13 -21   5   27.79   15.28
  13 -21  -5   35.33   31.60
  13  21  -7   10.29   12.63
  13 -21  -7   12.78   31.96
  13 -21   9    7.90    5.58
 -13  21   9    0.91    9.51
 -13  21   9  -10.81   23.75
  13  21  -9   11.15    6.48
 -13 -21   9    6.51    4.35
 -13  21  -9    5.81    5.25
  13 -23   1  -42.57   29.88
 -13  23   1   41.34   26.01
 -13 -23  -1    6.39   13.56
  13  23   1    8.66   12.45
 -13 -23   1   11.29   14.47
 -13  23  -1   17.42   21.95
 -13 -23  -3   -1.28   11.50
 -13 -23  -3    6.70    4.69
  13  23   3   -0.88    9.94
  13  23   3   15.73    7.09
 -13 -23   3   -7.93   13.74
  13 -23  -3  -15.39   32.55
 -13  23  -3  -18.25   18.90
  13 -23   5   -8.10   21.37
 -13  23   5   19.55   21.35
  13  23  -5    4.14   12.92
 -13 -23   5   -0.54   13.56
  13 -23  -5   18.85   28.50
 -13  23   7    7.88   22.55
 -13 -23  -7    3.36   11.36
  13 -23  -7  -18.98   30.26
 -13  23   9  -18.27   29.36
 -13  23   9   -0.30    7.52
  13 -23  -9   -1.43    4.72
  13 -25   1  -24.78   24.86
 -13  25   1   -4.76   19.30
  13  25  -1    5.43   11.56
 -13 -25  -1    5.37   13.12
  13  25   1    4.93   11.49
 -13 -25   1   -1.42   14.71
  13 -25  -1   11.51   29.62
 -13  25  -1  -15.12   19.88
 -13  25   3   14.03   20.61
  13  25  -3   -2.92   11.34
 -13 -25  -3    2.64   11.32
  13  25   3   -0.24    4.57
 -13 -25   3    0.23   15.33
  13 -25  -3   41.36   31.80
 -13  25  -3   11.64   18.25
  13 -25   5  -26.58   22.68
 -13  25   5    4.10   22.63
  13  25  -5   -8.62   11.76
  13  25   5    0.48    9.46
 -13 -25   5   -0.07   12.53
 -13  25  -5    4.32   16.64
 -13  25   7   20.29   28.58
  13  25   7   -3.38   12.46
 -13  27   1   10.12   24.51
  13  27  -1    0.11   12.11
  13  27   1    0.76    5.06
  13  27   1    9.40   12.75
 -13  27  -1    0.26   21.84
 -13  27   3    0.06   22.82
  13  27  -3    8.12   12.58
 -13 -27  -3    3.79    4.40
  13  27   3    1.02   12.95
 -13 -27   3   -1.44   16.03
  13 -27  -3  -45.86   39.65
 -13  27  -3  -11.78   22.99
  13  27  -5   -4.83   13.66
  13  27   5   -4.14   10.94
 -13  27  -5    4.95   23.10
  14   0   0    9.83    7.91
 -14   0   0    1.89    8.70
 -14   0  -2  110.27   56.30
  14   0  -4    0.35    9.49
 -14   0   6  929.79  240.03
  14   0  -6 1023.27  264.34
  14   0   8   21.19    7.65
 -14   0   8   15.89   10.37
 -14   0  10  107.55   31.79
 -14  -2   0  131.23   66.88
 -14   2   2   -8.66   12.62
  14   2  -2    2.93    7.90
  14  -2  -2   -1.55    9.15
 -14   2   6    4.01    7.92
  14   2  -6    1.26   10.13
  14  -2  -6   12.31    9.41
 -14   2   8   10.63    9.22
  14   2  -8    2.86    8.70
 -14  -2  -8   -0.85    3.33
  14  -2  -8   15.24   10.98
 -14   2  -8   11.08    4.98
 -14   2  10    5.46   12.78
 -14  -2  10    3.67   11.49
  14  -2 -10   10.57   14.54
 -14   2  12   11.54   10.79
 -14  -2  12   -1.93   10.75
  14  -2 -12    0.56   11.24
 -14   2  14    8.67   10.82
  14   2 -14    0.80   11.46
  14  -2 -14    2.66   11.77
 -14  -4   0    1.09    8.50
  14  -4   2  182.86   93.23
  14   4  -2   39.78   13.58
 -14  -4   2   73.49   20.65
  14  -4   4  192.49   98.14
  14   4  -4  193.44   51.13
 -14  -4   4  217.60   57.21
 -14   4  -4  243.35  124.01
 -14   4   6   16.17    8.10
  14  -4  -6    8.95    9.17
  14  -4   8    6.93    4.78
 -14   4   8    4.80   10.83
 -14  -4   8    7.14   10.13
  14  -4  -8    8.54   10.35
  14   4 -10   10.07   13.41
 -14  -4  10    9.44   12.81
  14  -4 -10    3.92   13.65
 -14   4  12    3.35   11.29
  14   4 -12    2.56   10.97
 -14  -4  12   -0.59   10.16
  14   6   0   -5.07    9.11
 -14  -6   0   -0.69   10.49
 -14  -6  -2    0.93    9.34
  14   6   2    3.79    8.43
 -14  -6   2   22.11    9.86
  14  -6   4    9.04    5.43
 -14   6   4    5.48    7.82
  14   6  -4   12.62    9.71
 -14  -6   4   22.69   10.68
  14  -6  -4    0.45    9.65
  14  -6   6  145.80   74.44
 -14   6  -6  133.57   68.19
 -14   6   8   45.48   15.57
  14   6  -8   44.69   16.19
 -14  -6   8   34.68   14.41
  14  -6  -8    5.62   13.09
 -14   6  10   -1.56   15.19
  14   6 -10   12.07   13.87
 -14   6 -10    2.42    5.59
  14   6 -12    4.24   11.63
  14  -6 -12    7.60   13.08
  14  -6 -14   10.53   13.08
 -14  -8   0   -3.44    7.27
  14   8  -2   87.04   24.37
  14  -8   4    6.24    4.32
 -14  -8   4   -0.88   11.47
 -14   8  -4    3.81    3.76
  14  -8   6   45.64   23.56
  14   8  -6   23.12   10.60
  14  -8  -6   14.40    8.61
  14  -8   8   16.23    9.38
  14   8  -8    7.70    4.11
 -14  -8   8   14.73   11.89
  14  -8  -8    2.84   10.82
 -14   8  -8    8.63    6.40
  14  -8  10   -4.92    6.47
 -14   8  10    4.43   17.78
  14   8 -10    2.34    3.32
 -14  -8  10    7.91   12.54
  14  -8 -10   -9.98   16.61
 -14   8 -10    4.01    4.18
 -14   8  12   -2.40   12.59
  14   8 -12   12.42   11.15
  14   8 -12    4.71    3.13
 -14  -8  12    3.79    3.08
  14  -8 -12   25.27   16.75
 -14  -8 -14    2.03   11.55
 -14  -8  14    5.34    3.41
  14  -8 -14    1.15   13.31
  14  10   0  352.46  119.81
 -14 -10   0  318.83  108.39
  14  10  -2   60.18   18.65
  14  10  -2   74.22   25.34
 -14 -10   2   46.84   15.32
 -14 -10   2   53.67   18.43
  14 -10   4  285.19  145.44
  14  10  -4  255.18   66.88
  14  10  -4  327.35  111.33
 -14 -10   4  327.83   85.71
 -14 -10   4  336.36  171.33
 -14 -10   4  307.46  104.54
  14  10  -6  172.44   87.93
 -14 -10  -6  192.34   58.79
 -14 -10   6  187.28   63.72
 -14  10  -6  188.23   96.03
  14 -10   8   29.17   15.30
 -14  10   8    8.60    9.67
  14  10  -8   25.46    9.31
  14  10  -8   15.56   12.80
 -14 -10   8    3.52   11.94
  14 -10  -8    8.80   12.09
 -14  10  -8   15.51    8.82
  14 -10  10   33.11   12.65
 -14  10  10   70.30   24.84
  14  10 -10   27.46   14.71
  14  10 -10   27.81   10.00
 -14 -10  10   47.12   18.37
  14 -10 -10   28.42   16.90
 -14  10 -10   64.97   33.45
 -14  10  12    7.31   13.76
  14  10 -12    7.99    3.98
 -14 -10  12    7.47    3.56
  14 -10 -12    5.85   12.80
  14  10 -14   19.85    7.43
 -14 -10 -14    3.14   13.15
  14  12   0    9.16    7.88
  14  12   0   23.81    8.46
 -14 -12   0    5.43    8.33
 -14 -12   0   27.13    9.50
  14  12  -2    2.32    8.34
  14  12  -2   10.97    4.48
 -14 -12  -2    0.92   10.04
 -14 -12  -2    6.54    3.01
  14  12   2   -3.62    7.80
  14  12   2    3.43    2.46
 -14 -12   2   -5.38   10.09
 -14 -12   2   15.75    5.92
  14  12   4   22.90    8.09
 -14 -12   4    0.24   10.12
 -14 -12   4    5.36    3.14
  14 -12   6   36.90   19.25
  14  12  -6   68.83   21.60
 -14 -12   6   48.32   17.61
 -14 -12   6   50.90   26.02
 -14 -12   6   49.84   17.23
  14 -12   8    4.78    4.21
 -14  12   8   -6.95   10.35
  14  12  -8    3.63    3.27
  14  12  -8    5.32   13.07
 -14 -12  -8   10.94    4.53
  14  12   8   12.76    4.95
 -14 -12   8   -3.33   12.56
 -14 -12   8    3.55    4.06
  14 -12  -8   -4.23   12.13
 -14  12  -8    2.08    4.67
  14 -12  10    3.11    4.02
 -14  12  10   -1.43   10.90
 -14  12  10    3.69   21.57
  14  12 -10   -1.65   10.88
  14  12 -10    4.68    3.15
  14  12  10    2.48    2.03
 -14 -12  10    4.87    9.85
 -14  12 -10   10.23    6.37
 -14  12 -10    2.38    5.05
 -14  12  12   13.05   13.22
 -14  12  12   30.56   30.62
  14  12 -12    9.72    4.47
  14  12  12    2.95    2.13
  14 -12 -12  -26.02   37.50
 -14  12 -12    1.65    4.39
  14  12 -14   14.08    5.71
 -14 -12 -14    1.63   12.26
  14  12  14   -0.57    2.28
  14 -12 -14    3.83   14.86
  14  14   0   43.65   14.19
  14  14   0  137.18   46.71
 -14 -14   0   25.94   12.45
 -14 -14   0  111.95   38.15
  14  14  -2    4.82    9.79
  14  14  -2   26.06    9.22
 -14 -14  -2   20.64    7.44
  14  14   2   30.03   10.53
 -14 -14   2   -2.81   11.92
 -14 -14   2   17.64    6.54
  14  14  -4   25.93   11.98
  14  14  -4   19.27    7.13
 -14 -14  -4   -0.87   10.52
 -14 -14  -4   28.19   10.05
  14  14   4   24.00    8.52
 -14 -14   4   26.70    9.55
  14 -14   6   46.84   24.22
  14  14  -6   27.95   10.01
  14  14  -6  136.36   38.03
  14  14  -6   59.58   30.48
  14  14   6   46.36   15.98
 -14 -14   6  113.26   34.24
 -14 -14   6   56.47   19.52
 -14  14  -6   36.00   18.79
  14  14  -8   32.78   16.56
  14  14  -8   34.41   17.77
 -14 -14  -8   25.98    9.19
  14  14   8   25.71    9.03
 -14 -14   8   29.99   14.43
 -14 -14   8   14.24    5.74
 -14 -14   8   42.86   22.03
  14 -14  -8    1.46   25.90
  14 -14  -8   -0.33   13.56
 -14  14  -8   57.56   29.73
  14 -14  10   32.91   17.28
 -14  14  10   25.14   11.93
 -14  14  10    2.05   26.31
  14  14 -10    1.80   10.76
 -14 -14 -10   18.57    6.70
  14  14  10   21.86    7.79
 -14 -14  10   12.43    5.14
  14 -14 -10  -10.08   38.69
 -14  14 -10   42.54   14.20
  14 -14  12   11.47    7.86
 -14  14  12   15.72   15.69
 -14  14  12   13.97   25.90
 -14 -14 -12    4.93    2.97
 -14 -14  12    4.65    3.51
  14 -14 -12   -0.37   13.09
 -14  14 -12    9.58    6.52
 -14  14 -12    5.22    5.81
  14  16   0  160.43   43.02
  14  16  -2   83.38   24.59
 -14 -16   2   75.51   24.10
 -14 -16  -4   -2.88   12.02
  14  16   4    1.36   11.57
 -14  16   6    0.10    8.33
  14  16  -6    2.40   13.48
 -14 -16  -6   -1.52    8.38
 -14 -16   6    1.58   14.42
  14 -16  -6  -32.20   34.63
  14 -16   8    1.76    3.91
 -14  16   8  -33.67   28.05
  14  16  -8   12.42   13.02
  14  16  -8    0.47    2.25
 -14 -16  -8   -1.77    2.37
 -14 -16   8    5.22    3.59
 -14 -16   8    2.91   10.67
  14 -16  -8   11.79   35.10
  14 -16  -8   -0.91   11.88
  14 -16  10   -2.94    5.90
  14 -16  10    7.79    5.53
 -14  16  10   17.97   21.57
 -14  16  10    0.75    8.64
  14  16 -10    2.39    3.16
 -14 -16 -10    1.18    2.20
  14 -16 -10  -30.43   33.97
  14 -16 -10   -6.38    9.93
 -14  16 -10    7.04    5.73
 -14  16 -10   -2.71    5.00
  14 -16  12   -4.36    5.93
  14 -16  12    5.54    4.79
 -14  16  12   19.04   14.35
 -14  16  12   41.70   31.49
 -14 -16 -12    5.26    2.91
 -14 -16 -12   -8.34   12.14
  14 -16 -12    0.09   12.31
 -14  16 -12    6.88    5.91
 -14  16 -12   -0.76    6.37
  14  18   0    2.74   10.66
 -14 -18   0   -1.75   13.82
 -14 -18  -2    5.44   12.40
  14  18   2    5.61    9.31
 -14 -18   2   18.76   17.20
  14  18  -4    9.88   15.04
 -14 -18  -4    1.63   14.77
 -14 -18  -4    0.29    4.59
  14  18   4   13.26    6.20
 -14 -18   4   21.65   19.15
  14 -18  -4  -10.58   33.35
 -14  18   6    4.47   22.87
  14  18  -6   -3.76   12.38
  14  18   6    2.77   13.56
 -14 -18   6    4.83   12.63
 -14  18   8    4.50   10.68
  14  18  -8    7.09   10.64
 -14 -18   8    4.13   10.45
 -14 -18   8    0.55    2.66
  14 -18  -8   -5.50   34.46
 -14  18  -8    1.45    3.91
  14 -18  10    0.72    5.66
 -14  18  10    0.95    7.67
 -14  18  10   10.89   25.03
  14  18 -10    0.96    2.72
 -14 -18  10   -0.97    3.08
  14 -18 -10   -8.24   31.80
 -14  18 -10    4.85    5.02
 -14  18  12    5.23   10.97
  14  18 -12   -0.77    3.26
 -14 -18 -12    4.72   12.62
  14 -18 -12    3.49   11.46
 -14  18 -12    6.64    5.78
  14  20   0   27.84   16.64
 -14 -20   0   16.45   18.43
 -14  20   2   -1.31   19.28
  14  20  -2   13.88   14.54
 -14 -20  -2    0.67   14.35
  14  20   2   15.22   13.60
  14 -20  -2   49.09   35.51
 -14  20   4    0.35   19.72
  14  20  -4    0.63   13.61
 -14 -20  -4    2.92   14.35
 -14 -20  -4    6.20    5.54
  14  20   4    2.98   11.02
  14  20   4   13.37    6.54
  14 -20  -4  -24.82   36.00
 -14  20   6    6.00   24.18
  14  20  -6   25.16   13.77
 -14 -20  -6   -3.31   11.67
  14  20   6   -8.24   14.72
 -14 -20   6   22.04   15.10
  14 -20  -6  -27.52   41.28
  14 -20   8   16.88    9.56
 -14  20   8    7.00   22.82
  14  20  -8   -7.08   11.83
 -14 -20   8    4.88    3.90
  14 -20  -8   -3.12   28.63
  14 -20  -8   -0.32    5.26
  14 -20  10    8.80    6.58
  14 -20  10   12.63    7.64
 -14  20  10  -20.77   27.95
  14  20 -10   18.25    9.83
 -14 -20  10   22.77   12.17
  14 -20 -10    2.20   10.59
  14  22   0   11.02   12.55
 -14 -22   0    3.32   15.06
 -14  22   0   -2.91   22.77
  14 -22   2    1.34   26.01
 -14 -22  -2   -2.51   13.74
  14  22   2   -4.93   10.42
 -14 -22   2   17.01   15.38
  14 -22  -2  -39.78   37.46
 -14  22   4   -3.22   21.82
  14  22   4  -10.18   10.30
  14  22   4   -2.60    4.60
 -14 -22   4   -0.90   13.49
  14 -22  -4   -3.69   34.28
 -14  22   6   -1.00   22.87
 -14 -22   6    7.34   12.98
 -14  22   8   -7.32   21.32
 -14  22   8    0.48    6.50
  14  22  -8    2.25   11.09
  14  22   8    2.11    8.60
  14  24   0    7.47   13.82
 -14 -24   0    1.32   14.61
  14 -24   0   -1.88   27.11
 -14  24   0   16.44   19.15
  14 -24   2  -13.03   27.21
 -14  24   2   14.81   20.65
  14  24  -2   12.16   12.17
 -14 -24  -2   -5.68   11.99
  14  24   2   18.05    7.53
  14  24   2   13.94   13.59
 -14 -24   2   19.87   16.60
 -14  24  -2   -4.50   19.53
  14 -24   4  -35.72   24.90
 -14  24   4   -1.77   21.10
  14  24  -4    0.79   11.63
 -14 -24  -4    4.12    3.74
 -14 -24  -4   -4.79   10.09
  14  24   4   13.64   10.77
 -14 -24   4    9.19   13.83
  14 -24  -4   36.10   32.99
 -14  24   6   53.11   29.89
  14  24  -6    2.81   11.20
 -14 -24   6    3.87   13.10
  14 -24  -6  -35.64   32.06
  14 -26   0  -10.78   30.52
 -14  26   0   -7.06   21.30
  14  26  -2   10.68   12.94
  14  26   2    2.49   11.36
  14  26   2   -6.04    6.25
  14 -26  -2   -6.02   30.60
 -14  26  -2  -22.72   21.14
 -14  26   4    9.59   22.94
  14  26  -4    1.39   12.49
 -14 -26  -4    1.06    3.91
  14  26   4    6.79   11.36
  14 -26  -4   32.12   40.63
 -14  26  -4   10.96   20.29
  14  26  -6   -4.52   12.74
  14  26   6    2.74    9.65
 -14  28   0   -3.59   28.39
  14  28   2   -1.47   13.88
  15  -1   1   55.21   28.22
  15   1  -1    2.84    9.46
 -15  -1   1    1.65   13.07
 -15   1  -1   34.79   17.95
  15  -1  -3   77.83   22.33
 -15   1  -3  248.56  126.71
 -15   1   5   -0.25    7.16
 -15  -1   5    0.00    7.57
  15  -1  -5    5.49    9.44
 -15   1   7  504.21  130.68
 -15  -1   7  477.52  123.90
  15  -1   9   25.58    9.52
 -15   1   9   12.06   12.74
  15   1  -9   33.45   14.75
 -15   1  -9   13.94    6.28
 -15   1  11   11.44   14.45
 -15  -1  11   16.26   13.17
  15  -1 -11    3.70   13.73
 -15  -1  13    3.43   10.87
  15  -1 -13   12.66   12.43
  15   1 -15    1.78   13.45
  15  -1 -15   10.20   13.66
 -15   3   1   -1.52    9.18
  15   3  -1    0.20    9.29
 -15  -3  -1   -0.58    9.30
  15   3   1   -5.15    8.52
 -15  -3   1    0.15    9.19
  15  -3   3   80.60   41.18
  15   3  -3   21.02   10.40
 -15  -3   3   25.31    9.56
 -15   3   5    5.00    7.08
  15   3  -5    2.87    8.21
  15  -3  -5    2.35    7.97
  15   3  -7   12.48   10.03
 -15  -3   7   10.03   10.40
  15  -3  -7    3.41    8.75
  15  -3   9   29.01   10.17
 -15  -3   9   13.95   12.93
  15  -3  -9   19.63   14.69
 -15   3  11    1.41   12.84
  15   3 -11    4.66   12.59
 -15  -3  11    6.65   11.60
  15  -3 -11    4.95   15.23
 -15   3  13    0.92   11.17
  15   3 -13   -0.97   10.79
 -15  -3  13    4.22   11.24
  15  -3 -13    5.21   12.88
  15  -3 -15   11.23   13.44
 -15  -5   1   22.80    9.55
  15  -5   3   83.43   42.64
  15   5  -3   44.15   14.61
 -15  -5   3   32.85   11.66
 -15   5  -3   93.09   47.61
  15   5  -5  170.23   45.35
 -15  -5   5  181.28   48.18
 -15   5  -5  142.38   72.64
 -15   5   7  105.01   28.55
  15   5  -7  145.44   39.45
 -15  -5   7  148.52   40.30
 -15   5   9  261.50   69.32
  15   5  -9  310.61   81.99
 -15  -5   9  313.30   82.59
 -15   5  -9  261.97   80.28
 -15   5  13   14.36   13.39
  15   5 -13   -6.25   10.77
 -15  -5  13    2.03   10.01
 -15  -7  -1   -0.13    8.77
 -15  -7   1    1.49    7.15
  15  -7   3   13.50    7.56
  15   7  -3    8.30    8.21
 -15  -7   3   11.42    8.56
 -15  -7   3   37.39   19.08
  15  -7  -3   -3.45    7.96
 -15   7  -3   10.07    5.98
  15  -7   5    2.08    3.15
 -15   7   5    3.21    8.80
 -15  -7   5   11.89   10.16
  15  -7  -5    5.35    8.96
 -15   7  -5   10.82    6.56
  15  -7   7   81.01   41.61
 -15   7   7    4.38    7.58
  15   7  -7   15.60   10.43
  15  -7  -7   -5.45   10.38
 -15   7  -7   52.84   27.24
  15  -7   9   27.46   10.41
 -15   7   9   16.74   13.45
  15   7  -9   22.87   15.81
 -15  -7   9   26.28   16.01
  15  -7  -9   14.03   15.03
  15   7 -11    0.74   10.64
 -15  -7  11    2.02    9.99
  15  -7 -11   10.61   16.63
 -15   7 -11    5.42    5.45
  15   7 -13   -5.33   11.00
  15  -7 -13    7.97   14.02
  15   9  -1    2.53    8.30
 -15  -9  -1    1.07    8.90
  15   9   1   -4.78    8.55
  15  -9   5   72.78   37.28
  15   9  -5  106.99   29.55
  15   9  -5  112.56   57.40
 -15  -9   5  125.20   34.44
 -15   9  -5   74.79   38.34
  15  -9   7   97.76   49.98
  15   9  -7  105.11   35.89
 -15   9  -7   92.03   47.11
  15  -9   9    5.77    6.26
  15  -9   9    2.59    4.72
  15   9  -9   -6.46   13.74
  15   9  -9    2.50    3.25
 -15  -9   9   -1.17   13.34
 -15  -9   9    4.65    3.80
  15  -9  -9    4.43   15.35
 -15   9  -9   23.86   12.88
  15  -9  11    5.31    6.38
  15   9 -11    2.93   12.36
  15   9 -11    3.82    2.96
 -15  -9  11   -1.39   10.83
 -15  -9  11    4.36    3.18
  15  -9 -11    2.25   13.99
 -15   9 -11    4.19    5.66
 -15   9  13   10.70   13.87
  15   9 -13    0.64   11.23
 -15  -9  13    6.99    3.95
  15  11  -1   -0.91    7.32
  15  11  -1    5.29    2.77
 -15 -11  -1    7.19    3.39
  15  11   1   -5.69    6.79
  15  11   1   16.00    5.85
 -15 -11   1    2.31    7.71
 -15 -11   1    6.57    3.23
  15  11  -3  384.99  100.15
  15  11  -3  374.41  127.31
  15  11   3  318.04  108.15
 -15 -11   3  389.41  101.51
 -15 -11   3  360.51  122.57
  15  11  -5   18.93   11.92
  15  11  -5   21.43   11.09
 -15 -11   5   25.06   13.07
 -15 -11   5   17.43    6.42
 -15  11  -5    8.97    5.85
  15 -11   7  414.99  211.45
  15  11  -7  529.96  137.89
  15  11  -7  459.05  156.08
 -15 -11   7  535.17  139.27
 -15  11  -7  364.93  186.02
 -15  11   9    7.79   11.75
  15  11  -9   31.96   17.17
  15  11  -9   14.06    5.78
 -15 -11   9   25.91   13.94
  15 -11  -9   -3.57   12.83
 -15  11  -9   40.25   21.00
  15 -11  11   14.82    7.39
  15 -11  11    2.85    3.98
 -15  11  11   11.63   13.27
  15  11 -11    9.24   11.38
  15  11 -11    4.26    3.18
 -15 -11  11    7.14   10.00
 -15 -11  11    7.19    3.48
  15 -11 -11   -1.80   14.69
 -15  11 -11    0.20    5.01
 -15  11 -11   19.42   11.11
  15  11 -13   17.26    6.56
 -15 -11  13   14.27    5.65
  15 -11 -13    8.24   13.86
  15  13  -1   11.47    7.85
  15  13  -1   17.09    6.34
 -15 -13  -1   -7.56    8.85
 -15 -13  -1   13.98    5.33
  15  13   1   16.23    6.06
 -15 -13   1    1.12    8.72
 -15 -13   1   20.89    7.56
  15  13  -3   26.62    9.45
 -15 -13  -3   30.62   10.71
 -15 -13   3   24.87    8.92
 -15  13   5   -2.18    7.42
  15  13  -5    8.78   10.51
 -15 -13  -5   -3.05    6.46
  15  13   5   10.13    4.27
 -15 -13   5    8.33    4.17
  15 -13  -5   -1.05    5.99
  15 -13   7    5.19    4.65
  15  13  -7    5.11    3.25
  15  13  -7    4.07   13.30
 -15 -13  -7    0.33    2.58
 -15 -13   7   12.33    6.78
 -15 -13   7    5.74    3.72
  15 -13  -7    1.38   12.51
 -15  13  -7    3.50    4.55
  15 -13   9   13.92    7.84
 -15  13   9    3.78    9.62
  15  13  -9    3.99    3.16
  15  13  -9   15.93   12.55
 -15 -13  -9   10.33    4.23
 -15 -13   9   26.42   15.67
  15 -13  -9   -1.15   11.89
 -15  13  -9    7.96    5.64
  15 -13  11   -5.87    5.86
  15 -13  11    6.47    4.91
 -15  13  11    9.91   11.83
  15  13 -11   -3.81   12.12
  15  13 -11    4.48    3.05
  15  13  11    6.86    2.91
  15 -13 -11   -8.01   31.33
  15 -13 -11    1.18   13.66
  15 -13  13    7.80    5.73
 -15  13  13   -2.78   31.87
  15  13 -13    3.19    3.06
  15  13  13   -0.09    1.88
 -15  13 -13    3.70    4.80
  15  15  -1   32.94   12.53
  15  15  -1  298.61  101.57
 -15 -15  -1    5.03    9.57
 -15 -15  -1  270.82   92.09
  15  15   1   12.70    9.28
  15  15   1  287.56   97.78
 -15 -15   1   33.51   14.28
 -15 -15   1  313.77  106.69
  15  15  -3   21.65   13.02
  15  15  -3   26.72    9.59
 -15 -15  -3   15.21    5.75
 -15 -15   3   11.62   15.58
 -15 -15   3   17.23    6.55
  15  15  -5   17.50    6.63
  15  15   5   23.53    8.46
  15  15   5   29.37    9.70
 -15 -15   5   32.70   17.07
 -15 -15   5   29.23   10.42
 -15  15   7   -4.35   13.68
  15  15  -7  127.23   64.92
  15  15   7  110.16   37.54
 -15 -15   7  116.41   59.39
 -15 -15   7  111.95   38.23
  15 -15  -7    6.02   12.37
  15 -15   9    5.11    4.52
 -15  15   9    3.46    7.94
 -15  15   9    4.30   21.35
  15  15  -9    1.42    2.65
 -15 -15  -9    5.09    2.87
  15  15   9    9.95    3.94
 -15 -15   9    5.05    9.87
 -15 -15   9    5.48    3.31
 -15 -15   9    8.87    5.23
  15 -15  -9  -21.98   33.19
  15 -15  11    6.23    5.02
 -15  15  11   -5.56   11.25
 -15  15  11    8.04   29.12
  15  15 -11   -6.54   11.07
 -15 -15 -11    3.09    2.54
  15  15  11    7.82    3.54
 -15 -15  11    2.92    3.25
  15 -15 -11   10.92   37.38
  15 -15 -11  -11.37   11.08
 -15  15 -11   11.52    6.34
 -15  15 -11   12.41    7.83
  15  17  -1   11.54   12.93
  15  17   1    3.54    9.88
 -15 -17   1   15.42   15.30
 -15 -17  -3    6.08   14.25
  15  17   3   -5.67    9.97
 -15 -17   3   18.57   17.35
  15  17  -5   14.65   15.75
 -15 -17  -5    3.61   13.81
 -15 -17  -5   12.54    5.30
 -15 -17   5   22.14   18.07
  15 -17   7    7.97    5.80
  15  17  -7    6.39   12.20
 -15 -17   7    1.04   11.13
 -15 -17   7   11.37    6.28
  15 -17  -7   -9.59   38.55
  15 -17   9    5.56    4.56
 -15  17   9    6.86   12.04
 -15  17   9    6.79   23.23
  15  17  -9    6.90    4.47
  15  17  -9   -0.38   10.40
 -15 -17  -9    4.88    2.81
 -15 -17   9    9.30   11.08
  15 -17  -9  -10.71   10.62
 -15  17  -9    2.06    4.11
 -15  17  11    2.49    9.18
 -15  17  11  -12.44   24.37
  15  17 -11    0.50    2.62
 -15 -17 -11    3.00    2.59
 -15 -17  11   -0.68    3.49
  15 -17 -11    2.59   10.10
 -15  17 -11    1.35    3.86
 -15  17 -11    9.70    6.23
 -15 -19  -1    0.91   15.27
  15  19   1    4.93   11.64
 -15 -19   1   14.87   18.92
  15  19  -3    3.76   13.54
 -15 -19  -3   -2.26   12.93
  15  19  -5    8.02   13.62
 -15 -19  -5   -7.12   13.71
  15  19   5    0.52   12.20
  15  19   5   -1.77    4.22
 -15  19   7   13.27   23.34
 -15  19   7   -1.15    7.77
  15  19  -7   10.89   12.47
 -15 -19  -7    1.51    6.72
  15 -19   9    7.50    5.52
  15  19  -9   -4.49   11.18
  15  19  -9   23.62   12.43
 -15 -19   9    1.99   10.18
 -15 -19   9    6.61    4.30
  15 -19  -9  -22.88   35.83
  15 -19  -9   -3.75    9.94
  15 -19  11    2.36    6.20
 -15  19  11   -0.78    9.02
  15 -19 -11    2.91    9.81
 -15  19 -11    4.34    4.82
 -15  19 -11   -3.15    5.54
  15  21  -1    5.79   13.02
 -15 -21  -1   -9.07   13.36
 -15 -21   1    3.31   19.72
  15 -21  -1    1.05   27.79
 -15  21   3   52.11   27.33
 -15 -21  -3    4.53   12.60
  15  21   3   11.31   11.13
  15 -21  -3   26.36   38.15
 -15  21   5   16.17   22.28
 -15 -21  -5    9.94    4.63
  15  21   5   -3.64   11.48
 -15 -21   5   14.32   14.43
  15 -21  -5  -19.96   37.68
 -15  21   7   71.85   30.82
 -15 -21   7   12.08   12.73
  15 -21  -7  -12.50   38.15
  15 -21   9    4.30    4.39
 -15  21   9   -1.45    9.88
 -15  21   9   -6.14   27.08
  15  21  -9    4.79    3.80
  15  21  -9   -0.75   12.00
 -15  21  -9   10.69    7.06
  15 -23   1   13.98   28.23
 -15  23   1    4.32   20.77
 -15 -23   1   -4.90   14.97
  15  23  -3    4.02   10.96
  15  23   3   -3.94   10.65
  15  23   3    6.03    5.16
 -15 -23   3   -7.62   15.72
  15 -23  -3  -12.40   33.73
 -15  23   5   -9.15   23.28
  15  23  -5    4.00   11.99
 -15 -23  -5    5.06    3.61
  15  23   5   -3.10   11.58
 -15 -23   5    4.32   13.23
  15 -23  -5   15.28   33.84
 -15  23   7  -13.74   25.20
  15  23  -7    6.20   11.36
  15  23   7   -0.51   15.26
 -15 -23   7    2.98   12.51
  15 -25   1   46.81   34.30
 -15  25   1    7.81   19.77
  15  25  -1   14.19   12.67
 -15 -25  -1   -1.82   14.65
  15 -25  -1  -13.05   30.67
 -15  25  -1  -36.19   23.45
 -15  25   3   -3.69   20.94
  15  25  -3    6.10   12.24
 -15 -25  -3   10.18    5.43
  15  25   3    4.81   11.04
  15  25   3   11.29    5.91
 -15  25   5  -15.89   25.79
  15  25  -5    3.79   13.60
  15  25  -7    1.76   15.19
  15  25   7    5.82   14.07
  15  27   1    0.49   13.96
 -15 -27  -3   -0.99    4.96
  15  27   3    0.89   11.90
  16   0   0   -2.95    8.17
  16   0   0  459.68  234.19
 -16   0   0    2.86   10.22
  16   0   2   51.67   26.48
 -16   0  -2   22.68   11.91
 -16   0   4  118.63   31.80
  16   0  -4  160.43   42.68
 -16   0   6  327.20   85.21
  16   0  -6  308.72   80.60
 -16   0   8  226.45   60.05
  16   0  -8  203.55   54.75
  16   0 -10   23.53   17.45
 -16   0  12   38.42   15.55
  16   2   0   27.27   13.98
 -16  -2   0   23.91   12.32
  16  -2   2  150.95   76.97
  16   2  -2   27.49   12.17
 -16  -2   2   22.11   10.24
 -16   2  -2  236.40  120.47
 -16   2   4   18.54   10.26
 -16  -2   4   38.75   12.92
 -16  -2   6    7.39    7.98
 -16   2   8   78.04   24.22
  16   2  -8   73.43   22.90
  16  -2  -8   62.71   20.89
 -16   2  10    2.30   13.53
 -16  -2  10   -6.28   13.85
  16  -2 -10   -0.87   15.09
 -16   2 -10   -3.28    4.78
 -16   2  12   -1.48   12.89
  16   2 -12    7.16   11.32
 -16  -2  12    6.94   11.14
  16  -2 -12    9.10   12.62
  16  -2 -14    0.64   12.91
  16   4   0   -4.38    9.46
 -16  -4   0    0.38   10.23
  16  -4   2  627.07  319.46
  16  -4   4   89.06   45.49
 -16   4  -4   55.29   28.36
 -16   4   6    5.23    6.29
  16   4  -6   18.82   10.98
 -16  -4   6    2.47   10.08
  16  -4  -6    6.64    7.29
 -16   4   8   33.18   12.95
  16   4  -8   49.32   17.54
 -16  -4   8   46.68   17.99
  16  -4  10   10.74    6.27
  16   4 -10   20.12   15.95
 -16  -4  10   47.01   19.12
  16  -4 -10   36.45   19.55
 -16   4  12   13.53   12.30
  16   4 -12    7.64   11.37
 -16  -4  12   -1.20   10.25
  16  -4 -12   11.18   15.00
  16   4 -14   -2.68   12.32
 -16  -4  14   -0.49   12.42
  16  -4 -14   -1.95   13.89
 -16  -6   0    2.09    8.92
 -16  -6  -2   -5.69   10.16
  16   6   2   -0.87    8.22
  16  -6   4   18.78    9.94
  16   6  -4    3.87    8.07
 -16  -6   4    5.20    8.03
  16  -6  -4   -2.45    8.63
  16  -6   6    6.12    4.42
 -16   6   6   12.09    7.11
  16   6  -6   23.06   11.18
 -16  -6   6   26.31   12.31
 -16   6   8  327.35   85.75
  16   6  -8  368.88   96.56
 -16   6  10   27.41   16.31
  16   6 -10   24.00   15.07
 -16  -6  10   26.31   16.93
  16  -6 -10   12.12   19.75
 -16   6 -10   17.18    7.15
 -16   6  12   17.05   16.08
  16   6 -12   21.05   12.88
 -16  -6  12   17.34   13.41
  16  -6 -12   26.99   15.18
  16   6 -14   -9.30   13.09
  16  -6 -14   -1.42   15.74
  16   8   0   14.20    9.44
 -16  -8   0   13.67    9.17
  16   8  -2    2.36    7.08
 -16  -8   2    1.38    7.34
  16  -8   4  123.05   62.88
  16   8  -4   97.15   49.52
 -16  -8   4   63.45   18.95
 -16   8  -4   99.60   50.88
  16   8  -6   16.96   10.98
 -16   8  -6   16.45    9.13
  16  -8   8    6.37    5.32
 -16   8   8   13.43   10.82
 -16  -8   8   -0.18   13.04
  16  -8  -8   -2.01   12.36
 -16   8  -8   11.91    7.12
  16   8 -10   11.60   15.52
 -16  -8  10   18.37   13.81
  16  -8 -10    5.49   15.77
 -16  -8  12    2.59   10.60
  16  -8 -12    5.24   15.35
  16   8 -14   -0.45   12.74
  16   8 -14    0.36    2.98
  16  -8 -14   14.44   15.13
  16  10   0    0.48    6.55
 -16  10   4    0.04    7.76
  16  10  -4   20.13   10.66
 -16 -10  -4    4.48    5.31
  16 -10  -4    4.39    6.87
  16  10  -6  330.83   86.82
  16  10  -6  449.26  152.73
 -16 -10   6  377.57   98.71
 -16  10  -6  336.83  171.65
  16 -10   8   28.00   14.78
  16  10  -8   31.39   17.02
  16  10  -8   38.28   13.42
 -16 -10   8   26.42   16.82
 -16 -10   8   23.50    8.67
  16 -10  -8   -2.77   13.49
 -16  10  -8   24.95   13.41
  16 -10  10   19.60    8.62
 -16  10  10   15.05   11.79
  16  10 -10   14.60   12.96
  16  10 -10   40.99   14.27
 -16 -10  10   13.63   11.90
 -16 -10  10   52.98   18.30
  16 -10 -10    3.76   13.53
 -16  10  12   -2.33   15.79
  16  10 -12    5.31   11.58
 -16 -10  12    4.00   11.79
 -16 -10  12    9.42    4.39
  16 -10 -12    4.68   14.16
 -16  10 -12   -6.32    5.30
  16  12   0    5.18    7.64
  16  12   0   16.87    6.21
 -16 -12   0    3.27    7.28
 -16 -12   0   22.41    8.05
  16  12  -2    9.91    8.79
  16  12  -2   20.62    7.55
 -16 -12  -2   -2.22   10.64
 -16 -12  -2    9.62    4.13
  16  12   2   -5.87    7.39
  16  12   2   10.04    4.15
 -16 -12   2   13.83    9.32
 -16 -12   2   25.42    8.99
  16  12  -4   22.47   12.39
  16  12   4    4.00    6.71
  16  12   4    9.55    4.01
 -16 -12   4   24.51   13.53
 -16 -12   4    6.61    3.30
  16 -12   6   23.15   12.40
 -16  12   6    0.31   10.27
  16  12  -6   18.22   12.97
  16  12  -6   15.93    8.34
  16  12  -6   20.12    7.54
  16 -12  -6   -0.69    8.94
  16 -12   8   69.45   35.62
  16  12  -8   38.74   13.54
 -16 -12   8   48.45   16.87
 -16  12  -8   64.49   33.21
  16 -12  10    7.37    5.81
  16 -12  10   10.86    6.58
 -16  12  10   11.14   10.89
  16  12 -10    6.86   12.30
  16  12 -10    6.75    3.67
 -16 -12  10    1.06    2.50
 -16  12 -10   16.06    9.22
  16 -12  12    5.70    6.36
 -16  12  12   10.06   13.78
  16  12 -12    6.44    3.62
  16  12 -12    5.15   11.93
 -16 -12  12    6.39    3.61
 -16 -12  12    8.96   11.33
 -16  12 -12   18.79   10.95
 -16  12 -12    2.77    4.77
  16  14   0   60.73   18.25
  16  14   0  114.60   39.08
 -16 -14   0   29.73   12.68
 -16 -14   0  128.26   43.71
  16  14  -2   14.13    5.53
 -16 -14  -2    8.46    3.91
  16  14   2   13.60    5.38
 -16 -14   2   37.65   14.76
 -16 -14   2   19.11    7.14
  16  14  -4   35.81   15.85
 -16 -14  -4   27.07    9.64
  16  14   4   37.11   12.94
 -16 -14   4   37.30   13.10
  16 -14   6   35.09   18.46
  16  14  -6   68.94   23.67
  16  14  -6   40.14   20.65
 -16 -14  -6   70.00   24.03
  16  14   6   61.11   20.94
  16  14   6  108.17   33.27
 -16 -14   6   63.95   21.98
 -16  14  -6   85.26   43.76
  16  14  -8   -3.56    2.86
  16  14  -8   10.42    5.78
 -16 -14  -8    1.43    2.30
  16  14   8   12.21    4.70
 -16 -14   8   -3.35   11.44
 -16 -14   8    2.83    2.62
  16 -14  -8    1.15   13.63
 -16  14  -8   12.35    7.53
  16 -14  10   45.21   23.42
 -16  14  10    6.74   10.32
  16  14 -10   32.28   11.33
 -16 -14 -10   20.84    7.49
 -16 -14  10   29.26   13.83
  16 -14 -10    7.23   10.77
  16 -14  12   12.71    7.90
  16 -14  12    0.50    4.76
  16  14 -12   -0.74   12.32
  16  14 -12    4.16    3.25
  16  14  12    2.42    2.22
  16 -14 -12   -1.46   12.97
  16  16   0  619.49  210.50
 -16 -16   0  656.91  223.29
  16  16  -2  119.73   40.84
 -16 -16  -2  126.17   43.02
  16  16   2  117.91   40.22
 -16 -16   2  128.12   43.69
  16  16  -4    2.13   15.85
  16  16  -4   11.19    4.79
 -16 -16  -4    2.75    2.94
  16  16   4   10.07    4.30
 -16 -16   4   14.59   17.51
 -16 -16   4    1.26    2.79
 -16  16   6    3.01   10.72
  16  16  -6   29.15   16.68
  16  16  -6    8.18    3.83
 -16 -16  -6   23.94    8.00
 -16 -16  -6    0.82    9.14
  16  16   6   13.92    5.58
  16  16   6   11.04    4.45
 -16 -16   6   26.07   16.83
 -16 -16   6   17.72    6.69
  16 -16   8    0.49    3.83
 -16  16   8   -9.23   10.69
  16  16  -8   10.76   11.89
 -16 -16  -8    0.86    2.16
  16  16   8    7.12    3.15
 -16 -16   8    2.05    9.76
 -16 -16   8    9.53    5.42
 -16 -16   8    8.82    4.15
  16 -16  -8    0.69   11.50
  16 -16  10   28.03   14.77
 -16  16  10    1.46   10.57
  16  16 -10   16.19   12.04
  16  16 -10   45.37   23.39
 -16 -16 -10   26.69    9.48
  16  16  10   36.32   12.59
 -16 -16  10   29.12   15.28
 -16 -16  10   24.24    8.84
  16 -16 -10    4.57   34.61
  16 -16 -10   -8.45   10.46
 -16  16 -10   30.16   16.12
  16 -16  12    0.95    5.93
  16  16 -12    5.93   12.56
 -16 -16 -12   -1.59    2.35
  16  16  12    4.43    2.77
 -16 -16  12    4.01    3.81
  16 -16 -12   -2.62   12.32
 -16  16 -12    8.98    6.06
 -16  16 -12   12.04    7.85
  16  18   0    4.34   12.86
 -16 -18   0    5.60   16.55
  16  18  -2    6.41   15.89
  16  18   2   -0.30   11.67
 -16 -18   2   -8.99   19.98
  16  18  -4   29.72   15.70
  16  18   4   -5.38   13.01
  16  18  -6   -4.44   12.72
 -16 -18  -6   -0.05    2.32
 -16 -18  -6   -0.04    3.17
 -16  18   8   -8.44   10.96
  16  18  -8    8.41   11.85
 -16 -18  -8   -1.91    2.56
 -16 -18   8    2.49    2.75
  16 -18  -8   20.37   33.90
 -16  18  -8    4.15    4.50
 -16  18  10   -1.93   27.33
 -16  18  10    0.62    9.42
  16  18 -10   -0.13   12.71
  16  18 -10    2.68    2.83
 -16 -18 -10    5.37    3.04
 -16 -18  10   -5.90   10.70
 -16 -18  10    0.49    2.78
 -16  18 -10    4.26    4.99
 -16 -20   0   12.73   16.41
  16  20  -2   -1.76   13.69
 -16 -20  -2   -6.91   13.65
 -16 -20  -4    1.77   12.33
 -16 -20   4   23.06   15.92
  16 -20  -4  -27.02   32.01
 -16  20   6  -18.32   23.56
 -16 -20  -6    1.05   12.15
 -16 -20  -6   16.83    6.15
 -16 -20   6   22.55   14.35
  16 -20  -6  -23.09   36.83
  16 -20   8   18.95   10.77
 -16  20   8    4.02   23.91
  16  20  -8    0.62   12.98
 -16 -20   8    5.95   10.88
 -16 -20   8   13.91    7.79
  16 -20  -8   21.55   34.08
  16 -20  -8   -2.42    6.59
 -16  20  10    1.32   11.92
  16  20 -10    4.79   14.04
  16  20 -10    1.58    2.84
  16 -20 -10   -4.34   10.67
  16  22   0   12.83   11.93
 -16 -22  -2    3.27   12.06
 -16 -22   2    9.16   15.31
  16 -22  -2   14.88   31.76
 -16  22   4  -23.86   22.01
  16  22  -4    1.83   11.47
 -16 -22  -4    1.43   10.94
  16  22   4   -0.84    4.46
 -16 -22   4    5.07   15.16
  16 -22  -4   22.20   34.87
 -16  22   6    7.83   22.14
  16  22  -6   -3.70   11.29
 -16 -22  -6    0.52   12.90
  16  22   6   -2.87   10.82
 -16 -22   6    6.74   12.27
  16 -22  -6  -30.08   39.15
 -16  22   8  -10.22   27.37
 -16  22   8   -0.72    7.67
  16  22   8   -0.61    9.01
  16  24   0    2.09   14.05
 -16 -24   0   -4.05   14.97
  16 -24   0  -32.86   31.05
 -16  24   2   19.82   23.24
  16  24  -2    6.32   11.48
  16  24   2   -1.79   11.13
  16  24  -4    9.26   13.05
 -16 -24  -4    6.15    4.45
  16  24   4   -0.54   10.91
  16 -24  -4   -2.23   39.08
 -16  24   6   25.82   27.26
  16  24  -6   -0.89   14.01
  16  24   6    3.30   12.16
  16  26   0   11.34   13.50
 -16  26   2   33.18   24.33
 -16  26   4   -6.17   26.92
  16  26  -4    2.42   16.04
 -16 -26  -4    1.05    5.29
  16  26   4   -5.32   10.78
  16  26   4   -2.38    4.74
  17  -1   1  174.96   89.16
 -17  -1  -1  228.03  116.19
 -17  -1   1   -6.45   12.84
 -17   1  -1  146.26   74.57
  17  -1   3   17.47    9.36
  17   1  -3    3.89    8.56
  17  -1  -3   15.84    9.78
 -17   1   5  383.72   99.67
  17   1  -5  474.05  122.92
 -17  -1   5  427.47  110.92
  17  -1  -5  365.56   95.03
 -17   1   7    6.96    9.79
  17   1  -7   -0.04    9.65
 -17  -1   7    1.90    8.93
  17  -1  -7   -1.94   10.12
  17  -1   9  101.30   31.35
 -17  -1  11   32.99   15.00
 -17   1  13  -13.90   12.03
 -17  -1  13   10.89   12.23
 -17   3   1   -2.17    8.95
  17   3  -1   -3.67    8.34
  17   3  -1   50.94   25.99
 -17  -3  -1    4.53    9.50
  17   3   1    1.96    8.51
 -17   3   3   -8.01    8.85
 -17  -3   3    8.22    7.44
 -17   3   5   -0.82    6.98
 -17  -3   5   11.57    8.16
 -17   3   7    6.34    8.20
  17   3  -7   10.25   10.13
  17   3  -9    4.26   13.08
 -17  -3  -9    7.21    3.99
  17   3   9    6.30    4.50
 -17  -3   9    4.31   14.15
  17  -3  -9   -2.70   14.35
 -17   3  11   -1.88   11.47
  17   3 -11    1.56   12.13
 -17  -3  11   11.98   11.46
  17  -3 -11    6.95   12.75
 -17   3 -11    3.06    4.60
 -17   3  13    5.58   14.87
  17   3 -13   15.81   13.47
 -17  -3  13    2.81   10.89
  17  -3 -13   13.17   14.06
  17   5  -1    4.96    8.38
 -17  -5   1    2.57    7.08
  17  -5   3  401.89  204.81
  17   5  -3  212.39   55.82
 -17   5  -3  381.04  194.23
  17  -5   5  616.33  313.93
 -17   5  -5  591.70  301.45
 -17   5   7   84.89   23.94
  17  -5  -7   88.42   25.69
 -17   5   9   19.75   14.35
  17   5  -9    5.92   14.85
 -17  -5  -9    2.25    3.05
  17  -5  -9   12.76   19.20
  17  -5  11   11.69    6.46
 -17   5  11    4.88   13.50
  17   5 -11   15.81   12.76
 -17  -5  11    7.28   14.65
  17  -5 -11   17.45   14.02
 -17   5 -11    7.78    4.80
  17   5 -13   19.04   13.06
 -17  -7  -1   -1.76    9.43
  17   7   1   -0.18    6.11
 -17  -7   1   10.32    7.84
  17  -7   3   15.40    8.50
  17   7  -3    1.28    7.87
  17   7  -3   11.19    5.78
 -17  -7   3    1.03    7.32
 -17  -7   3    5.92    3.16
  17  -7  -3   -1.04    7.25
 -17   7  -3   14.57    7.92
  17  -7   5  138.41   70.63
  17   7  -5  117.35   32.17
 -17  -7   5  120.38   32.83
 -17   7  -5  217.45  110.87
  17  -7   7   36.23   18.76
 -17   7   7    3.83    8.02
  17  -7  -7   -3.43   10.29
 -17  -7   9   32.29   18.22
  17  -7  -9   -1.49   15.03
  17  -7  11    9.22    6.61
 -17   7  11   10.94   13.43
 -17  -7  11    9.66   12.12
  17  -7 -11    1.38   14.57
 -17  -7  13  -10.27   12.73
  17  -7 -13    2.96   13.52
  17   9  -1   26.85   10.51
 -17  -9  -1    4.58    8.55
 -17  -9   1   15.25    8.30
  17   9  -3    9.03    8.96
  17   9   3    0.98    6.89
 -17  -9   3    8.45    8.18
  17  -9   5   79.15   40.50
 -17   9   5   -4.00    8.08
  17   9  -5   97.98   50.00
  17  -9  -5   10.12    8.26
 -17   9  -5   75.37   38.64
  17  -9   7   79.97   40.95
  17   9  -7   63.07   20.92
 -17  -9   7   59.80   20.94
  17  -9   9   32.77   17.26
  17   9  -9   14.61   15.25
 -17  -9   9   23.54   15.47
  17  -9  -9    2.90   12.97
 -17   9  -9   12.99    7.72
  17   9 -11   34.96   15.96
 -17  -9  11   17.53   12.66
  17  -9 -11    8.32   14.34
 -17   9 -11   57.95   18.70
  17   9 -13    6.58   12.60
  17   9 -13   25.76    9.35
 -17  -9  13   10.93   14.48
  17  -9 -13   22.57   17.89
  17  11  -1   12.02    8.00
 -17 -11   1    7.62    7.45
  17  11  -3    9.24    9.75
  17  11  -3   29.96   10.52
  17  11  -5  102.25   34.93
  17  11  -5  279.50   73.59
  17  11  -5  139.54   71.12
 -17 -11   5  270.66   71.61
 -17 -11   5  176.54   89.96
 -17  11  -5  115.69   59.11
  17 -11   7   33.30   17.47
  17  11  -7   28.71   10.24
 -17 -11   7   27.13    9.83
 -17  11   9    2.25    9.95
  17  11  -9   -1.91   12.69
  17  11  -9    3.97    3.07
 -17 -11   9    8.42    4.12
  17 -11  11   67.81   21.98
 -17  11  11   48.07   18.24
  17  11 -11   32.96   15.93
 -17 -11  11   52.90   18.27
 -17  11 -11   25.06   13.59
 -17  11 -11   43.65   14.41
  17  11 -13   16.85    6.65
  17  11 -13    8.87   13.65
 -17 -11  13   41.20   14.46
  17 -11 -13   28.95   17.20
 -17  11 -13   10.67    6.48
  17  13  -1   10.33    9.44
 -17 -13  -1   27.27    9.70
  17  13   1    2.40    8.13
  17  13   1   33.95   11.84
 -17 -13   1    9.54    8.84
 -17 -13   1   43.33   15.01
  17  13  -3   -0.96   10.44
  17  13  -3    5.47    3.56
 -17 -13  -3   -1.35   11.89
 -17 -13  -3    7.67    3.94
 -17 -13   3   -3.33   11.37
 -17 -13   3    7.08    3.49
  17  13  -5    9.63   12.73
  17  13  -5    4.60    3.33
 -17 -13  -5    4.85    8.41
  17  13   5    6.45    3.34
  17 -13  -5    2.28    8.78
  17 -13   7   56.97   29.32
 -17  13   7   -0.27   13.67
  17  13  -7   20.99    7.73
  17  13  -7   88.73   45.32
  17  13   7   34.19   11.86
 -17 -13   7   36.90   18.97
 -17 -13   7   35.88   17.47
 -17 -13   7   25.57    9.28
  17 -13  -7    2.48   13.94
 -17  13  -7   27.21   14.49
 -17  13   9   -2.46    8.56
  17  13  -9    1.43    2.85
 -17 -13   9   -6.28   10.95
 -17 -13   9    4.62    2.97
  17 -13  -9   -0.35   11.57
 -17  13  -9    2.62    4.09
  17 -13  11    4.53    5.61
  17 -13  11   14.05    8.18
  17  13 -11    5.81    3.49
  17  13 -11    7.82   12.48
 -17 -13  11    9.80    4.41
 -17 -13  11   -2.21   10.40
  17 -13 -11   -6.11   11.72
 -17  13 -11   11.96    7.44
  17  15  -1   46.24   16.68
  17  15  -1  112.69   38.45
 -17 -15  -1    6.18   12.66
 -17 -15  -1   92.88   31.72
  17  15   1    9.14   10.19
  17  15   1   92.39   31.58
 -17 -15   1   14.39   12.62
 -17 -15   1  106.70   36.43
 -17 -15  -3    2.74   14.91
 -17 -15  -3  384.99  130.91
  17  15   3   11.52   12.41
  17  15   3  303.51  103.21
 -17 -15   3  375.67  127.75
  17  15  -5   64.11   23.17
  17  15  -5   52.49   18.14
 -17 -15  -5   36.21   12.69
  17  15   5   45.91   15.85
 -17 -15   5   65.42   24.60
 -17 -15   5   35.85   12.55
 -17  15   7    1.60   14.03
  17  15  -7   25.71    9.17
  17  15  -7   36.75   16.50
  17  15  -7   40.52   20.81
 -17 -15  -7   23.17    7.66
  17  15   7   35.42   12.26
 -17 -15   7   27.68   15.60
 -17  15  -7   22.66   12.16
  17 -15   9   25.39   13.53
  17  15  -9   17.09    6.43
  17  15  -9   13.44   12.93
 -17 -15  -9   14.84    5.54
  17  15   9   24.54    8.60
 -17 -15   9    3.61   10.58
 -17 -15   9   10.02    5.91
  17 -15  -9   -0.46   11.12
  17 -15  11    9.69    6.53
  17 -15  11   18.29   10.15
 -17  15  11    9.29   10.81
  17  15 -11    2.71    2.98
 -17 -15 -11    1.16    2.52
 -17 -15  11    0.89   11.40
  17 -15 -11  -14.23   11.52
 -17  15 -11    8.78    6.04
  17  17  -1   39.10   17.42
  17  17  -1   44.91   15.58
 -17 -17  -1   -2.71   15.84
 -17 -17  -1   43.58   15.10
  17  17   1    9.79   11.81
  17  17   1   47.94   16.56
 -17 -17   1   60.21   20.72
  17  17  -3   55.40   19.11
 -17 -17  -3   -9.72   17.37
 -17 -17  -3   58.74   20.17
  17  17   3   -0.56   11.97
  17  17   3   52.87   18.21
 -17 -17   3   59.49   20.47
  17  17  -5    2.27   12.65
  17  17  -5    0.07    2.49
 -17 -17  -5    0.27   16.08
  17  17   5    2.38    2.40
 -17 -17   5   -0.56    2.81
  17 -17   7    7.69    5.69
  17  17  -7    8.01   12.88
  17  17  -7    6.23    3.35
  17  17   7    3.20    2.42
 -17 -17   7    3.48    2.90
  17 -17  -7    3.26    6.42
  17 -17   9   13.42    7.83
  17  17  -9   11.30   12.65
  17  17  -9   11.40    6.40
 -17 -17  -9    4.27    2.92
  17  17   9   12.37    4.74
 -17 -17   9   22.79   11.91
 -17 -17   9   11.18    4.89
  17 -17  -9   -2.83   11.43
 -17  17  -9   11.97    7.51
  17 -17  11    6.14    6.44
  17 -17  11    8.50    5.63
  17  17 -11    5.52   14.18
  17  17 -11    0.50    3.44
 -17 -17 -11   -0.63    2.47
  17  17  11   -0.87    2.25
 -17 -17  11   -1.23    3.08
  17 -17 -11    0.60   10.20
 -17  17 -11   13.41    8.30
  17  19  -1   -2.14   11.61
  17  19   1   -1.54   11.48
 -17 -19   1   -5.70   16.12
  17  19  -3    1.78   12.66
 -17 -19  -5   68.11   23.32
 -17 -19   5   77.20   25.36
 -17  19   7   -6.31    7.78
 -17 -19  -7    3.81    7.72
 -17 -19  -7    3.59    2.66
 -17 -19   7   -2.83   12.03
  17 -19  -7   31.46   30.51
  17 -19   9    4.86    4.76
 -17  19   9   -3.19   10.65
 -17  19   9  -22.47   28.42
  17  19  -9    3.51    3.32
  17  19  -9   10.37   12.50
 -17 -19  -9    2.27    2.77
 -17 -19   9    4.46   10.89
  17  21  -1   13.28   11.53
 -17 -21  -1    0.05   12.81
  17  21   1    1.65   10.14
 -17 -21   1   -3.18   16.71
  17  21  -3    6.18   14.44
 -17 -21  -3   -1.81   11.42
 -17 -21   3    5.91   15.38
  17  21  -5    7.08   12.33
  17  21   5   -1.95   10.97
  17  21   5   14.48    6.27
 -17 -21   5    4.41   14.84
  17 -21  -5   -0.33   31.79
 -17  21   7   -6.85   26.69
  17  21  -7    5.29   13.21
 -17 -21   7    2.25   12.46
  17 -21  -7  -15.15   37.47
 -17  21   9    0.81   14.08
  17  21  -9    5.81    4.20
 -17  21  -9    0.94    3.88
  17  23  -1    9.45   12.47
 -17 -23  -1   -7.60   14.49
  17  23   1   -1.43   10.72
 -17 -23   1   10.26   15.90
  17  23  -3   11.66   12.26
 -17 -23  -3   -2.14   11.87
  17  23   3    9.35   12.41
  17 -23  -3   -0.98   33.34
 -17  23   5    7.80   24.29
  17  23  -5   -5.14   13.16
 -17 -23  -5    1.49    3.83
  17  23   5    5.23   10.04
 -17  23   7  -32.21   28.16
  17  23  -7    2.61   13.05
  17  25  -1    3.79   12.93
  17  25   1    5.96   11.66
 -17  25   3    0.74   23.86
  17  25   3    2.97   11.45
 -17 -25   3   15.93   19.27
 -17 -25  -5   84.50   26.36
  17  25   5   68.03   21.48
  18   0   0   -2.29    5.69
  18   0   0  503.27  256.29
 -18   0   0    0.08    9.29
  18   0   2  557.58  284.08
 -18   0   2   -2.77    8.09
  18   0  -2   16.26    9.45
  18   0  -4   49.74   15.02
  18   0  -6   23.72   10.79
 -18   0   8  396.36  103.59
  18   0  -8  464.73  121.20
  18   0  10   30.29   10.34
 -18   0  10   37.96   17.18
  18   0 -10   42.84   18.40
 -18   0 -10   42.89   13.76
 -18   0  12   57.81   20.65
 -18  -2   0  295.30  150.43
  18  -2   2   25.47   13.20
  18   2  -2    7.45    8.56
 -18  -2   2    0.56    8.16
  18  -2   4   77.60   39.78
 -18   2   4    4.88    8.39
  18   2  -4    9.97    8.43
 -18  -2   4   20.35    8.92
  18  -2  -4   27.05   11.18
 -18   2   6   39.87   13.12
  18   2  -6   46.09   15.66
 -18  -2   6   53.74   16.66
 -18   2   8   53.56   19.09
 -18  -2   8   60.80   20.67
  18  -2  10   -0.58    5.10
 -18   2  10   10.87   13.05
  18   2 -10    3.97   12.94
  18   2  10    0.14    4.25
 -18  -2  10    5.57   12.75
  18  -2 -10    7.94   16.53
  18   2 -12   12.98   12.98
 -18  -2  12    1.98   11.20
  18  -2 -12   -3.62   12.96
  18   2 -14    8.81   13.75
  18  -2 -14   -1.44   14.11
  18   4   0   -4.57    4.51
 -18  -4   0   -3.92   12.79
  18  -4   2   79.90   40.85
  18   4  -2    0.00    7.32
  18  -4  -2   -2.18    6.45
 -18   4  -2   40.36   20.80
  18  -4   4   43.13   22.17
 -18   4   4    2.24    8.13
  18   4  -4    4.22    7.29
 -18  -4   4    1.00    6.93
 -18   4  -4   25.72   13.51
 -18   4   6   38.86   12.93
  18  -4  -6   22.60   11.27
 -18   4   8   -2.88   10.10
  18   4  -8   17.02   14.71
 -18  -4   8   17.83   14.76
  18  -4  -8    1.52   12.22
  18  -4  10   -3.19    5.13
 -18   4  10   10.13   12.57
  18   4 -10   -3.85   12.90
 -18  -4 -10    6.52    4.42
  18  -4 -10   -7.55   14.67
 -18   4  12   10.55   14.71
  18   4 -12    3.12   12.22
 -18  -4  12   -4.39   13.83
  18  -4 -12    7.23   13.01
 -18   4 -12    1.20    4.27
  18   4 -14   -4.30   13.50
  18  -4 -14    3.06   14.67
  18   6   0   11.64    8.72
 -18  -6  -2   -5.10   10.25
  18   6   2   10.76    6.59
 -18   6   4    2.83    7.34
  18  -6  -4   13.76    7.08
 -18   6  -4  165.96   84.67
  18   6  -6  341.57   89.54
 -18  -6   6  314.25   82.37
 -18   6  -6  412.47  210.18
 -18   6   8   -0.37   11.77
  18   6  -8   19.04   15.38
 -18  -6   8   30.68   18.95
  18  -6  -8    6.08   14.25
 -18   6  10    9.44   11.21
 -18  -6  10   14.56   13.84
  18  -6 -10   13.67   13.97
  18  -6  12    6.36    6.09
 -18   6  12   16.80   13.98
 -18  -6  12    9.85   12.93
  18  -6 -12   17.09   14.26
  18   6 -14   -7.17   12.66
  18   8   0    5.57    8.58
  18   8  -2    6.56    8.03
  18   8   2   -2.52    4.58
 -18  -8   2    7.53    6.65
  18   8  -4   17.70   10.03
 -18  -8   4   18.87    9.55
 -18  -8   6   21.03   13.01
  18  -8  -6   13.12   13.57
 -18   8  -6   19.87   10.66
 -18   8   8   15.47   12.44
  18  -8  -8    4.75   14.12
 -18   8  -8   99.17   50.75
 -18   8  10   11.16   12.30
  18   8 -10   11.00   13.60
 -18  -8  10    6.80   12.66
  18  -8 -10  -12.75   13.08
  18  -8  12   -0.90    5.09
  18   8 -12   -4.80   12.87
 -18  -8  12    3.04   10.95
  18  -8 -12    5.56   14.12
  18  10   0  102.61   27.90
 -18 -10   0  145.52   39.29
 -18 -10  -2    1.97    9.58
  18  10   2   -4.67    9.65
 -18  10   4   -3.47    6.23
 -18 -10   4    0.81    8.81
  18 -10  -4    5.26    8.16
 -18  10   6    5.60   11.37
  18 -10  -6   23.34   14.18
 -18  10  -6  149.39   76.27
  18 -10   8    5.11    4.30
  18  10  -8    1.46   13.97
 -18  10  -8    2.70    3.99
  18 -10  10   62.26   32.17
 -18  10  10   42.94   17.05
  18  10 -10   90.99   28.20
  18  10 -10   93.52   32.01
 -18  10 -10   75.83   39.08
  18 -10  12   54.26   17.65
  18  10 -12   66.29   22.87
  18  10 -12   77.25   26.53
  18 -10 -12   42.97   18.60
 -18  10 -12   72.07   23.04
 -18 -12   0   -1.93    8.23
  18  12  -2   38.26   13.33
  18  12  -4   23.09   14.03
  18  12  -4   12.54    5.23
  18  12   4   -2.60    8.35
 -18 -12   4   19.71   13.45
 -18 -12   4    7.76    4.10
  18 -12   6   43.69   22.72
  18  12  -6   26.06    9.36
  18  12  -6   19.30   15.12
  18  12  -6   20.32   10.57
 -18 -12   6    6.04   15.98
 -18 -12   6   16.74    6.61
 -18 -12   6   25.77   13.32
 -18  12  -6   23.09   12.34
  18 -12   8   13.70    7.77
 -18  12   8   -1.83   13.61
  18  12  -8   -1.62    2.56
 -18 -12   8   -0.53   12.29
 -18 -12   8   -2.38    2.80
  18 -12  -8    1.75   10.57
 -18  12  -8    7.64    5.54
 -18  12  10    4.51   11.20
 -18 -12  10    1.04   11.44
 -18 -12  10    1.44    2.58
  18 -12 -10   -0.40   12.33
 -18  12 -10    7.47    5.46
  18  12 -12    5.30    3.58
  18  12 -12    0.78   12.60
 -18 -12  12   12.32    5.16
  18 -12 -12    0.74   15.48
 -18  12 -12    3.20    4.82
 -18  12 -12   -0.06    5.00
  18  14   0   24.02   12.04
 -18 -14   0   78.40   26.85
  18  14  -2   15.43   12.79
  18  14  -2   43.17   14.97
 -18 -14  -2   31.74   11.20
  18  14   2    1.09   12.71
  18  14   2   19.79    7.22
 -18 -14   2    8.31   12.82
 -18 -14   2   40.87   14.17
  18  14  -4   12.37    5.07
 -18 -14  -4   11.48    4.89
  18  14   4   10.73    4.50
 -18 -14   4   14.67   15.81
  18 -14   6    3.88    4.23
  18  14  -6   -1.46   12.29
  18  14  -6   -2.46    2.82
  18  14  -6   14.04    7.50
  18  14   6   -1.67    2.36
 -18 -14   6   -1.15   13.28
 -18 -14   6   -8.25    4.00
 -18 -14   6   -0.02    1.94
 -18  14  -6    6.75    4.73
  18  14  -8   -0.52    2.79
  18  14  -8   12.29   12.47
  18  14  -8   13.22    7.10
  18  14   8    2.78    2.21
 -18 -14   8    9.12   12.25
 -18 -14   8   -2.08    2.62
  18 -14  -8   -5.18   12.40
 -18  14  -8    3.45    4.33
  18 -14  10    0.11    3.79
 -18  14  10    1.30    8.77
  18  14 -10   -4.22   11.97
  18  14 -10    6.32    3.59
  18  14  10    3.34    2.83
 -18 -14  10   -3.09   11.09
 -18 -14  10    8.26    3.99
  18 -14 -10    0.81   10.47
 -18  14 -10    1.85    3.72
  18 -14  12    6.83    6.36
  18 -14  12   -0.03    3.98
  18  14 -12    3.60    3.23
 -18 -14  12    6.34    3.76
  18 -14 -12    8.98   13.75
 -18  14 -12   12.70    7.82
 -18  14 -12    4.45    5.57
  18  16   0   11.66   12.45
  18  16   0   18.27    6.81
 -18 -16   0   -4.78   12.99
 -18 -16   0    0.36    2.65
 -18 -16  -2   -2.85   17.15
 -18 -16  -2   14.38    5.59
  18  16   2   -5.08   12.98
  18  16   2   16.50    6.26
 -18 -16   2   16.50   15.28
 -18 -16   2   26.34    9.49
  18  16  -4  107.60   32.92
  18  16  -4  104.21   35.61
 -18 -16  -4   82.24   28.09
 -18 -16   4   80.87   27.48
 -18 -16   4   88.84   30.37
 -18  16   6   -0.97   10.49
  18  16  -6   20.40   13.49
  18  16  -6   25.12    8.90
 -18 -16  -6    1.29    8.39
  18  16   6   17.13    6.28
 -18 -16   6   23.23    8.39
  18 -16  -6   -1.35    6.25
  18 -16   8   13.31    7.90
 -18  16   8    0.44   11.64
  18  16  -8   11.30    4.70
  18  16  -8    4.62   11.94
 -18 -16  -8    2.88    2.63
  18  16   8   10.35    4.19
 -18 -16   8    8.43    4.78
  18 -16  10    9.41    6.15
 -18  16  10    1.30    9.04
  18  16 -10    2.10    3.15
  18  16 -10   -6.28   12.42
  18  16 -10   -1.12    2.88
 -18 -16 -10    4.39    2.91
  18  16  10    4.94    2.69
 -18 -16  10   -3.10   11.09
 -18  16 -10   10.95    6.97
  18  18   0    8.92   11.21
  18  18   0   26.78    9.54
 -18 -18   0    3.15   15.60
 -18 -18   0   21.05    7.71
  18  18  -2    6.04   13.76
  18  18  -2    8.15    3.74
 -18 -18  -2    6.40   13.68
 -18 -18  -2    7.73    3.63
  18  18   2   20.04    7.26
 -18 -18   2   -3.14   16.19
 -18 -18   2    3.59    2.80
  18  18  -4   22.76   13.97
  18  18  -4    9.45    4.16
 -18 -18  -4   -2.48   14.72
 -18 -18  -4   11.33    4.58
 -18 -18   4   17.78   17.72
 -18 -18   4    9.38    4.15
  18  18  -6   10.40    4.34
  18  18   6   24.84    8.78
  18  18   6   35.14   11.28
 -18 -18   6   19.52   13.87
 -18 -18   6   23.70    8.57
  18  18   8    7.52    3.46
 -18 -18   8    8.76    4.16
 -18 -18   8    2.74   11.02
 -18 -18   8    2.08    2.59
 -18  18  -8    2.85    4.25
  18  18 -10   17.84   15.19
 -18 -18 -10    7.33    3.50
  18  18  10    6.60    3.12
 -18 -18  10    7.27    4.62
 -18 -18  10   13.62    5.62
 -18  18 -10    9.63    6.68
  18  20   0   15.98   11.88
 -18 -20   0    2.17   13.02
 -18 -20  -2    0.01   14.47
 -18 -20  -2   13.60    5.35
  18  20   2    8.10   10.12
 -18 -20   2   12.67   15.81
  18  20  -4    4.69   12.69
 -18 -20  -4    5.62   12.72
 -18 -20  -4   -0.69    2.31
 -18 -20   4    3.41   13.61
  18  20  -6   12.55   13.23
 -18 -20  -6    1.57   13.79
 -18 -20  -6   20.39    7.27
 -18 -20  -6   17.50    6.50
 -18 -20   6   18.93   14.89
  18 -20   8   31.55   16.85
  18  20  -8   33.65   16.82
 -18 -20   8   11.70   13.38
 -18 -20   8   22.22   11.77
  18 -20  -8   -4.17    7.15
 -18 -22   0   24.95   16.56
  18  22  -2    7.56   12.20
 -18 -22  -2    5.24   11.79
  18  22   2   11.43   11.04
 -18 -22   2   10.80   15.04
  18  22  -4    4.22   11.76
 -18  22   6   -2.69   23.62
  18  22  -6    4.20   13.96
 -18 -22  -6    2.79    3.87
  18  22   6    1.81    3.76
  18  22  -8   10.43   15.69
  18  22   8    0.61   10.25
  18  24   0    4.69   11.69
 -18 -24   0   -4.31   18.43
  18  24  -2    6.07   11.85
 -18 -24   2  -12.12   17.45
 -18 -24   4   10.66   16.47
  18  24  -6    2.10   16.25
  18  24   6   -3.48   14.98
  18  26   0   11.47   15.54
  18  26  -2    5.88   16.71
  19   1  -1    3.38    4.72
 -19  -1  -1  464.26  236.56
  19   1   1  363.98  185.39
  19  -1   3   45.49   23.51
 -19   1   3   -3.80    8.03
  19   1  -3   10.68    8.53
 -19   1  -3   34.25   17.69
 -19   1   5    4.53    6.59
  19   1  -5   -4.98    8.22
 -19   1   7   13.68   10.55
  19   1  -7   22.94   13.10
 -19  -1   7   15.38   10.66
 -19   1   9   62.56   23.39
 -19  -1   9   90.04   28.16
  19  -1  -9   50.80   21.18
  19  -1  11   41.67   13.73
 -19   1  11   21.35   13.73
  19   1 -11   32.44   15.28
 -19  -1 -11   29.32    9.80
 -19  -1  11   18.84   14.68
  19   1 -13    8.34   14.18
 -19   3   1    3.46    9.08
  19   3  -1    2.13    8.68
  19   3  -1   14.76    7.70
 -19  -3  -1   -0.42    8.86
  19   3   1   -1.37    5.62
 -19  -3   1   -4.92    7.90
 -19  -3   1   13.92    7.26
  19  -3   3    8.33    4.85
 -19   3   3    0.59    7.15
  19   3  -3    1.22    6.56
  19  -3  -3   -0.02    6.20
 -19   3  -3    9.22    5.62
 -19   3   5   -3.45    8.39
  19   3  -5    0.64    8.37
 -19  -3   5   -1.30    7.23
 -19   3  -5    9.59    6.16
 -19   3   7    3.41    8.99
 -19  -3   7    3.01   10.53
 -19   3   9    2.84   11.78
  19   3  -9    2.05   14.88
 -19  -3   9   -7.08   12.50
 -19   3  11   -2.10   12.48
  19   3 -11   -1.61   12.51
  19  -3 -11   -0.07   13.25
 -19   3 -11   -1.05    3.88
  19   3 -13   -0.82   13.47
  19  -3 -13   13.70   15.23
  19   5  -1    1.15    7.52
 -19  -5   1   -6.53    8.88
  19  -5   3   37.00   19.12
  19   5  -3   22.82   10.17
 -19  -5   3   18.40    8.14
 -19   5  -3   35.97   18.63
 -19   5   5   -1.36    8.85
 -19  -5   5   13.79    8.90
  19   5  -7   38.77   17.18
 -19  -5   7   49.77   19.45
 -19   5   9   -1.80   10.19
 -19  -5   9    7.22   13.18
  19  -5  -9   -2.26   14.23
  19  -5  11    5.42    4.79
 -19   5  11   13.50   13.48
 -19  -5  11    5.64   12.82
 -19  -5  13    1.37   13.72
  19  -5 -13    8.79   14.29
 -19   5 -13   -1.53    4.28
 -19  -7  -1   -1.25   13.20
  19   7   1   -1.44    4.26
 -19  -7   1   15.68    8.31
  19  -7   3   19.60   10.48
  19   7  -3   23.07    9.44
 -19  -7   3   17.34    8.21
  19  -7   5   88.05   45.02
 -19   7   5    0.94    8.43
  19   7  -5   23.77   12.93
 -19  -7   5   19.09   10.51
  19  -7  -5    6.33   10.29
 -19   7  -5   47.41   24.43
  19  -7   7    9.96    6.17
 -19   7   7   -4.70    9.73
 -19  -7   7   22.79   15.79
 -19   7  -7   31.93   16.69
 -19   7   9    9.97   10.98
  19   7  -9   32.44   16.15
  19   7   9   33.32   10.63
 -19  -7   9   16.23   13.86
  19  -7  -9    0.00   12.62
  19  -7  11    3.35    5.03
  19   7 -11  -12.24   13.04
 -19  -7  11   -1.64   12.49
  19  -7 -11    8.43   13.80
  19   7 -13    7.65   13.56
  19  -7 -13    7.07   15.76
 -19   7 -13    8.59    5.80
  19   9  -1    3.17    7.33
  19   9   1    4.60    8.42
 -19   9   3    0.83    5.96
  19   9   3   -2.44    6.85
 -19  -9   3   19.88    9.84
  19  -9   5  156.69   79.94
 -19  -9   5  118.61   32.97
 -19   9  -5  230.40  117.47
  19  -9   7    5.53    4.59
 -19   9   7    4.77   15.22
  19   9  -7   15.42   15.85
 -19  -9   7   16.64   14.18
  19  -9  -7   -0.77   13.59
 -19   9  -7   21.38   11.69
  19  -9   9   19.14   10.63
 -19   9   9    7.61    9.91
  19   9  -9    5.78   13.43
  19  -9  -9    1.06   11.87
 -19   9  -9   20.56   11.24
  19  -9  11    3.52    6.04
  19   9 -11    7.72   13.88
  19  -9 -11   -3.62   15.05
  19   9 -13   22.74   15.34
  19  -9 -13   11.22   16.87
  19  11  -1   30.29   12.53
 -19 -11   1   13.86    9.65
 -19 -11   3    3.46    9.54
  19  11  -5  143.74   40.35
  19  11  -5  206.55  105.28
 -19 -11   5  157.89   44.64
 -19 -11   5  161.54   82.29
 -19  11  -5  171.33   87.44
  19 -11   7    0.59    3.13
 -19 -11   7    5.55   13.00
  19 -11  -7  -13.41   15.04
  19  11  -9    6.10    3.28
 -19 -11   9    9.92   11.83
  19 -11  -9   -9.65   11.71
  19 -11  11   10.44    7.02
  19  11 -11    4.99    3.54
 -19 -11  11    4.89   12.65
  19 -11 -11   -2.78   12.59
  19  13  -1   11.46    4.81
 -19 -13   1    2.00   10.45
  19  13  -3    7.18   12.36
  19  13  -3    1.33    2.84
 -19 -13  -3    3.95   15.78
  19  13   3    1.99   13.86
 -19 -13   3    8.71    4.16
  19  13  -5    8.19    3.86
 -19 -13  -5   -2.43    9.83
  19  13   5    6.55    8.68
 -19 -13   5    2.97   15.56
 -19 -13   5    2.25    3.08
  19 -13  -5    3.73   11.21
  19 -13   7    6.95    4.86
 -19  13   7   -7.83   13.91
  19  13  -7    2.92    2.59
  19  13  -7   16.33   13.35
  19  13  -7   11.74    6.30
 -19 -13   7    1.91   11.46
 -19 -13   7    1.32    1.82
 -19 -13   7    3.36    2.94
 -19  13  -7    9.29    5.98
 -19  13   9   -4.17    9.48
  19  13  -9    6.82   12.39
 -19 -13   9   -2.85   11.75
 -19 -13   9    5.68    3.31
  19 -13  -9   -0.22   10.10
 -19  13  -9    1.87    3.86
  19 -13  11    4.41    4.05
  19  13 -11    1.99   12.80
  19  13 -11   10.29    4.67
 -19 -13  11    6.86   12.03
 -19 -13  11    4.68    3.33
  19 -13 -11   -0.60   11.86
 -19  13 -11    1.27    4.04
  19  15  -1   28.39   15.11
  19  15  -1   47.47   16.39
 -19 -15  -1    2.94   13.26
 -19 -15  -1   37.24   12.98
 -19 -15   1    8.83   12.60
 -19 -15   1   43.88   15.17
  19  15  -3    4.83    3.09
 -19 -15  -3   -7.01   17.77
  19  15   3   10.75   15.31
  19  15   3   16.71    6.16
 -19 -15   3    0.60   14.48
  19  15  -5   53.03   20.86
  19  15  -5   60.89   20.92
 -19 -15  -5   79.81   27.30
  19  15   5   83.22   28.41
 -19 -15   5   33.54   16.38
 -19 -15   5   77.66   26.61
  19 -15   7   19.30   10.64
  19  15  -7   16.93    6.46
  19  15  -7    6.49   11.62
  19  15  -7   17.35    9.17
  19  15   7    8.27    3.59
 -19 -15   7    5.68    3.16
 -19 -15   7    9.50    5.23
 -19  15  -7   11.05    6.61
  19 -15   9   29.12   15.39
  19  15  -9   10.13    4.54
  19  15  -9    8.85   13.54
  19  15  -9   20.95   11.02
  19  15   9   15.23    5.65
 -19 -15   9   22.80    8.32
 -19 -15   9    6.93    4.95
  19 -15  -9    3.88   10.89
 -19  15  -9   21.55   11.75
  19 -15  11    2.89    4.03
  19  15 -11   -4.54   14.09
  19  15 -11    2.99    2.88
  19  15  11    5.68    3.13
 -19 -15  11    7.08    3.85
  19 -15 -11   -0.15   13.06
 -19 -17  -1   -4.86   14.21
 -19 -17  -1    2.98    2.73
  19  17   1   12.37   13.30
  19  17   1    7.64    3.59
 -19 -17   1    7.60   13.75
 -19 -17   1   13.87    5.39
  19  17  -3    4.38   13.91
 -19 -17  -3    9.27    4.00
  19  17   3   -5.87   12.17
  19  17   3    8.90    3.87
 -19 -17   3   13.14    5.17
  19  17  -5   49.33   19.77
  19  17  -5   52.77   18.14
 -19 -17  -5   34.20   11.88
  19  17   5   47.56   16.39
 -19 -17   5   59.22   20.84
 -19 -17   5   53.99   18.60
  19 -17   7    3.52    4.36
  19  17  -7    2.92    2.70
  19  17   7    3.43    2.56
  19  17   7    1.84    3.23
 -19 -17   7   16.26   12.98
  19 -17  -7    0.65    7.61
  19 -17   9    9.49    6.15
  19  17  -9    7.35    3.73
  19  17  -9    9.34   16.44
  19  17  -9   12.31    6.79
 -19 -17  -9    5.75    3.22
  19  17   9   10.58    4.35
 -19 -17   9   19.15   10.12
 -19 -17   9    2.68   12.10
 -19  17  -9   16.93    9.69
  19  19  -1    0.97   11.63
  19  19  -1   13.48    5.27
 -19 -19  -1    0.89   13.27
 -19 -19  -1   14.40    5.49
  19  19   1   15.71    5.95
 -19 -19   1   20.97    7.60
  19  19  -3    7.46    3.61
 -19 -19  -3   -8.31   13.28
 -19 -19  -3    0.80    2.17
  19  19   3    2.62    9.35
  19  19   3   12.33    4.84
 -19 -19   3   -0.05   15.39
 -19 -19   3    8.28    3.90
  19  19  -5   10.73   12.63
  19  19  -5    2.36    2.56
 -19 -19  -5   -4.95   14.44
  19  19   5    1.25    2.51
 -19 -19   5   -0.81   12.86
 -19 -19   5    0.14    2.56
 -19  19   7   -1.83    8.28
  19  19  -7    1.71    2.80
  19  19  -7    5.29   12.71
 -19 -19  -7    1.56    2.78
 -19 -19  -7    0.20    8.73
  19  19   7    1.46    2.96
  19  19   7    3.75    2.64
 -19 -19   7   -0.03   11.74
 -19 -19   7    6.44    3.75
  19  19  -9    8.10   16.09
  19  19  -9   11.39    6.46
  19  19   9    7.80    3.58
 -19 -19   9   12.45    5.22
 -19 -21  -1   -1.53    2.43
  19  21   1   -0.21   10.49
 -19 -21   1    0.74   14.57
  19  21  -3   13.32   13.44
 -19 -21  -3   -8.25   12.66
 -19 -21  -3    1.73    2.44
 -19 -21   3   10.77   15.75
  19  21  -5   11.05   12.30
 -19 -21  -5   -1.38   14.14
 -19 -21  -5   -0.96    2.65
 -19  21   7    5.74   27.22
  19  21  -7    6.47   14.66
  19  23  -1   14.80   13.19
 -19 -23  -1    4.76   13.85
  19  23  -3   -3.30   12.75
 -19 -23   3    4.52   15.70
  19  23   5   -1.48   12.45
  19  25   1    1.51   11.99
  19  25  -3    0.21   14.65
  20   0   0   -4.35    5.40
  20   0   0 1062.59  541.33
 -20   0   0   -4.77    9.04
 -20   0  -2  789.09  402.04
 -20   0   4    3.89    7.43
  20   0  -4    4.65    7.51
 -20   0   6    5.16    8.46
  20   0  -8   27.11   16.58
 -20   0  10  114.20   33.11
  20   0 -10   83.96   28.00
  20   0 -12  110.10   32.69
 -20   0 -12  132.76   40.87
  20   2   0  137.64   70.16
  20  -2   2   25.04   13.02
 -20  -2   2   -3.40    7.96
 -20   2  -2   20.29   10.68
  20  -2   4   18.44   10.03
 -20   2   4    4.11    6.74
 -20  -2   4    0.11    6.31
  20  -2  -4    6.47    9.39
 -20   2   6    4.69    8.40
  20   2  -6   22.08   12.37
  20  -2  -6    7.34   10.04
 -20   2   8    7.47   12.08
  20   2  -8    2.29   14.26
 -20  -2   8   -2.33   14.08
  20  -2  -8    2.22   13.72
  20   2 -10   25.19   15.24
  20  -2  12   -1.48    4.15
 -20   2  12    2.07   13.23
  20   2 -12   -4.44   13.65
 -20  -2  12   -9.01   14.52
  20   4   0    1.65    4.60
  20  -4   2    9.66    5.86
  20   4  -2   -4.70    8.57
  20  -4  -2   -0.05    7.38
 -20   4  -2    5.10    3.69
  20  -4   4   86.19   44.04
  20   4  -4   29.43   11.64
 -20  -4   4   27.41   10.07
  20  -4  -4   17.39   10.25
  20   4  -6  126.96   35.55
 -20  -4   6   89.96   26.25
 -20   4  -6  162.65   82.98
  20   4  -8    2.98   14.84
  20  -4  -8    2.19   13.92
 -20   4  10    4.22   10.91
  20   4  10    1.42    3.18
 -20  -4  10    2.44   12.42
  20  -4 -10    8.37   14.31
 -20  -4  12    0.05   12.90
  20  -4 -12    8.12   14.93
 -20   4 -12    7.65    4.68
 -20  -6   0   -4.28    8.07
 -20  -6  -2   -0.97    9.92
  20   6   2    3.91    5.75
 -20  -6   2  279.98  142.71
  20   6  -4   33.87   13.04
 -20  -6   4   28.30   11.35
 -20   6  -4   43.16   22.28
  20  -6   6  400.46  204.18
  20   6  -6  483.84  126.17
 -20   6  -6  515.11  262.45
 -20   6   8    3.34   10.11
  20   6  -8   -0.65   16.60
 -20  -6   8    7.72   14.66
  20   6 -10   51.21   18.92
  20   6  10   60.70   18.85
 -20  -6  10   33.41   17.70
  20  -6 -10   18.14   14.50
  20   6 -12    0.22   12.40
 -20  -6  12    0.09   13.52
 -20   6 -12    7.52    4.74
  20   8   0    4.80    8.72
 -20  -8   0    0.94    9.27
 -20  -8   2    3.93    7.61
  20   8  -4   40.93   15.37
  20  -8   6   36.07   18.67
  20   8  -6   38.33   17.69
 -20  -8   6   35.94   16.20
  20  -8  -6   -3.62   13.73
 -20   8  -6   63.34   32.62
  20  -8   8   12.88    7.33
 -20   8   8    6.65   10.25
  20   8  -8   35.61   18.25
 -20  -8   8   24.67   18.18
  20  -8  -8   -4.35   12.78
 -20   8  10   -0.41   10.78
  20   8 -10   -4.69   13.76
 -20  -8 -10    6.42    3.30
  20  -8  12   15.98    7.03
  20   8 -12    3.08   13.79
  20  -8 -12   21.05   16.93
  20  10   0    5.57    7.77
 -20 -10   0   15.95   10.30
 -20 -10  -2   -5.35   17.34
  20  10   2    5.95    5.54
  20 -10   4  122.62   62.63
 -20  10   4    0.09    8.34
 -20 -10  -4   -0.27   12.28
  20 -10  -4    6.53   10.17
  20  10  -6    9.16   15.23
  20 -10  -6   -5.69   14.75
 -20  10  -6   13.80    8.12
  20 -10   8  155.48   79.37
 -20  10  -8  166.75   85.11
  20 -10  10   21.16   11.67
 -20 -10  10   34.58   16.33
  20 -10 -10    5.93   12.54
 -20  10 -10   21.73   11.84
  20 -10  12   14.90    7.60
  20  12   0   -0.77   10.06
  20  12  -2   22.11   13.29
  20  12   2   12.42   12.43
 -20 -12   2   21.14   12.14
  20  12  -4   16.77   14.48
 -20 -12  -4    2.40    8.63
  20  12   4    0.18   10.84
 -20 -12   4   22.66   16.33
  20 -12   6    6.26    4.71
  20  12  -6   14.80   16.00
  20  12  -6   10.08    5.36
 -20 -12   6    7.89   14.09
 -20 -12   6    4.17    2.91
 -20  12  -6   10.55    6.18
  20 -12   8    8.05    5.29
  20  12  -8    7.83   12.26
  20  12  -8    7.65    3.67
 -20 -12   8   -0.67   12.50
  20 -12  -8    3.57   10.38
 -20  12  -8    5.67    4.87
  20 -12  10   20.84   11.21
 -20  12  10   -3.83   10.41
  20  12 -10    2.55   12.51
  20  12 -10    2.47    3.01
 -20 -12  10   12.35   12.98
  20 -12 -10   -0.02   11.75
 -20  12 -10   11.67    7.30
  20  12 -12   -0.91   15.96
  20  12 -12    2.81    3.26
  20 -12 -12   -1.64   14.80
  20  14   0    5.62   11.77
  20  14   0   18.16    6.79
 -20 -14   0   -0.05   11.92
  20  14  -2   29.32   14.89
  20  14  -2    1.04    2.59
  20  14   2    5.41   13.06
  20  14   2    6.15    3.23
 -20 -14   2    6.73   13.76
 -20 -14   2    8.98    4.19
  20  14  -4    9.86   14.09
  20  14  -4    6.10    3.35
 -20 -14   4    9.61   13.64
 -20 -14   4   11.51    4.87
  20 -14   6   18.93   10.42
  20  14  -6    3.86   13.31
  20  14  -6   24.60    8.76
  20  14  -6   17.61    9.20
 -20 -14   6    9.19   15.23
 -20 -14   6   21.13    7.77
 -20 -14   6   25.31   13.06
 -20  14  -6    6.91    4.77
  20  14  -8   19.04   14.02
 -20 -14   8   22.46   11.73
 -20 -14   8    7.79    3.82
 -20  14  -8   29.94   15.85
  20 -14  10    4.07    4.08
  20  14 -10    2.48    3.01
  20  14 -10   -2.35   14.21
 -20 -14  10    7.61    3.90
 -20  14 -10    1.95    4.14
  20  16   0   16.41   13.04
  20  16   0   46.43   16.01
 -20 -16   0    7.80   15.30
 -20 -16   0   47.26   16.28
  20  16  -2   -7.72   12.82
  20  16  -2    5.29    3.01
 -20 -16  -2   13.99    5.39
 -20 -16   2   13.78   14.02
  20  16  -4   38.12   13.26
 -20 -16  -4   -0.13   14.68
 -20 -16  -4   38.64   13.41
  20  16   4   -0.02   15.90
 -20 -16   4   37.61   13.12
 -20  16   6   -1.24   10.54
  20  16  -6   56.25   19.34
 -20 -16  -6    6.39    9.01
 -20 -16  -6   54.76   18.84
  20  16   6   47.71   16.41
 -20 -16   6   51.37   17.70
  20 -16   8    9.66    6.40
  20  16  -8   10.66    4.73
  20  16   8    1.86    2.30
  20  16   8    6.90    3.07
 -20 -16   8    8.82   12.24
 -20 -16   8    8.28    4.01
  20 -16  -8    2.22    9.35
 -20  16  -8    9.65    6.19
  20 -16  10   19.25   10.68
  20  16 -10   21.16   15.90
  20  16 -10   21.02    7.70
  20  16 -10    7.63    5.55
  20  16  10    7.14    3.33
 -20 -16  10   13.56    5.53
  20 -16 -10    0.11   11.82
  20  18   0    0.85   11.05
 -20 -18   0    2.81   11.65
 -20 -18   0    4.43    2.91
  20  18  -2    3.14   11.57
 -20 -18  -2    3.63    2.73
  20  18   2   -3.87    9.34
  20  18   2   13.13    5.07
 -20 -18   2    6.24   12.28
 -20 -18   2    3.61    2.83
  20  18  -4    2.96   14.40
  20  18  -4   11.39    4.52
 -20 -18  -4    3.18   15.43
 -20 -18  -4   -0.03    2.21
  20  18   4   11.48   11.26
  20  18   4    0.08    2.25
 -20 -18   4    7.49   13.50
 -20 -18   4    8.87    3.90
  20  18  -6   11.07   12.36
  20  18  -6    4.56    3.00
 -20 -18  -6    2.78    2.42
  20  18   6    9.16    3.95
 -20 -18   6   -0.05   13.26
  20  18  -8    8.10    3.96
  20  18  -8   10.06   13.95
 -20 -18  -8   12.23    4.59
  20  18   8    9.55    4.08
 -20 -18   8    9.91   13.46
 -20 -18   8   12.14    6.67
 -20  18  -8    6.95    5.42
  20  20   0   20.01   11.11
  20  20   0   63.53   21.81
 -20 -20   0   -5.36   14.03
 -20 -20   0   50.74   17.50
  20  20  -2   39.90   13.88
 -20 -20  -2   -9.62   12.61
 -20 -20  -2   44.15   15.26
  20  20   2    3.65   10.13
  20  20   2   42.70   14.76
 -20 -20   2   21.97   15.63
 -20 -20   2   39.18   13.61
  20  20  -4    1.60   13.23
  20  20  -4    0.58    2.66
 -20 -20  -4    0.99   14.21
 -20 -20  -4    3.11    2.73
  20  20   4   -1.34   11.20
  20  20   4    7.78    3.63
 -20 -20   4   12.65    5.09
  20  20  -6    3.93   12.30
  20  20  -6   -0.80    2.61
  20  20   6    1.09    2.41
 -20 -20   6   -0.07    2.80
  20  20  -8   27.54   16.90
 -20 -20  -8   26.40    8.55
  20  20   8   31.98   11.18
 -20 -20   8   32.58   16.90
 -20 -20   8   10.12    4.98
  20 -20  -8    6.23    7.45
  20  22   0   -1.95   10.91
 -20 -22   0   -1.41   12.77
 -20 -22   0   -4.14    2.91
  20  22  -2   12.82   12.92
 -20 -22  -2   -1.65   13.76
 -20 -22  -2    1.88    2.66
  20  22   2    1.30   10.01
 -20 -22   2    4.25   18.22
  20  22  -4   28.74   18.65
 -20 -22  -4    9.03    4.18
 -20 -22   4    7.38   15.68
  20  22   6   10.76    5.17
  20  24   0   29.55   14.62
  20  24   2   -0.47   11.79
  20  24  -4   17.88   16.12
 -21  -1  -1    9.55    5.29
  21   1   1   10.46    5.73
  21  -1  -1   -2.48    5.48
  21  -1   3  143.45   73.16
  21   1  -3   37.82   13.43
  21  -1  -3   31.38   12.33
 -21   1  -3  184.12   93.89
  21   1  -5    4.37    9.39
 -21  -1   5    5.36    8.24
  21  -1  -5   -0.60    8.85
 -21   1   7    3.12   10.99
 -21  -1   7    0.43   11.07
  21  -1  -7   10.37   13.43
 -21   1   9   14.91   11.50
  21   1  -9   23.50   14.39
 -21  -1   9   12.80   12.11
  21  -1  -9   12.30   13.82
  21  -1  11    3.62    4.23
 -21   1  11    0.25   13.61
  21   1 -11   13.61   14.19
  21   1  11    2.43    3.68
  21  -1 -11   11.73   14.67
  21   1 -13   22.71   17.95
  21  -1 -13   41.36   19.38
 -21   1 -13   26.85    9.29
 -21   3   1   -1.33    8.59
  21   3  -1    0.14    6.30
  21   3  -1    6.52    3.71
 -21  -3  -1    4.73    8.71
  21   3   1   -1.86    5.77
 -21  -3   1    2.01    7.45
 -21  -3   1    5.39    3.13
 -21   3   3   -6.92    9.48
  21   3  -3   -0.18    7.19
  21  -3   5   23.13   12.24
 -21   3   5    6.32   10.51
  21   3  -5    9.66    9.32
 -21  -3   5    3.25    8.31
 -21   3  -5   21.57   11.59
 -21   3   7   -0.80   11.64
  21   3  -7    2.78   14.75
 -21  -3   7   12.13   12.57
  21  -3  -7   -0.53   12.87
 -21   3   9    2.90   10.11
  21   3  -9   13.08   13.27
 -21  -3   9    1.02   13.76
 -21   3  11    6.57   12.78
  21   3  11   -0.55    3.37
 -21  -3  11    3.29   12.95
 -21   3 -13    2.48    4.14
  21   5   1   -0.08    5.54
 -21  -5   1   -8.12    7.99
 -21  -5   1  118.61   60.46
  21  -5   3  425.42  216.81
  21  -5   5   36.38   18.76
 -21   5   5   -1.33   13.71
 -21  -5   5   26.36   12.24
  21  -5  -5    2.41   12.61
 -21   5  -5   64.38   33.02
 -21   5   7   24.78   13.12
  21  -5  -7   12.10   15.53
 -21   5  -7   73.35   37.65
 -21   5   9   21.22   11.56
  21   5  -9   30.51   16.11
 -21  -5   9   25.09   15.00
  21  -5  -9    6.65   11.50
 -21   5  11    4.78   11.37
  21   5 -11   12.80   13.43
 -21  -5 -11    3.22    3.08
  21  -5 -11    7.22   12.91
  21   5 -13   47.42   20.61
  21  -5 -13   36.49   19.98
  21   7  -1    3.12    9.68
  21   7   1    0.19    5.06
 -21  -7   1    6.28    8.78
  21  -7   3  104.02   53.12
 -21   7   3   -2.09    8.40
 -21  -7   3   24.16   10.62
  21  -7  -3    0.58    9.00
  21  -7   5    6.62    4.42
 -21  -7   5    0.04    9.84
  21  -7  -5    3.34   11.01
  21   7  -7   -0.85   14.49
 -21  -7   7    6.32   13.20
 -21   7  -7   10.55    6.46
 -21   7   9    1.20    9.24
  21   7  -9    1.06   13.47
  21  -7  -9    2.64   11.93
  21   7 -11    3.95   14.10
 -21  -7 -11    1.52    2.42
  21  -7 -11   -1.22   12.76
  21   9  -1   11.73    8.37
 -21  -9  -1   -1.09   10.05
 -21  -9   1    8.19    9.30
 -21  -9  -3    3.83   14.74
  21   9   3    1.83    7.81
 -21  -9   3   -0.69    9.23
  21  -9   5   34.17   17.83
  21   9  -5   48.32   19.41
 -21  -9   5   55.10   19.12
 -21   9  -5   71.28   36.59
  21  -9   7   18.92   10.14
 -21   9   7    1.60   12.60
  21   9  -7    9.82   14.25
 -21  -9   7   -2.29   14.43
  21  -9  -7   10.15   13.55
 -21   9  -7    3.03    3.68
 -21   9  -9   65.57   33.78
 -21  -9  11   13.27   14.22
  21  -9 -11   -2.61   12.53
 -21 -11  -1   -0.46   11.75
  21  11   1    0.96   11.97
 -21 -11   1    2.08    9.21
  21  11  -3   14.41   12.59
 -21 -11  -3   -2.22   20.86
 -21 -11   3    5.90    9.88
  21  11  -5   25.46   13.06
 -21 -11   5   17.92   12.54
 -21  11  -5    9.48    6.04
  21 -11   7    7.36    4.95
  21  11  -7   87.51   27.15
 -21 -11   7  101.40   29.96
  21 -11   9   92.54   47.36
  21  11  -9   86.33   27.32
 -21  11  -9  119.56   61.14
  21 -11  11    5.47    5.30
  21  11 -11    6.96   14.24
  21 -11 -11   -1.38   13.00
 -21  11 -11    2.24    4.14
  21  13  -1   -0.35   13.40
 -21 -13   1   -1.24   10.81
 -21 -13  -3    1.76   25.30
 -21 -13   3    1.64   12.24
 -21  13   5    1.98   11.06
  21  13  -5   -3.45   14.52
 -21 -13  -5   -3.28   10.16
  21  13   5    6.17    8.50
 -21 -13   5    4.00   11.90
  21 -13  -5   -4.67   11.27
  21 -13   7    5.23    4.22
  21  13  -7    0.75   12.25
  21  13  -7   -1.23    2.53
  21  13  -7    3.29    2.40
 -21 -13   7    3.62    2.94
  21 -13  -7   -4.90    9.55
 -21  13  -7   -0.84    3.55
  21 -13   9    2.32    3.35
  21  13  -9    5.87   13.92
  21  13  -9    4.79    3.23
  21 -13  -9   -3.81    9.92
 -21  13  -9    2.54    4.23
  21  13 -11   -7.25    3.93
  21  13 -11   12.24   15.95
 -21 -13  11   -1.62    3.12
 -21  13 -11    9.28    6.41
  21  15  -1    3.15    2.65
  21  15   1    3.37    2.66
 -21 -15   1   -2.11   12.89
 -21 -15   1    3.28    2.90
  21  15  -3   27.63   15.38
  21  15  -3   46.14   15.92
  21  15   3   -2.03   12.27
  21  15   3   55.11   18.92
 -21 -15   3   20.43   13.94
 -21 -15   3   55.33   19.04
  21  15  -5  120.17   35.21
  21  15  -5   79.45   27.16
 -21 -15   5   96.37   29.04
 -21 -15   5   96.45   32.96
  21 -15   7   32.47   17.02
  21  15  -7   42.21   21.63
 -21 -15   7   53.11   18.30
 -21 -15   7   52.93   19.57
 -21 -15   7   45.81   23.45
 -21  15  -7   42.95   22.33
  21 -15   9    3.17    3.51
  21  15  -9    2.46    2.99
  21  15  -9   12.14    6.84
 -21 -15   9    1.82   12.52
 -21 -15   9    8.15    3.91
  21 -15  -9   15.18   13.76
 -21  15  -9    0.82    4.09
  21  17  -1   -2.59   10.76
  21  17  -1   -1.55    2.47
 -21 -17  -1    7.86   10.62
 -21 -17  -1    5.58    2.85
  21  17   1    7.45    3.47
  21  17  -3    7.12    3.40
 -21 -17  -3    9.30    3.95
  21  17   3   12.28   12.10
 -21 -17   3    4.92   11.38
 -21 -17   3    4.79    3.07
  21  17  -5   21.92   14.60
  21  17  -5   11.81    4.81
 -21 -17  -5    6.65    3.36
 -21 -17   5   29.09   15.30
 -21 -17   5   17.50    6.48
  21 -17   7    2.17    4.20
  21  17  -7   -7.27   12.21
  21  17  -7    1.23    3.02
 -21 -17  -7   -2.30    6.63
 -21 -17  -7    4.06    3.21
  21  17   7   -5.40    2.77
 -21 -17   7   -4.32   15.05
 -21 -17   7    7.37    3.81
  21 -17  -7   -0.43   10.47
  21 -17   9   10.15    6.51
  21  17  -9    9.15    4.18
  21  17  -9   16.85   15.41
  21  17  -9    7.54    4.53
 -21 -17  -9   17.92    5.92
  21  17   9    2.56    2.47
 -21 -17   9    9.24    4.20
 -21 -17   9    8.93    5.18
  21 -17  -9   -3.29   12.49
 -21  17  -9    9.29    6.43
 -21 -19  -1    1.25    2.48
  21  19   1   -6.29    9.84
 -21 -19   1    1.62   11.59
 -21 -19   1    0.14    2.53
  21  19  -3    7.20   13.42
  21  19  -3    7.44    3.45
 -21 -19  -3   -5.38   15.09
 -21 -19  -3    4.60    2.94
  21  19   3    7.09    3.43
  21  19   3    3.33    9.64
 -21 -19   3    4.93   13.44
 -21 -19   3    4.92    2.93
  21  19  -5    2.42   12.68
  21  19  -5   -0.75    2.65
 -21 -19  -5   -0.86   14.40
 -21 -19  -5    2.05    2.59
  21  19   5   -5.12   15.28
 -21 -19   5    1.76    2.69
  21  19  -7   -1.92   12.43
  21  19  -7    0.48    2.82
  21  19   7    5.97    3.18
  21  21  -1    2.25   10.72
  21  21  -1   81.67   27.97
 -21 -21  -1   -4.72   13.16
 -21 -21  -1   50.86   17.54
  21  21   1   53.66   18.51
  21  21  -3    8.34   13.27
  21  21  -3    7.27    3.76
 -21 -21  -3    1.92    2.55
  21  21   3    2.61    2.68
 -21 -21   3    8.28   14.88
 -21 -21   3    3.82    2.92
  21  21  -5    7.85    3.79
 -21 -21   5    5.39    3.44
  21  21  -7    4.55    3.28
  21  21   7    4.54   12.05
  21  21   7    3.46    2.74
 -21 -23  -1   -0.93    2.48
  21  23   1    9.15   11.88
 -21 -23   1   -3.45    2.84
  21  23  -3    9.08   15.61
 -21 -23  -3   -0.37    2.78
  22   0   0    8.24    6.43
  22   0   0  243.03  123.88
 -22   0   0   -0.01    9.41
  22   0   2  147.59   75.26
 -22   0   2   -5.83    9.79
 -22   0  -2  127.50   65.04
 -22   0   6   36.65   13.83
  22   0  -6   51.68   18.54
 -22   0   8   10.92   11.41
  22   0  -8    4.39   13.07
 -22   0  10    8.32   13.91
  22   0 -10    7.96   12.93
  22   0 -12  -11.79   14.20
 -22   0 -12    4.99    4.26
  22   2   0   17.50    9.12
 -22  -2   0    9.30    5.10
  22   2  -2    0.50    8.76
 -22  -2   2    0.92    8.14
 -22   2  -2   34.54   17.84
 -22   2   4    3.99    9.60
  22   2  -4   15.00   10.36
  22  -2  -4    3.53   11.16
 -22   2   6    2.17   10.25
  22   2  -6   -3.38   12.17
 -22  -2   6   -4.04   10.66
  22   2  -8    3.32   12.41
  22  -2  -8   -7.99   12.72
 -22   2  10   14.03   11.84
 -22  -2  10    9.78   12.60
  22  -2  12    3.00    4.12
 -22  -2 -12   12.01    4.98
  22   2  12    9.68    5.03
  22  -2 -12    9.23   15.59
 -22  -4   0   23.94   12.45
  22   4  -2   15.98   10.82
  22  -4  -2    1.71    8.59
 -22   4  -2   27.00   14.04
  22  -4   4  164.86   84.04
  22   4  -4   31.55   14.18
 -22  -4   4   37.76   13.44
  22  -4  -4   10.62   10.88
 -22   4  -4  184.28   94.04
  22  -4   6    9.33    5.95
 -22   4   6    2.40   13.27
  22   4  -6   21.29   14.54
  22   4 -10    4.42   13.10
 -22  -4  10    2.62   13.45
  22  -4 -10   -4.28   12.75
  22   4 -12   -4.02   13.70
  22  -4 -12   13.57   17.12
  22   6   0   -3.01    7.72
 -22  -6   0   -5.44    9.36
 -22   6   2   -3.32    7.12
 -22  -6  -2   -0.09   11.28
  22   6   2    4.97    7.38
 -22   6   4  -10.61   14.48
  22   6  -4   22.66   12.59
 -22   6  -4   56.04   28.80
  22  -6   6  160.12   81.67
  22   6  -6  107.98   31.77
 -22  -6   6  114.85   32.94
 -22   6  -6  215.55  109.96
 -22   6   8    0.28    7.75
  22   6  -8   -7.98   14.34
 -22  -6   8    4.98   12.81
  22  -6  -8    0.78   10.77
 -22   6  -8    3.50    4.50
 -22   6  10   14.79   11.49
  22   6 -10   19.47   15.19
  22   6 -12    7.90   16.72
 -22  -6 -12    7.03    4.07
  22  -6 -12    6.43   15.26
 -22  -8   0   -6.94   10.78
  22   8  -2    5.37    9.75
  22   8  -4   38.50   17.01
 -22  -8   4   16.03   11.27
  22  -8   6    4.05    3.49
 -22   8   6    4.70   12.50
  22   8  -6    6.58   13.82
 -22   8  -6    4.28    4.04
  22  -8   8    7.60    5.03
 -22   8   8    1.78    8.63
 -22  -8   8    5.01   11.95
 -22   8  -8    9.60    5.97
 -22  -8  10    0.82   12.37
  22  -8 -10  -10.53   12.59
  22  10   0    7.50   10.86
 -22 -10   0    2.04    9.24
  22  10  -2    6.57   12.25
  22  10   2    0.30    7.09
 -22 -10   2   -0.74    9.61
 -22  10   4   -6.16   10.79
  22  10  -4   41.47   17.78
 -22 -10  -4    2.98   15.50
  22 -10  -4    2.24   10.55
 -22  10   6    2.75   12.11
  22  10  -6   14.37   16.80
 -22 -10   6   13.16   11.96
  22 -10  -6   -3.95   13.03
 -22  10  -6    2.86    3.55
  22 -10   8   -1.01    3.24
 -22  10   8    0.99   11.25
  22  10  -8   41.31   17.67
 -22 -10   8   19.42   13.97
  22 -10  -8   -0.55   10.84
  22 -10  10   13.23    8.14
  22  10 -10   14.83   14.34
  22 -10 -10   -3.61   10.46
 -22  10 -10    5.57    4.62
  22  12   0    3.74   11.25
  22  12  -2    2.72   13.60
 -22 -12  -2   -3.68   15.14
 -22 -12   2    5.01   12.36
  22  12  -4    7.93   12.92
  22  12   4   -1.93   11.78
 -22 -12   4    4.84   11.37
  22 -12   6    6.59    4.86
  22  12  -6   -4.37   12.77
 -22 -12   6   -2.35   13.08
 -22 -12   6    2.31    2.25
 -22  12  -6   14.34    8.11
  22  12  -8    8.12   13.10
  22 -12  -8    1.51   13.54
  22 -12  10    6.09    4.76
  22  12 -10  -12.43   15.56
  22 -12 -10    9.40   12.22
 -22  12 -10   36.27   19.06
  22  14   0   -7.98   12.10
  22  14  -2   -1.19   12.26
 -22 -14  -2   -5.98   14.65
 -22 -14   2    4.23   11.01
  22  14  -4   15.04   13.47
  22  14  -6   14.01    5.44
  22  14  -6   23.83   12.29
 -22 -14   6   -0.86   11.38
 -22 -14   6    7.85    4.36
  22 -14  -6   -3.51    9.75
 -22  14  -6    3.61    3.70
  22 -14   8    2.55    3.31
 -22  14   8   -7.28   12.98
  22  14  -8   -2.44    3.00
  22  14  -8    1.06    2.24
 -22 -14   8    4.64   11.94
  22 -14  -8   10.67   12.96
 -22  14  -8    1.59    3.91
  22 -14  10    7.06    5.09
  22  14 -10   -0.58    2.74
 -22 -14  10   -0.16    3.12
  22 -14 -10   -1.77   11.28
 -22  14 -10    3.60    4.55
  22  16   0    6.26   10.14
  22  16   0    1.22    2.28
 -22 -16   0   -3.15   10.55
 -22 -16   0    5.12    3.07
  22  16  -2    6.98    3.40
  22  16   2    5.96    3.12
 -22 -16   2    7.57    3.74
  22  16  -4   -4.82   13.49
  22  16  -4   16.88    6.22
 -22 -16  -4    3.62   14.85
  22  16   4    8.40    3.74
 -22 -16   4    5.59   11.10
 -22 -16   4   20.80    7.54
  22  16  -6   16.00   13.81
 -22 -16  -6    1.96    9.47
 -22 -16   6   11.39   13.37
  22 -16   8   33.18   17.50
  22  16  -8   34.79   12.20
  22  16  -8   29.51   16.98
  22  16  -8   26.20   13.53
 -22 -16   8   18.60    6.96
 -22 -16   8   20.77   10.84
 -22  16  -8   36.78   19.19
  22  18   0   -2.65    9.56
  22  18   0   -1.89    2.50
 -22 -18   0    2.52   10.97
  22  18  -2    8.46   11.61
  22  18  -2    1.07    2.31
 -22 -18  -2   -1.98   14.66
 -22 -18  -2    5.85    2.93
  22  18   2    3.03    9.39
  22  18   2    6.48    3.17
 -22 -18   2   -3.99   11.31
 -22 -18   2   -3.16    2.74
  22  18  -4   -5.29   13.80
  22  18  -4   -1.16    2.58
 -22 -18  -4   -3.91   15.73
 -22 -18  -4    3.89    2.75
  22  18   4   -4.11   11.64
  22  18   4    5.77    3.40
 -22 -18   4    3.09    2.67
  22  18  -6   -3.25   13.45
  22  18  -6    2.93    3.14
 -22 -18  -6    5.85    3.35
  22  18   6    1.46   10.08
 -22 -18   6   -2.36    2.84
  22  18  -8    3.49    3.02
  22  18  -8   -0.46   14.46
  22  18   8    0.87    2.37
 -22 -18   8    3.66    3.02
 -22 -18   8    2.76    2.56
 -22  18  -8    2.21    4.06
  22  20   0    1.63   10.34
 -22 -20   0   -2.82   11.15
 -22 -20   0    4.29    3.12
  22  20  -2    6.66   12.22
  22  20  -2   14.98    5.77
 -22 -20  -2   -3.31   13.20
 -22 -20  -2    7.09    3.69
 -22 -20   2   11.48   14.64
 -22 -20   2   10.15    4.37
  22  20  -4    1.09    2.78
 -22 -20  -4   -2.80    2.96
  22  20   4    4.09   11.92
  22  20   4    9.10    4.29
 -22 -20   4    0.19   14.17
 -22 -20   4    2.94    2.90
  22  20  -6    6.72    3.70
  22  20   6    2.35    2.53
  22  22   0   13.41   12.00
  22  22   0   10.06    4.41
 -22 -22   0    9.95    4.32
  22  22  -2    5.41    3.46
 -22 -22  -2    9.43    4.25
  22  22   2   -3.97   10.39
  22  22   2    8.51    4.02
 -22 -22   2    4.85    3.20
  22  22  -4    8.42   14.63
  22  22  -4    1.64    2.85
  22  22   4    1.05    2.58
 -22 -22   4    4.51    3.47
 -23   1   1    2.20    9.35
 -23  -1  -1   33.84   17.40
  23   1   1   60.09   30.70
  23  -1  -1    3.03    7.31
 -23   1  -1   33.35   17.17
  23   1  -3   11.59   11.80
 -23  -1   3   -3.02   10.71
  23  -1  -3    5.13   10.42
 -23   1  -3   83.01   42.43
 -23   1   5    1.08   10.19
 -23  -1   5   -1.77    9.30
  23  -1  -5    3.88   11.44
 -23   1   7    7.17   10.76
  23   1  -7   16.72   13.59
 -23  -1   7   19.64   12.12
  23  -1  -7    9.40   11.50
 -23   1   9    4.54   10.58
  23   1  -9    8.91   11.82
 -23  -1   9    8.46   11.55
  23  -1  -9    3.57   11.36
 -23  -1  11   19.52   15.49
  23  -1 -11    6.21   13.57
 -23   3   1   -2.32   10.43
  23   3  -1    6.51    3.73
 -23  -3  -1    1.25    9.93
 -23  -3  -1   11.95    6.73
  23   3   1    0.01    7.47
 -23  -3   1    7.40   10.49
 -23  -3   1    0.91    1.64
  23  -3   3   16.90    8.97
 -23   3   3   -3.97   15.00
  23   3  -3    3.58   10.05
 -23  -3   3    3.69    9.43
 -23   3  -3   33.46   17.34
  23  -3   5    7.02    5.13
  23   3  -5   12.75   13.97
 -23  -3   5    9.36   10.59
  23  -3  -5    3.50   15.73
 -23   3  -5    7.79    5.23
 -23   3   7    1.04    9.76
 -23  -3   7    3.81   10.57
  23  -3  -7   -1.43   10.99
 -23   3   9    1.96    8.90
  23   3  -9    0.69   11.82
 -23  -3   9   -3.52   11.14
  23  -3  -9   -0.84   10.11
  23   3 -11    4.83   14.28
 -23  -3  11    4.30   13.11
  23   5  -1   17.89   12.00
 -23  -5   1   -1.90    9.62
  23  -5   3   41.01   21.21
 -23  -5   3   17.78   10.13
  23  -5   5  147.02   75.02
  23   5  -7  145.24   40.90
 -23  -5   7  172.44   47.01
 -23   5  -7  156.79   80.05
 -23   5   9   30.30   13.44
  23   5  -9   54.04   20.84
  23  -5  -9   13.77   14.20
  23   5 -11    4.84   13.93
  23  -5 -11   -7.52   13.12
  23   7  -1   -0.01   10.10
  23  -7   3   58.29   29.97
 -23   7   3   -1.60   12.42
 -23  -7   3   -3.43    8.64
  23  -7  -3    7.43   10.37
  23  -7   5   12.51    7.04
 -23   7   5   -3.00   13.00
  23   7  -5    8.49   12.61
 -23  -7   5    9.23    9.94
  23   7  -7    4.67   11.61
 -23  -7   7    3.77    9.93
 -23   7  -7    6.83    5.09
 -23   7   9    0.64    8.81
 -23  -7   9   18.37   13.62
  23  -7  -9   -2.38   11.13
 -23   7  -9    8.28    6.13
  23   7  11    6.07    3.03
  23  -7 -11    3.63   13.25
 -23  -9  -1    6.32   13.45
  23   9   1    0.44   10.02
 -23  -9   1    2.51   10.00
  23   9  -3    5.83   13.11
 -23  -9  -3    0.56   16.93
  23   9   3   -1.46   10.91
 -23  -9   3   -3.61    8.93
  23  -9   5   12.01    6.93
 -23   9   5   -2.13   18.33
 -23  -9   5    1.72   10.32
 -23   9  -5    1.76    2.92
 -23   9   7    0.79   11.19
  23   9  -7   14.97   13.46
 -23  -9   7    8.17   11.12
  23  -9  -7    0.35   12.61
 -23   9  -7   52.06   26.85
  23  -9   9    7.61    5.13
  23   9  -9   25.69   15.65
 -23  -9   9    3.49   12.14
  23  -9  -9    6.42   12.15
  23   9 -11   -1.19   14.60
  23   9  11    1.85    2.13
  23  -9 -11    2.94   13.06
  23  11  -1   -3.20   12.76
 -23 -11  -1   -1.78   14.86
  23  11   1    0.98   13.86
 -23 -11   3    5.18   10.36
  23  11  -5   -0.92   11.63
  23  11  -5    7.13    3.89
 -23 -11   5    4.68    9.67
 -23 -11   5    7.29    4.04
 -23  11  -5    4.31    3.89
  23 -11   7   68.08   34.91
 -23  11   7    2.53   11.62
  23  11  -7   15.21   13.90
  23 -11  -7    0.19   11.57
 -23  11  -7   26.25   13.83
  23 -11   9    9.90    6.20
  23  11  -9    5.99   13.55
 -23 -11   9    5.26   14.28
 -23  11  -9    6.46    4.91
  23 -11 -11   -0.10   13.47
 -23  11 -11    4.39    4.82
 -23 -13  -1    0.50   12.81
  23  13   1    2.86   12.16
 -23 -13   1    1.40    9.90
  23  13  -3   -5.53   11.69
 -23 -13  -3   -3.60   18.93
 -23 -13   3   13.05    9.98
 -23  13   5    6.83    9.80
  23  13  -5   12.87   12.75
 -23 -13  -5    2.16    9.92
  23  13   5   -0.04    7.63
 -23 -13   5    3.82    9.30
  23 -13  -5    2.78   11.38
  23 -13   7    4.21    3.98
 -23  13   7   -6.65   12.04
  23  13  -7    5.06    3.36
 -23 -13   7    2.19   11.62
 -23  13  -7   10.63    6.61
  23 -13   9    8.16    5.41
  23 -13  -9    1.13   13.15
 -23  13  -9   26.02   14.00
  23  15  -1    3.16   10.45
  23  15  -3   52.73   18.14
 -23 -15  -3   -2.50   13.88
 -23 -15   3   12.14   10.89
  23  15  -5   60.07   21.00
  23  15  -5   77.87   26.66
 -23 -15   5   44.97   17.26
  23 -15   7   25.34   13.49
  23  15  -7   56.56   19.50
  23  15  -7   26.99   15.64
  23  15  -7   80.99   41.34
 -23 -15   7   61.25   21.13
 -23 -15   7   32.37   16.63
 -23  15  -7   51.31   26.56
  23 -15   9   27.70   14.80
  23  15  -9    7.17    3.81
  23  15  -9   17.95   15.89
  23  15  -9   11.82    6.88
 -23 -15   9    8.63    4.33
  23 -15  -9   -2.24   12.70
 -23  15  -9   41.91   21.90
  23  17  -1   -0.03    2.30
 -23 -17  -1    7.73    3.61
  23  17   1   -5.70    9.77
  23  17   1    3.51    2.63
 -23 -17   1   -2.66   10.14
 -23 -17   1   -3.86    2.89
  23  17  -3   -1.99   11.69
  23  17  -3    1.31    2.26
 -23 -17  -3   -0.64   15.77
 -23 -17  -3    3.75    3.28
  23  17   3    2.64    2.57
 -23 -17   3   -2.00   10.22
 -23 -17   3    4.44    2.84
  23  17  -5   13.83   13.90
 -23 -17   5    7.86    3.81
  23 -17   7    2.89    4.28
  23  17  -7    8.79   14.07
  23  17  -7    3.56    2.87
  23  17   7    3.67    2.54
 -23 -17   7    2.86    2.84
  23 -17  -7   -1.31   10.83
  23  19  -1    9.26   11.37
  23  19  -1   -2.34    2.63
 -23 -19  -1    3.73   10.70
  23  19   1    4.89    3.01
 -23 -19   1   -0.66    2.84
  23  19  -3    8.90   13.03
  23  19  -3   13.44    5.37
 -23 -19  -3   10.82    4.40
  23  19   3    0.74   10.88
  23  19   3   13.85    5.38
 -23 -19   3    1.81   10.89
 -23 -19   3    1.12    2.53
  23  19  -5   -4.98    3.41
 -23 -19  -5    4.56    3.06
 -23 -19   5   -0.87    2.55
  23  19  -7   -1.65    2.89
  23  21  -1   -0.22    2.63
 -23 -21  -1   -1.20    2.70
  23  21   1    6.98   10.71
 -23 -21   1    1.70    2.80
  23  21  -3    5.29   13.72
  23  21  -3    8.15    3.94
 -23 -21  -3    3.59    3.03
 -23 -21   3    5.87    3.34
  23  21  -5   13.41   16.91
  23  21  -5    1.03    2.85
  23  23  -1    9.34    4.25
  23  23   1    2.40    3.07
  24   0   0   -1.89    6.71
  24   0   0   87.47   44.69
 -24   0   0    0.08   10.57
 -24   0   2   -3.98   15.27
  24   0  -2   -3.60    6.24
 -24   0   4   -7.30    9.72
  24   0  -4    5.79   13.77
 -24   0   6   13.75   10.30
  24   0  -6    6.87   12.00
  24   0  -8   15.66   12.09
 -24   0  10  157.07   43.54
  24   2   0   -2.32    7.14
  24   2   0   13.06    6.91
 -24  -2   0   10.51    5.75
  24   2  -2    3.44   10.25
 -24  -2  -2    4.29    3.40
 -24   2  -2    3.17    3.15
  24  -2   4    7.59    4.86
 -24   2   4   -5.50   13.28
  24   2  -4   10.15   11.81
 -24   2  -4   14.22    7.90
  24   2  -6    0.69   11.49
  24  -2  -6   -1.75   11.20
 -24   2   8    4.55    9.60
 -24  -2   8   11.33   10.39
  24  -2  -8    0.16   10.31
  24   2 -10   -1.29   12.82
 -24  -2  10   17.80   13.45
  24  -2 -10    2.95   12.53
  24   2 -12   11.18   17.92
  24  -2 -12    7.70   15.15
 -24  -4   0   38.29   19.69
  24   4  -2    0.96   10.53
 -24  -4   2    5.76   10.78
  24  -4  -2    3.49    9.92
 -24   4  -2   24.59   12.92
 -24   4   4   -2.53   13.66
  24  -4   6    4.52    4.27
  24   4  -6    8.99   13.34
 -24  -4   6   -6.32   10.05
 -24   4  -6    3.21    3.48
  24   4  -8   38.21   16.91
  24  -4  -8    5.60   11.11
  24   4 -10   -6.34   13.03
 -24  -4  10    5.40   16.04
 -24  -6   0   -7.13   13.20
 -24   6   2    1.69    9.38
  24   6  -2   18.54   15.38
  24   6  -2  120.63   61.48
 -24  -6  -2   -1.56   14.19
  24   6   2    1.21    9.18
 -24  -6   2  147.43   75.13
  24  -6   4    1.71    2.88
 -24   6   4   -4.03   17.77
  24   6  -4    4.59   12.48
 -24  -6   4    6.26    9.24
 -24   6  -4    1.93    3.28
  24  -6   6   36.00   18.62
 -24   6   6   -0.74   14.96
  24   6  -6    4.60   12.00
  24  -6  -6    3.28   13.04
 -24   6  -6   31.50   16.47
 -24   6   8    7.65    9.46
 -24  -6   8    8.17   10.08
 -24   6  -8    8.69    5.86
  24   6 -10    8.20   16.11
 -24  -6  10   10.20   13.96
  24  -6 -10    6.43   12.38
  24   8   0  -11.82   14.02
 -24  -8   0    4.58   14.24
  24   8  -2    9.96   11.33
  24   8   2   -3.10    8.34
 -24  -8   2   11.97   11.20
  24   8  -4   -4.28   11.75
 -24  -8   4   -2.23    8.75
  24  -8  -4   -0.19   10.50
 -24   8  -4   10.38    6.03
  24  -8   6    1.49    2.86
 -24   8   6   -1.46   11.12
  24   8  -6   -6.13   11.33
 -24  -8   6   -2.93    8.94
  24  -8  -6    0.93   11.62
 -24   8  -6    6.19    4.66
  24  -8   8    5.47    4.12
  24   8  -8   -6.11   12.80
 -24  -8   8    1.34   10.75
 -24   8  -8    5.59    4.53
  24   8 -10   12.91   16.03
 -24   8 -10    9.93    6.79
  24  10   0   -3.15   12.81
 -24 -10   0    3.57   15.65
 -24 -10   2    2.17    9.08
 -24  10   4   -6.92   10.84
  24  10  -4   16.58   12.10
 -24 -10  -4   -1.42   14.70
 -24 -10   4    3.99    9.45
  24 -10   6    5.20    3.73
 -24  10   6   -7.38   11.08
  24  10  -6   29.39   15.60
  24 -10  -6    4.65    9.01
 -24  10  -6    6.14    4.72
  24 -10   8   11.82    6.90
  24  10  -8    6.85   12.51
 -24 -10   8    8.19   14.64
  24 -10  -8    1.87   10.97
 -24  10  -8   10.94    6.49
  24 -10  10   13.80    8.64
  24  10 -10    7.32   13.88
  24 -10 -10   -0.35   11.90
  24  12   0   -4.36   11.41
 -24 -12   0    0.61   10.66
  24  12  -2    4.21   11.92
 -24 -12  -2    4.03   13.59
  24  12   2   -0.47   11.12
 -24 -12   2    3.97    8.49
 -24  12   4    1.42    9.01
  24  12  -4   15.44   12.64
  24  12   4    1.21   10.49
  24 -12   6    5.62    4.50
 -24  12   6    4.52   13.48
  24  12  -6   12.27    6.40
 -24 -12   6    4.01    9.62
  24 -12   8   11.26    6.72
  24  12  -8   -2.74   14.65
 -24 -12   8    4.39   12.59
  24 -12  -8   -0.50   12.40
  24 -12  10    3.55    4.45
 -24  12 -10    5.60    5.09
  24  14  -2    8.54   10.76
 -24 -14  -2   -7.69   13.17
  24  14   2   -3.74   11.63
 -24 -14   2    9.93   10.00
  24  14  -4    2.55   10.25
 -24 -14  -4    1.85   19.31
 -24 -14   4    4.66    9.98
  24 -14   6   23.13   12.49
  24  14  -6    0.81   12.82
  24  14  -6   11.39    6.04
 -24 -14   6    4.82   10.62
 -24 -14   6   15.92    8.33
  24 -14  -6    1.44   10.40
 -24  14  -6    2.22    3.69
  24 -14   8    8.15    5.14
  24  14  -8    8.81   15.08
  24  14  -8    3.86    3.49
  24 -14  -8    5.29   14.40
 -24  14  -8   13.19    8.13
 -24 -16   0   -6.00    9.23
  24  16  -2   15.42   12.37
  24  16  -2   12.48    4.94
 -24 -16  -2    3.63   13.93
  24  16   2   -0.02   11.52
 -24 -16   2    5.68   10.09
  24  16  -4    3.06   12.14
  24  16  -4   15.44    5.94
 -24 -16  -4    3.58   16.79
  24  16  -6   -2.06   12.27
  24  16  -6    6.51    3.63
 -24 -16  -6   -2.53   10.25
 -24 -16   6    6.62    3.82
  24  16  -8    7.55    3.80
  24  16  -8    8.11   14.97
  24  16  -8   10.33    5.63
 -24 -16   8    8.15    4.20
 -24 -16   8    8.07    4.66
 -24  16  -8    6.28    4.79
  24  18   0    4.15   10.71
  24  18   0    4.71    2.88
 -24 -18   0   -1.47    9.24
 -24 -18   0    2.53    2.65
  24  18  -2    2.02   11.71
  24  18  -2    7.62    3.83
 -24 -18  -2   -2.88    2.98
  24  18   2   -2.95    9.00
  24  18   2    1.73    2.46
 -24 -18   2   -4.69    9.39
 -24 -18   2   -0.22    2.52
 -24 -18  -4    4.05    3.59
  24  18   4   -1.22    2.58
 -24 -18   4    7.81    3.74
  24  18  -6   -4.14   16.19
  24  18  -6   -3.25    2.73
  24  18   6   -0.54   10.45
  24  18   6    3.27    2.68
[truncated: 21,822 more chars]
