# Supplementary material for: High-throughput phase elucidation of polycrystalline materials using serial rotation electron diffraction
Source: Nat Chem. 2023 Jan 30;15(4):483–90. doi: 10.1038/s41557-022-01131-8 (PMC10070184; doi:10.1038/s41557-022-01131-8)
Supplement: Supplementary file 5 — Crystallographic data for the zeolite phases in product A determined by SerialRED. [file 41557_2022_1131_MOESM5_ESM.zip › Product A_SerialRED_structures/Product_A_SerialRED_RTH.cif]

 
data_rth_12
 
_audit_creation_method            'SHELXL-2014/7'
_shelx_SHELXL_version_number      '2014/7'
_chemical_name_systematic         ?
_chemical_name_common             ?
_chemical_melting_point           ?
_chemical_formula_moiety          ?
_chemical_formula_sum
 'O2 Si' 
_chemical_formula_weight          60.08

loop_
 _atom_type_symbol
 _atom_type_description
 _atom_type_scat_dispersion_real
 _atom_type_scat_dispersion_imag
 _atom_type_scat_source
 'Si'  'Si'   0.0000   0.0000
 'International Tables Vol C Tables 4.2.6.8 and 6.1.1.4'
 'O'  'O'   0.0000   0.0000
 'International Tables Vol C Tables 4.2.6.8 and 6.1.1.4'
 
_space_group_crystal_system       monoclinic
_space_group_IT_number            12
_space_group_name_H-M_alt         'C 2/m'
_space_group_name_Hall            '-C 2y'
 
_shelx_space_group_comment
;
The symmetry employed for this shelxl refinement is uniquely defined
by the following loop, which should always be used as a source of
symmetry information in preference to the above space-group names.
They are only intended as comments.
;
 
loop_
 _space_group_symop_operation_xyz
 'x, y, z'
 '-x, y, -z'
 'x+1/2, y+1/2, z'
 '-x+1/2, y+1/2, -z'
 '-x, -y, -z'
 'x, -y, z'
 '-x+1/2, -y+1/2, -z'
 'x+1/2, -y+1/2, z'
 
_cell_length_a                    9.679
_cell_length_b                    20.830
_cell_length_c                    10.002
_cell_angle_alpha                 90
_cell_angle_beta                  95.43
_cell_angle_gamma                 90
_cell_volume                      2007.5
_cell_formula_units_Z             1
_cell_measurement_temperature     293(2)
_cell_measurement_reflns_used     ?
_cell_measurement_theta_min       ?
_cell_measurement_theta_max       ?
 
_exptl_crystal_description        ?
_exptl_crystal_colour             ?
_exptl_crystal_density_meas       ?
_exptl_crystal_density_method     ?
_exptl_crystal_density_diffrn     0.050          
_exptl_crystal_F_000              10
_exptl_transmission_factor_min    ?
_exptl_transmission_factor_max    ?
_exptl_crystal_size_max           ?
_exptl_crystal_size_mid           ?
_exptl_crystal_size_min           ?
_exptl_absorpt_coefficient_mu     0.000
_shelx_estimated_absorpt_T_min    ?
_shelx_estimated_absorpt_T_max    ?
_exptl_absorpt_correction_type    ?
_exptl_absorpt_correction_T_min   ?
_exptl_absorpt_correction_T_max   ?
_exptl_absorpt_process_details    ?
_exptl_absorpt_special_details    ?
_diffrn_ambient_temperature       293(2)
_diffrn_radiation_wavelength      0.02508
_diffrn_radiation_type            ?
_diffrn_source                    ?
_diffrn_measurement_device_type   ?
_diffrn_measurement_method        ?
_diffrn_detector_area_resol_mean  ?
_diffrn_reflns_number             1034
_diffrn_reflns_av_unetI/netI      0.2787
_diffrn_reflns_av_R_equivalents   0.1238
_diffrn_reflns_limit_h_min        -9
_diffrn_reflns_limit_h_max        9
_diffrn_reflns_limit_k_min        -20
_diffrn_reflns_limit_k_max        21
_diffrn_reflns_limit_l_min        -10
_diffrn_reflns_limit_l_max        10
_diffrn_reflns_theta_min          0.072
_diffrn_reflns_theta_max          0.762
_diffrn_reflns_theta_full         0.762
_diffrn_measured_fraction_theta_max   0.479
_diffrn_measured_fraction_theta_full  0.479
_diffrn_reflns_Laue_measured_fraction_max    0.479
_diffrn_reflns_Laue_measured_fraction_full   0.479
_diffrn_reflns_point_group_measured_fraction_max   0.479
_diffrn_reflns_point_group_measured_fraction_full  0.479
_reflns_number_total              624
_reflns_number_gt                 397
_reflns_threshold_expression      'I > 2\s(I)'
_reflns_Friedel_coverage          0.000
_reflns_Friedel_fraction_max      .
_reflns_Friedel_fraction_full     .
 
_reflns_special_details
;
 Reflections were merged by SHELXL according to the crystal
 class for the calculation of statistics and refinement.
 
 _reflns_Friedel_fraction is defined as the number of unique
 Friedel pairs measured divided by the number that would be
 possible theoretically, ignoring centric projections and
 systematic absences.
;
 
_computing_data_collection        ?
_computing_cell_refinement        ?
_computing_data_reduction         ?
_computing_structure_solution     ?
_computing_structure_refinement 'SHELXL-2014/7 (Sheldrick, 2014)'
_computing_molecular_graphics     ?
_computing_publication_material   ?
_refine_special_details           ?
_refine_ls_structure_factor_coef  Fsqd
_refine_ls_matrix_type            full
_refine_ls_weighting_scheme       calc
_refine_ls_weighting_details
'w=1/[\s^2^(Fo^2^)+(0.2000P)^2^] where P=(Fo^2^+2Fc^2^)/3'
_atom_sites_solution_primary      ?
_atom_sites_solution_secondary    ?
_atom_sites_solution_hydrogens    .
_refine_ls_hydrogen_treatment     undef
_refine_ls_extinction_method      'SHELXL-2014/7 (Sheldrick 2014'
_refine_ls_extinction_coef        1410(140)
_refine_ls_extinction_expression
 'Fc^*^=kFc[1+0.001xFc^2^\l^3^/sin(2\q)]^-1/4^'
_refine_ls_number_reflns          624
_refine_ls_number_parameters      113
_refine_ls_number_restraints      108
_refine_ls_R_factor_all           0.3234
_refine_ls_R_factor_gt            0.2736
_refine_ls_wR_factor_ref          0.6111
_refine_ls_wR_factor_gt           0.5493
_refine_ls_goodness_of_fit_ref    1.762
_refine_ls_restrained_S_all       1.651
_refine_ls_shift/su_max           0.014
_refine_ls_shift/su_mean          0.001
 
loop_
 _atom_site_label
 _atom_site_type_symbol
 _atom_site_fract_x
 _atom_site_fract_y
 _atom_site_fract_z
 _atom_site_U_iso_or_equiv
 _atom_site_adp_type
 _atom_site_occupancy
 _atom_site_site_symmetry_order  
 _atom_site_calc_flag
 _atom_site_refinement_flags_posn
 _atom_site_refinement_flags_adp
 _atom_site_refinement_flags_occupancy
 _atom_site_disorder_assembly
 _atom_site_disorder_group
Si01 Si 0.5002(17) 0.1771(10) 0.1541(15) 0.034(5) Uani 1 1 d . U . . .
Si02 Si 0.3482(16) 0.3444(8) 0.4859(16) 0.031(4) Uani 1 1 d . U . . .
Si03 Si 0.2466(14) 0.2396(8) 0.2831(16) 0.031(5) Uani 1 1 d . U . . .
Si04 Si 0.0909(17) 0.4228(9) 0.3786(18) 0.036(5) Uani 1 1 d . U . . .
O01 O 0.5000 0.154(2) 0.0000 0.042(7) Uani 1 2 d S TU P . .
O02 O 0.345(2) 0.2086(15) 0.164(3) 0.047(7) Uani 1 1 d . U . . .
O03 O 0.245(3) 0.4012(14) 0.438(3) 0.048(6) Uani 1 1 d . U . . .
O04 O 0.335(3) 0.2801(14) 0.376(2) 0.037(6) Uani 1 1 d . U . . .
O05 O 0.033(3) 0.3894(15) 0.240(3) 0.050(7) Uani 1 1 d . U . . .
O06 O 0.631(3) 0.227(2) 0.197(4) 0.075(9) Uani 1 1 d . U . . .
O07 O 0.0000 0.414(2) 0.5000 0.043(7) Uani 1 2 d S TU P . .
O08 O 0.087(3) 0.5000 0.360(4) 0.027(6) Uani 1 2 d S TU P . .
O09 O 0.5000 0.3664(19) 0.5000 0.037(7) Uani 1 2 d S TU P . .
O10 O 0.302(2) 0.3232(12) 0.633(2) 0.027(5) Uani 1 1 d . U . . .
 
loop_
 _atom_site_aniso_label
 _atom_site_aniso_U_11
 _atom_site_aniso_U_22
 _atom_site_aniso_U_33
 _atom_site_aniso_U_23
 _atom_site_aniso_U_13
 _atom_site_aniso_U_12
Si01 0.033(5) 0.034(5) 0.033(5) 0.0002(11) 0.0034(12) 0.0001(11)
Si02 0.031(4) 0.031(4) 0.031(4) 0.0001(11) 0.0025(11) 0.0002(11)
Si03 0.018(7) 0.041(10) 0.033(7) -0.007(7) -0.007(5) 0.006(6)
Si04 0.033(8) 0.022(8) 0.051(8) 0.004(5) -0.010(5) -0.002(5)
O01 0.041(15) 0.045(16) 0.040(8) 0.000 0.007(7) 0.000
O02 0.023(8) 0.058(16) 0.060(10) -0.035(11) -0.001(6) -0.010(7)
O03 0.038(8) 0.045(9) 0.059(11) 0.004(7) -0.010(6) 0.007(6)
O04 0.030(10) 0.044(9) 0.037(9) -0.004(7) -0.003(7) -0.003(7)
O05 0.042(13) 0.048(14) 0.057(9) -0.004(8) -0.006(8) -0.018(9)
O06 0.045(11) 0.087(17) 0.091(18) -0.023(16) 0.000(11) -0.020(11)
O07 0.035(12) 0.037(16) 0.055(11) 0.000 -0.005(9) 0.000
O08 0.004(12) 0.032(9) 0.044(13) 0.000 -0.010(10) 0.000
O09 0.032(7) 0.045(13) 0.034(13) 0.000 -0.001(6) 0.000
O10 0.013(9) 0.039(12) 0.027(7) 0.001(6) -0.007(6) 0.005(7)
 
_geom_special_details
;
 All esds (except the esd in the dihedral angle between two l.s. planes)
 are estimated using the full covariance matrix.  The cell esds are taken
 into account individually in the estimation of esds in distances, angles
 and torsion angles; correlations between esds in cell parameters are only
 used when they are defined by crystal symmetry.  An approximate (isotropic)
 treatment of cell esds is used for estimating esds involving l.s. planes.
;
 
loop_
 _geom_bond_atom_site_label_1
 _geom_bond_atom_site_label_2
 _geom_bond_distance
 _geom_bond_site_symmetry_2
 _geom_bond_publ_flag
Si01 O01 1.61(2) . ?
Si01 O05 1.65(3) 8 ?
Si01 O06 1.66(4) . ?
Si01 O02 1.65(3) . ?
Si02 O09 1.53(2) . ?
Si02 O03 1.59(3) . ?
Si02 O10 1.64(3) . ?
Si02 O04 1.73(3) . ?
Si03 O04 1.47(3) . ?
Si03 O06 1.51(3) 8_455 ?
Si03 O10 1.65(3) 7_556 ?
Si03 O02 1.72(3) . ?
Si04 O05 1.60(3) . ?
Si04 O07 1.577(18) . ?
Si04 O08 1.619(18) . ?
Si04 O03 1.61(3) . ?
O01 Si01 1.61(2) 2_655 ?
O05 Si01 1.65(3) 8_455 ?
O06 Si03 1.51(3) 8 ?
O07 Si04 1.577(18) 2_556 ?
O08 Si04 1.619(18) 6_565 ?
O09 Si02 1.53(2) 2_656 ?
O10 Si03 1.65(3) 7_556 ?
 
loop_
 _geom_angle_atom_site_label_1
 _geom_angle_atom_site_label_2
 _geom_angle_atom_site_label_3
 _geom_angle
 _geom_angle_site_symmetry_1
 _geom_angle_site_symmetry_3
 _geom_angle_publ_flag
O01 Si01 O05 104(2) . 8 ?
O01 Si01 O06 111.4(19) . . ?
O05 Si01 O06 106.7(18) 8 . ?
O01 Si01 O02 104.7(14) . . ?
O05 Si01 O02 115.9(17) 8 . ?
O06 Si01 O02 114.1(19) . . ?
O09 Si02 O03 112(2) . . ?
O09 Si02 O10 109.9(12) . . ?
O03 Si02 O10 104.6(17) . . ?
O09 Si02 O04 107.5(16) . . ?
O03 Si02 O04 112.2(15) . . ?
O10 Si02 O04 110.6(14) . . ?
O04 Si03 O06 117(2) . 8_455 ?
O04 Si03 O10 108.1(15) . 7_556 ?
O06 Si03 O10 115.0(19) 8_455 7_556 ?
O04 Si03 O02 108.9(15) . . ?
O06 Si03 O02 102(2) 8_455 . ?
O10 Si03 O02 105.0(16) 7_556 . ?
O05 Si04 O07 116.2(16) . . ?
O05 Si04 O08 109(2) . . ?
O07 Si04 O08 101(2) . . ?
O05 Si04 O03 115.5(18) . . ?
O07 Si04 O03 104.3(15) . . ?
O08 Si04 O03 109.4(16) . . ?
Si01 O01 Si01 146(4) . 2_655 ?
Si01 O02 Si03 139.3(17) . . ?
Si02 O03 Si04 148(2) . . ?
Si03 O04 Si02 148.1(19) . . ?
Si04 O05 Si01 148(2) . 8_455 ?
Si03 O06 Si01 160(3) 8 . ?
Si04 O07 Si04 167(3) 2_556 . ?
Si04 O08 Si04 166(3) 6_565 . ?
Si02 O09 Si02 145(3) . 2_656 ?
Si02 O10 Si03 141.9(18) . 7_556 ?
 
_refine_diff_density_max    0.406
_refine_diff_density_min   -0.496
_refine_diff_density_rms    0.116

_shelx_res_file
;

    rth_12.res created by SHELXL-2014/7


TITL shelx_a.res in C2/m
REM Old TITL 12

REM SHELXT solution in C2/m
REM R1 0.512,  Rweak 0.311,  Alpha 0.223,  Orientation as input
REM Formula found by SHELXT:  Si O2

CELL  0.02508   9.6790  20.8300  10.0019   90.000   95.435   90.000
ZERR    1.000   0.0000   0.0000   0.0000    0.000    0.000    0.000
LATT  7
SYMM -X, Y, -Z
SFAC SI     2.12930  57.77480   2.53330  16.47560   0.83490   2.87960 =
            0.32160   0.38600   0.00000   0.000   0.000   0.000   1.110  28.086
SFAC O      0.45480  23.78030   0.91730   7.62200   0.47190   2.14400 =
            0.13840   0.29590   0.00000   0.000   0.000   0.000   0.730  15.999
UNIT 1 2
L.S. 30
BOND $H
LIST 6
FMAP 2
PLAN 20
RIGU
REM SIMU SI01 > SI04
ISOR 0.001 0.002 SI01 SI02
ACTA
WGHT    0.200000
EXTI 1409.784790
FVAR       1.31040
SI01  1    0.500239    0.177119    0.154103    11.00000    0.03335    0.03388 =
         0.03333    0.00017    0.00335    0.00015
SI02  1    0.348212    0.344411    0.485918    11.00000    0.03083    0.03117 =
         0.03097    0.00008    0.00254    0.00018
SI03  1    0.246588    0.239581    0.283077    11.00000    0.01755    0.04133 =
         0.03348   -0.00662   -0.00657    0.00585
SI04  1    0.090934    0.422811    0.378560    11.00000    0.03331    0.02229 =
         0.05056    0.00418   -0.00996   -0.00228
O01   2    0.500000    0.154394    0.000000    10.50000    0.04130    0.04517 =
         0.04022    0.00000    0.00725    0.00000
O02   2    0.345440    0.208585    0.163844    11.00000    0.02274    0.05804 =
         0.05961   -0.03464   -0.00066   -0.01000
O03   2    0.244808    0.401196    0.437864    11.00000    0.03782    0.04541 =
         0.05875    0.00429   -0.01024    0.00669
O04   2    0.335260    0.280127    0.376085    11.00000    0.02994    0.04395 =
         0.03677   -0.00382   -0.00325   -0.00313
O05   2    0.033253    0.389441    0.239927    11.00000    0.04221    0.04781 =
         0.05652   -0.00389   -0.00604   -0.01797
O06   2    0.630635    0.227129    0.197234    11.00000    0.04493    0.08704 =
         0.09124   -0.02307    0.00043   -0.02045
O07   2    0.000000    0.414088    0.500000    10.50000    0.03521    0.03737 =
         0.05459    0.00000   -0.00548    0.00000
O08   2    0.086654    0.500000    0.359583    10.50000    0.00410    0.03195 =
         0.04394    0.00000   -0.01038    0.00000
O09   2    0.500000    0.366389    0.500000    10.50000    0.03209    0.04454 =
         0.03434    0.00000   -0.00115    0.00000
O10   2    0.301696    0.323224    0.632987    11.00000    0.01295    0.03898 =
         0.02677    0.00148   -0.00726    0.00522
HKLF 4

REM  shelx_a.res in C2/m
REM R1 =  0.2736 for     397 Fo > 4sig(Fo)  and  0.3234 for all     624 data
REM    113 parameters refined using    108 restraints

END

WGHT      0.2000      0.0000

REM Highest difference peak  0.406,  deepest hole -0.496,  1-sigma level  0.116
Q1    1   0.2772  0.5000  0.7045  10.50000  0.05    0.41
Q2    1  -0.1477  0.5000  0.2803  10.50000  0.05    0.34
Q3    1   0.0512  0.1374 -0.0131  11.00000  0.05    0.33
Q4    1   0.0000  0.3919  0.5000  10.50000  0.05    0.33
Q5    1   0.4150  0.3604  0.1181  11.00000  0.05    0.32
Q6    1   0.6561  0.2389  0.1999  11.00000  0.05    0.21
Q7    1   0.3848  0.3086  0.0579  11.00000  0.05    0.21
Q8    1   0.0899  0.3480  0.3861  11.00000  0.05    0.20
Q9    1   0.3111  0.5000  0.2761  10.50000  0.05    0.19
Q10   1   0.3551  0.2719  0.2049  11.00000  0.05    0.19
Q11   1   0.4697  0.1364 -0.0536  11.00000  0.05    0.18
Q12   1   0.3602  0.0786 -0.0314  11.00000  0.05    0.17
Q13   1   0.3812  0.3932  0.4788  11.00000  0.05    0.16
Q14   1   0.4943  0.2273  0.2841  11.00000  0.05    0.13
Q15   1   0.3384  0.3469  0.4238  11.00000  0.05    0.12
Q16   1   0.1118  0.4333  0.1593  11.00000  0.05    0.12
Q17   1   0.5212  0.1945  0.1708  11.00000  0.05    0.11
Q18   1   0.3593  0.2084  0.2214  11.00000  0.05    0.10
Q19   1   0.3461  0.5000  0.1455  10.50000  0.05    0.10
Q20   1   0.3382  0.5000  0.5353  10.50000  0.05    0.10
;
_shelx_res_checksum   43488

_shelx_hkl_file
;
   0   0   1  599.70  189.37
   0   0   2  292.93   94.98
   0   0   3  873.28  277.25
   0   0  -3  845.81  268.09
   0   0   4  364.58  118.01
   0   0  -4  318.98  103.55
   0   0   5   96.69   35.75
   0   0  -5   76.76   30.03
   0   0   6  843.16  268.29
   0   0  -6  720.61  229.83
   0   0   7   81.04   30.94
   0   0  -7   71.57   28.23
   0   0   8  721.02  230.64
   0   0  -8  673.18  215.17
   0   0   9  617.00  198.47
   0   0  -9  531.50  171.50
   0   0  10   12.91   12.58
   0   0 -10    8.39   11.57
   0  -2  -1 1280.20  126.23
   0   2   4  182.90   61.84
   0  -2  -5   38.96   20.99
   0   2   5   20.42   15.24
   0  -2  -6  175.57   59.75
   0   2   6  174.00   59.30
   0  -2   8    4.91    8.68
   0  -2  -8   20.31   14.34
   0  -2   9  245.30   82.12
   0  -2  -9  297.81   98.20
   0   2   9  230.23   78.96
   0  -2 -10   27.28   15.63
   0   2  10   28.05   16.82
   0   2 -10    1.37    7.00
   0  -4   1  892.62  365.19
   0   4  -1 1099.64  449.67
   0  -4  -2 9999.00  623.31
   0   4   2 9821.90  605.40
   0  -4  -7   66.06   26.04
   0   4   7   16.02   14.48
   0   4   8  360.51  118.03
   0  -4  -9    6.52   10.76
   0  -6  -3 1086.62  133.21
   0   6   3  863.92  126.80
   0  -6  -4  124.77   88.79
   0  -6  -5  -36.03   52.76
   0  -8   1   -0.89   13.06
   0  -8   2  323.06  132.97
   0   8  -2  385.14  158.37
   0  -8  -3  110.78   50.18
   0   8   3    6.29   17.75
   0  -8  -4 1416.19  154.58
   0   8   4 1239.29  138.04
   0  -8  -5 1173.54  123.36
   0   8   5  996.23  102.19
   0 -10   2  424.43  174.51
   0  10  -2  455.36  187.36
   0  10   4  256.69  108.78
   0 -10  -5  179.34   86.51
   0  10   5  175.98   86.05
   0 -10  -6  -22.09   73.00
   0  10   6    8.80   73.08
   0  10   7   39.76   51.56
   0 -12   3   42.56   20.97
   0  12  -3   76.62   34.26
   0 -12  -6  427.48   98.87
   0  12   6  367.02   86.25
   0  12   7    7.57   71.80
   0 -12  -8   20.76   52.48
   0 -14   3  268.29  110.78
   0  14  -3  244.08  101.23
   0 -14  -6   30.51   19.49
   0 -14  -7   19.45   66.04
   0  14   7   68.15   34.06
   0  14   7   12.82   59.38
   0 -16   4  213.74   88.83
   0  16  -4  241.84  100.32
   0 -18   2    2.33   12.22
   0  18  -4   79.82   35.85
   0  18  -5    7.83   10.00
   0  20  -3    9.13   10.76
   0 -20   4  210.08   87.59
   1  -1 -10   15.77   12.19
  -1  -1  10   19.86   13.64
  -1   1  10   19.06   13.36
   1  -1  -9    6.37   11.80
  -1  -1   9    2.54   12.09
  -1   1   9    4.10   11.96
   1  -1  -8   59.70   24.81
  -1  -1   8   43.66   20.91
  -1   1   8   41.91   20.30
   1  -1  -7    2.17    9.57
  -1  -1   7    7.25   10.35
   1   1  -7    8.11    8.86
  -1   1   7    2.81   10.88
   1  -1  -6   41.85   20.07
   1  -1  -5  755.83  241.43
  -1  -1   5  722.45  231.05
  -1   1   5  767.22  244.89
   1  -1  -4 1070.53  338.94
  -1   1   4  974.45  309.01
  -1   1   3 1339.85  424.02
   1   1   1  640.82  258.93
   1   1   1  264.63   84.89
  -1  -1  -2  114.18   40.75
  -1  -1  -3  242.04   79.00
   1   1   3  334.25  108.21
  -1  -1  -4   50.79   21.07
   1   1   4   54.07   22.58
  -1  -1  -5  292.31   66.79
   1   1   5  296.18   96.81
   1   1   5  326.52   74.65
  -1  -1  -6   13.54   11.65
  -1  -1  -7   33.42   16.67
  -1   1  -7    8.69    8.15
   1  -1   8   37.31   18.41
  -1  -1  -8   76.11   29.39
  -1  -1  -9   28.68   16.36
   1  -3 -10   81.40   31.41
  -1   3  10   62.98   26.16
   1  -3  -9   11.75   12.52
  -1   3   9   13.13   13.32
   1  -3  -8   90.48   34.52
  -1   3   7  322.65  105.57
   1  -3  -6    1.81   15.12
   1  -3  -3  448.66   98.04
  -1   3   3  189.17  101.25
   1  -3  -1 1572.92  634.91
  -1   3   1 1468.09  593.18
  -1  -3  -1   73.30   66.04
  -1  -3  -4    3.08   18.84
   1   3   5   46.33   21.03
  -1  -3  -6  103.94   38.49
  -1  -3  -7  487.12  156.54
   1   3   7  401.63  130.22
   1   3   8   13.31   14.12
  -1  -3  -9   15.68    6.67
   1  -5  -9   -0.77   10.40
  -1   5   5    8.12   48.47
   1  -5  -4   13.97   89.24
  -1   5   2  170.64   74.91
   1  -5   1 4688.05 1915.93
  -1   5  -1 4724.69 1930.79
  -1  -5  -2  348.91   98.02
   1   5   2  310.84   89.14
  -1  -5  -8   73.36   28.48
   1   5   8   24.43   18.09
   1   5   9   33.63   18.33
   1  -7  -7  -11.35   46.86
   1  -7  -6  882.24   94.66
   1  -7  -5  100.91   87.00
  -1   7   5  139.04   72.31
  -1   7   3  171.46   74.99
  -1  -7   2   34.06   18.82
   1   7  -2   56.14   27.60
  -1  -7   1 1148.10  469.82
   1   7  -1  645.50  264.42
  -1   7  -1  633.90  259.74
  -1  -7  -3 2365.40  194.50
   1   7   3 2019.55  179.93
  -1  -7  -4   29.33   56.06
   1  -9  -9   -6.60   32.06
   1  -9  -7  230.23   76.13
  -1   9   7  309.62   77.15
   1  -9  -6  118.98   80.79
  -1   9   6  102.86   76.84
  -1   9   4  115.18   53.11
  -1   9   3   17.90   18.18
  -1  -9   2  607.23  248.96
   1   9  -2  517.66  212.72
  -1  -9   1   -0.23   13.38
  -1  -9  -4  798.58  324.07
   1   9   4  819.54  118.09
   1 -11  -8   57.59   66.85
  -1  11   8  127.15   57.02
   1 -11  -7   46.96   71.35
  -1  11   7    5.93   68.99
  -1  11   5   86.27   41.36
  -1  11   4    2.18   15.00
  -1 -11   3  551.25  226.16
   1  11  -3  574.25  235.73
   1  11   4  176.77   88.39
  -1 -11  -5   80.10   68.95
   1  11   5   71.57   35.56
   1  11   5  165.94   75.48
  -1 -11  -6  462.08   86.78
   1  11   7   25.16   48.12
   1 -13  -8   -1.91   54.41
  -1  13   8   47.98   57.30
  -1  13   7   59.40   29.35
  -1  13   6  172.96   74.85
   1  13  -3 1356.55  555.12
   1  13  -2    6.96   12.10
   1 -13   3    4.21    8.70
   1  13   5  252.22   90.85
  -1 -13  -6   50.81   26.54
  -1 -13  -6  114.36   79.33
  -1 -13  -7  154.19   69.27
   1  13   7   34.30   59.03
  -1 -13  -8   42.59   35.87
   1  13   8  122.59   53.31
  -1  15   7   92.78   42.67
   1 -15  -6   12.03   13.62
   1 -15  -5   66.36   32.83
  -1 -15   4  219.65   91.30
   1  15  -4  234.30   97.24
  -1 -15   3   49.20   24.04
  -1 -15   2   12.40   13.04
   1  15  -2   12.71   11.76
   1 -15   2   36.54   18.93
  -1  15  -2   21.27   13.51
   1 -15   3  261.57  108.13
  -1  15  -3  252.62  104.71
  -1  15  -4  895.88  366.82
  -1 -15  -6   20.27   15.13
   1  15   6  -46.64   68.72
  -1 -15  -7   12.60   54.21
  -1  17   6    0.43   10.87
   1  17  -4   48.77   24.08
   1 -17   4   40.92   20.40
  -1 -19   5   36.15   19.06
   1  19  -5   16.30   12.55
  -1 -19   4  176.55   73.97
   1  19  -4  238.99   99.34
   1 -19   4    9.74    9.93
  -1  19  -4    4.70   12.20
  -1  19  -5   81.08   35.66
   1  21  -3    6.32   10.73
  -1  21  -3   69.23   30.88
   2   0 -10    7.72   10.64
  -2   0  10   20.87   13.44
  -2   0   9   35.54   18.36
  -2   0   8   70.72   27.77
   2   0  -7  307.79  100.58
  -2   0   7  328.15  106.81
   2   0  -6 1568.04  495.67
  -2   0   6 1611.61  509.11
   2   0  -5   29.80   17.06
  -2   0   5   27.28   16.09
   2   0  -4   19.43   14.54
   2   0  -3 1470.94  464.12
  -2   0   3 1299.54  410.79
   2   0  -2  657.91  209.47
  -2   0   2  738.73  234.30
  -2   0   0   13.40    8.10
   2   0   5  550.85  125.36
   2   0   6   37.90   10.69
   2   0   8  146.22   52.05
  -2   0  -9    6.26    9.47
  -2  -2   9  223.72   76.13
  -2   2   9   76.62   30.66
   2  -2  -8   64.02   26.38
  -2   2   8   59.83   25.49
   2  -2  -7   58.04   25.36
  -2   2   7  143.56   50.32
  -2  -2   6   39.74   18.22
  -2   2   6   87.29   32.57
   2  -2  -5  166.63   59.85
  -2  -2   5  414.86  133.83
  -2   2   0  531.10  121.26
   2  -2   1 1386.87  313.89
  -2   2  -1 1615.68  365.80
   2   2   2   47.90   24.43
   2   2   2   97.63   35.48
   2   2   3  375.98  120.96
  -2  -2  -4   46.29   20.23
  -2  -2  -5   22.45   13.62
   2   2   5   27.11   16.01
  -2  -2  -6  188.21   62.60
   2   2   6   95.55   34.87
  -2  -2  -7   29.29   15.08
   2   2   7   16.74   12.96
   2   2   8   41.06   19.86
  -2  -2  -9  117.13   27.77
   2   2   9  143.82   50.67
   2  -4  -9   18.06   13.19
  -2   4   9   25.75   17.55
   2  -4  -5  283.15   76.48
  -2   4   5  433.18   72.55
  -2   4   5  390.43   89.18
   2  -4  -4  617.00  140.28
   2  -4  -1  292.52  122.18
  -2  -4   1  618.02  253.43
   2   4  -1  713.28  292.11
  -2  -4   0 4918.07  316.54
   2   4   0 5514.51  350.34
  -2  -4  -3  113.08   49.91
  -2  -4  -5   13.53   15.98
   2   4   6  104.79   37.82
  -2  -4  -7  451.10  145.33
  -2  -4  -8    5.94   11.02
   2   4   8    4.61   12.75
   2   4   9  123.73   44.89
  -2   6   7  310.64   55.53
  -2   6   6  -16.20   75.16
   2  -6  -2 1257.00  509.52
  -2   6   2  908.30  369.26
   2   6   1 2536.39  196.44
  -2  -6  -8   36.62   19.75
  -2  -6  -9    5.29    9.05
   2   6   9   -0.49    9.92
  -2   8   9   -1.68   37.94
   2  -8  -8   49.95   57.57
   2  -8  -7   71.23   68.15
  -2   8   7   90.67   72.98
  -2   8   3  222.50   94.58
   2  -8  -2  614.15  251.61
   2   8  -2 1136.09  464.93
  -2  -8   1    7.32   13.91
  -2  -8  -2   43.83  105.81
  -2  -8  -4  352.98  145.73
   2   8   4   29.41   19.18
   2 -10  -8   -8.34   63.12
  -2  10   7   69.23   81.89
  -2  10   4  327.33  136.13
   2 -10  -3   54.70   29.78
   2  10  -3   17.38   17.08
   2 -10   2 1143.21  467.58
  -2  10  -2 1165.19  476.74
  -2 -10  -3   48.43   83.81
   2  10   3   50.95   78.76
  -2 -10  -4   81.51   74.83
   2  10   4  101.56   65.43
  -2 -10  -5   50.40   47.25
   2  10   5  252.62  105.45
   2  10   5   12.47   56.33
  -2  12   8  -20.48   57.85
  -2  12   6  832.37  337.92
  -2  12   5   50.95   28.17
  -2  12   4  130.47   57.83
  -2 -12   3   99.32   42.46
  -2 -12  -4  183.84   80.00
   2  12   4  210.08   83.20
  -2 -12  -5  611.71  100.62
   2  12   5  488.96   82.69
  -2 -12  -6   13.70   13.81
  -2  14   7   56.67   28.58
  -2  14   6  149.50   65.49
   2 -14  -5   40.55   25.26
   2  14  -4   59.79   27.79
  -2 -14   3  534.56  219.44
   2  14  -3  407.74  167.75
  -2 -14   2    0.60   11.54
   2  14  -2   -0.56   10.01
  -2  14  -2  248.76  102.74
  -2  14  -3  270.33  111.66
  -2 -14  -5   38.96   83.66
   2  14   5   14.24   77.17
  -2 -14  -6   76.66   35.42
  -2 -14  -6   52.91   71.90
   2  14   6   59.95   69.50
  -2 -14  -7   -5.54   44.46
   2 -16  -6   12.91   13.23
   2 -16  -5   21.07   16.66
  -2 -16   4   40.49   20.58
  -2 -16   2    5.27   12.99
   2 -16   3  520.71  213.74
   2 -16   4    4.20   11.05
  -2  16  -4   15.84   13.25
  -2 -16  -6   -7.60   61.29
   2  16   6   18.82   57.81
  -2 -18   5    6.49   11.13
   2  18  -5   18.11   13.61
  -2 -18   4   58.24   26.83
   2  18  -4   50.50   25.53
   2  18  -3   26.06   16.81
  -2 -18   2    2.05   13.01
   2 -18   4   11.07   10.78
  -2  18  -4    8.80   10.49
  -2 -20   4   85.98   38.09
   2  20  -3   13.01   11.69
  -2  20  -3  307.58  126.88
   3  -1  -9   24.73   17.03
  -3  -1   9   16.35   12.18
   3   1  -9    7.50   11.67
  -3  -1   8  100.89   37.70
   3   1  -8   62.03   25.40
  -3   1   8   75.93   30.01
   3  -1  -7   92.13   33.95
   3   1  -7  131.48   45.92
  -3   1   7   83.32   31.12
   3  -1  -6  418.53  135.84
   3  -1  -5  174.06   61.17
  -3  -1   5  453.75  146.26
   3   1  -5  453.54  145.53
  -3   1   5  238.38   78.80
  -3  -1   4  499.75  159.65
  -3   1   4  352.98   66.69
  -3  -1   3  249.37   80.79
   3   1  -3  221.48   72.12
   3   1  -2  223.31   72.18
  -3  -1   1  384.53  122.71
   3   1  -1  490.79  155.70
   3  -1   0 1215.68  496.90
  -3   1   0 1832.88  749.32
   3  -1   4   10.79    9.00
   3  -1   5  145.19   34.50
   3  -1   6   99.68   24.63
   3   1   6   68.40   26.65
  -3   1  -6  103.10   25.18
   3  -1   7   40.88   12.16
   3   1   7   43.40   20.78
  -3  -1  -8  123.16   29.50
   3   1   8  140.06   49.59
  -3  -1  -9   81.63   20.20
   3   1   9  102.78   38.29
  -3   3   9    9.03   11.27
   3  -3  -8  324.68  106.65
  -3   3   8  162.66   58.14
  -3   3   5  283.15   70.43
  -3  -3   2  547.79   56.65
   3   3  -2  515.01   64.26
  -3  -3   1  142.84   60.07
  -3   3   1   16.95    9.37
   3  -3   0 1681.63  380.86
  -3   3   0 2259.55  911.76
  -3   3   0 1649.88  373.74
   3  -3   1  720.00  164.11
  -3   3  -1  710.23  161.89
   3   3   3  137.86   46.70
   3   3   4   60.99   24.28
   3   3   5   39.94   18.16
  -3  -3  -6  181.54   60.34
  -3  -3  -7    8.47   10.74
   3   3   7   24.31   15.89
  -3  -3  -8  229.42   76.21
   3   3   8  255.06   85.29
  -3  -3  -9  103.21   37.39
   3   3   9  106.02   39.19
   3  -5  -7   54.19   58.06
  -3   5   7   76.64   49.93
   3  -5  -6    2.76   62.64
  -3   5   6   40.35   63.65
   3  -5  -5  115.18   28.72
  -3   5   4  565.49  128.65
   3  -5  -1  165.37   72.81
   3   5  -1   20.42   73.51
  -3  -5   0  -19.70   49.83
  -3   5  -1  486.72  199.19
  -3  -5  -4  502.19  204.17
  -3  -5  -6  192.08   63.72
   3   5   6   76.50   32.35
   3   5   7   71.08   28.74
  -3  -5  -8   44.84   20.35
  -3  -5  -9    6.71    9.57
   3   5   9    4.40    9.57
   3  -7  -9   28.91   10.64
  -3   7   9   43.26   11.66
   3  -7  -8   63.35   59.58
   3  -7  -8  145.43   34.44
   3  -7  -7   91.01   70.07
  -3  -7   2  273.99  113.14
   3   7  -2  335.47  138.39
  -3  -7   1   36.70   19.86
  -3  -7   0  471.24  105.65
   3   7   0  520.71  103.10
  -3   7  -1  480.61  196.84
  -3  -7  -5   27.83   17.80
   3  -9  -8   -2.12   60.42
  -3   9   8  -19.53   63.29
  -3   9   3  105.53   49.61
   3  -9  -2   16.73   19.52
  -3  -9   2   27.18   17.96
   3   9  -2   25.12   17.10
  -3   9   2   15.39   19.66
  -3  -9   1    7.35   13.19
  -3  -9  -1  183.16   99.87
   3   9   1  260.56   97.40
   3  -9   2  664.22  271.75
  -3  -9  -2  613.74   97.34
   3   9   2  587.89   93.11
  -3   9  -2  754.00  308.60
   3   9   5   49.69   25.61
  -3  -9  -6  227.79   96.61
  -3  11   5  377.20  155.23
  -3  11   4   31.55   21.78
   3 -11  -3  133.15   58.61
  -3 -11   3  127.13   53.88
   3  11  -3  149.36   63.12
   3 -11   2   32.26   16.47
  -3 -11  -2  152.46   85.52
   3  11   2  114.57   77.09
  -3 -11  -3 1119.60  118.01
   3  11   3  779.24  102.35
  -3 -11  -5   25.18   52.58
  -3  13   6  173.21   74.61
  -3  13   5   87.17   41.77
   3  13  -4  137.00   57.87
  -3  13   4  276.44  115.50
  -3 -13   3   92.84   40.33
   3  13  -3   64.61   29.94
   3  13  -2   15.57   11.62
   3 -13   3  120.57   50.69
  -3 -13  -3   86.82   77.54
   3  13   3   78.92   77.29
  -3  13  -3  106.75   45.17
  -3 -13  -4  124.07   74.10
   3  13   4   92.36   78.60
  -3 -13  -5   34.36   61.96
  -3 -13  -6    7.45   41.30
  -3  15   7    1.78    9.66
  -3  15   6   16.00   15.60
   3 -15  -5    4.89   12.84
  -3 -15   4   37.56   19.64
   3  15  -4   39.90   21.07
  -3 -15   2   22.31   16.09
   3  15  -2   12.14   12.65
   3 -15   2   -1.12   10.52
   3 -15   3   88.67   37.96
  -3  15  -3   62.09   28.50
  -3 -15  -4   71.80   87.43
   3  15   4   50.69   78.55
   3  15   5    5.84   64.96
  -3 -15  -6  132.50   52.27
   3  17  -5   88.67   39.17
  -3 -17   4  190.62   80.02
   3  17  -4  132.18   56.65
   3 -17   4  123.75   52.30
  -3  17  -4  120.67   51.05
  -3 -17  -5   -4.76   61.82
   3  17   5   -7.48   55.88
  -3 -19   4  176.59   74.36
   3  19  -3    0.49   10.61
  -3  19  -4  217.81   90.50
   4   0  -9    1.45   10.20
  -4   0   9    7.28   10.90
   4   0  -8   26.95   16.39
  -4   0   6   21.62   13.66
   4   0  -5  386.77  124.58
  -4   0   5  249.57   37.13
   4   0  -4   81.65   31.92
  -4   0   4   65.85   25.30
  -4   0   0  290.69  119.23
   4  -2  -9   61.37   26.63
  -4  -2   9   67.68   26.97
   4   2  -9   45.66   20.54
  -4  -2   8  145.57   50.50
  -4   2   8   71.86   28.56
  -4  -2   7  326.52  106.26
   4   2  -7  412.42  133.23
   4  -2  -6   12.61   44.72
  -4   2   6   27.44   44.36
  -4  -2   5  258.52   84.48
   4   2  -5  133.81   45.54
  -4  -2   4  238.58   77.92
   4   2  -4  465.54  148.85
  -4  -2   3  745.25  236.14
   4   2  -3  998.88  315.93
  -4  -2   2  123.34   40.55
  -4  -2   1   14.69    7.62
   4   2  -1   11.58   10.67
  -4  -2   0  337.10  113.63
  -4  -2  -1  121.33   39.61
  -4  -2  -2  583.20  184.91
   4   2   2  804.48  254.45
  -4  -2  -3  711.66  225.75
   4   2   3 1116.75  352.78
   4  -2   4   13.50    7.77
  -4   2  -4   25.02   10.82
   4  -2   5  264.83   61.23
  -4  -2  -5  297.00   96.18
   4   2   5  393.08  126.56
  -4  -2  -6   44.56   18.99
   4   2   6   47.82   20.68
  -4   2  -6   31.88   11.32
   4  -2   7   75.01   19.34
  -4  -2  -7  115.71   41.55
   4   2   7  116.60   41.95
  -4  -2  -8   62.53   25.85
   4   2   8   85.62   32.75
   4  -4  -8    2.36   48.67
   4  -4  -1   36.82   13.50
  -4  -4   1   58.71   26.97
   4  -4   0  161.44   39.90
  -4   4   0  149.09   36.72
   4  -4   1   87.67   24.45
  -4   4  -1   96.24   26.38
   4  -4   2  498.93  114.30
   4   4   4   13.77   11.05
   4   4   4  127.56   43.75
  -4  -4  -5  118.54   40.69
   4   4   6  210.08   70.33
   4   4   7   22.29   15.76
  -4  -4  -8    5.57    8.24
   4   4   8   11.79   11.60
   4  -6  -9    7.06   42.48
   4  -6  -8  -27.32   55.23
  -4   6   8   -4.23   61.58
  -4   6   5 1030.23  233.69
  -4   6   4 1150.13  260.96
  -4  -6   2   91.16   39.65
   4   6  -2  105.59   45.35
   4  -6  -1  366.00  152.26
   4   6  -1  257.50  106.42
   4  -6   1 2151.66  879.18
  -4   6  -1 2218.83  906.67
  -4  -6  -4  830.54  336.29
  -4  -6  -5  622.09  252.02
   4   6   8   16.76   12.98
   4  -8  -8   11.35    9.63
  -4  -8   2  373.53  153.75
  -4  -8   1   22.21   14.21
  -4  -8   0  113.98   76.95
   4   8   0  112.08   64.55
   4  -8   1  175.35   72.33
  -4  -8  -6  315.93  129.59
  -4  10   4   70.49   34.02
   4 -10  -3  473.08  194.63
  -4 -10   3  753.19  308.60
   4  10  -3  703.51  288.45
  -4  10   2  177.63   75.87
  -4 -10  -1  611.91   92.09
   4  10   1  454.15   84.91
   4 -10   2  339.95  139.48
  -4  10  -2  264.42  108.81
  -4 -10  -6   82.59   37.27
   4  10   6   40.77   22.58
  -4 -10  -7    6.97   10.02
  -4  12   5   61.25   31.84
  -4  12   4   15.70   19.15
  -4  12   3    3.24   14.39
   4  12   1  261.57   81.87
   4  12   2   57.12   72.47
  -4 -12  -3   60.36   59.16
   4  12   3   19.42   47.90
  -4  14   6   18.65   16.22
  -4  14   5  249.17  106.10
  -4 -14   4  149.09   62.96
   4  14  -4  150.97   63.72
  -4  14   4  179.54   77.66
  -4 -14   3  408.14  168.16
  -4 -14   2   23.51   16.09
   4  14  -2   20.80   15.10
   4  14   2  517.05   97.04
  -4  14  -2  672.57  275.42
   4 -14   3  135.72   56.73
  -4 -14  -3  132.42   83.87
   4  14   3   72.39   75.99
  -4 -14  -4  106.99   71.51
   4  14   4   54.90   58.26
  -4  16   6   32.47   20.56
   4 -16  -5   16.34   14.36
   4 -16  -4   80.73   37.88
   4  16  -4   38.62   20.48
  -4 -16   2   -0.70   14.44
   4  16  -2    2.17   13.03
   4 -16   2    1.65    9.73
   4 -16   3   67.95   29.94
   4  16   3   60.40   67.66
  -4 -16  -4  -24.83   63.51
  -4  16  -4    5.32    9.99
  -4 -16  -5    0.55   55.65
   4  16   5  -13.17   47.15
  -4 -18   4   14.09   13.36
   4  18  -4   19.86   14.71
  -4 -18   2    0.25   13.49
   5  -1  -9   14.57   11.93
  -5  -1   9    2.74    8.67
  -5   1   9    6.05   10.62
  -5  -1   8    4.23   10.31
   5   1  -8   15.26   13.11
   5  -1  -7   89.00   41.28
  -5  -1   7   58.81   24.04
   5   1  -7   50.30   21.44
  -5   1   7   26.44   15.69
   5  -1  -6   33.30   17.36
   5   1  -6   44.60   18.70
  -5  -1   5   29.05   14.20
  -5  -1   4  115.58   39.76
   5   1  -4  177.73   58.26
  -5  -1   3  372.52  119.25
   5   1  -3  203.77   66.77
   5  -1   0  124.66   51.44
  -5  -3   8    5.28    9.87
  -5   3   8    8.17   42.24
  -5  -3   7  315.93  104.27
  -5  -3   1  492.82  202.10
   5   3  -1  730.39  299.03
   5  -3   1  282.54  115.67
  -5  -3  -1  415.47  132.01
   5   3   1  303.10   96.61
  -5   3  -1  552.27  223.92
  -5  -3  -2  522.14  165.64
  -5  -3  -3   20.27   10.38
   5   3   3   18.73   10.68
  -5   3  -3    6.93    7.71
   5   3   4   10.00    8.77
  -5   3  -4   13.97    9.26
   5  -3   5  167.30   39.92
   5   3   5   58.97   22.94
  -5  -3  -6    3.96    8.50
   5   3   6   11.83   10.96
  -5   3  -6   13.58   10.83
   5  -3   7  241.23   56.26
  -5  -3  -7  230.84   76.19
   5   3   7  312.27  102.68
   5  -3   8   52.05   14.26
  -5  -3  -8   50.56   20.80
  -5  -5   3  140.16   35.66
   5  -5  -1   27.09   13.11
   5  -5   0  329.57   76.95
  -5   5   0  260.96  108.44
  -5   5   0  322.65   74.95
  -5   5  -1  804.48  183.51
   5  -5   2  232.68   55.08
  -5   5  -2  223.51   52.62
   5  -5   3   41.81   14.52
  -5  -5  -4   48.39   18.85
  -5  -5  -5  219.24   72.18
   5   5   5  196.76   81.75
   5   5   5  250.79   82.50
  -5  -5  -6   17.92   11.19
  -5  -5  -7   14.30    9.96
   5   5   7    8.87   11.30
  -5   7   5  346.47   79.84
  -5   7   4    7.81    9.43
   5  -7  -3   46.53   16.14
  -5   7   3   28.32   10.68
   5   7  -2  120.63   51.11
   5   7  -2  121.98   51.68
  -5   7  -1   29.03   13.19
   5   7   5   51.26   24.49
  -5  -7  -7   44.34   19.86
   5  -9  -7   61.23   17.50
   5   9  -3  304.33  125.42
  -5   9   3  303.72  126.03
   5  -9  -2   61.98   30.78
  -5  -9   2   71.41   31.90
   5  -9  -1  223.11   93.44
  -5  -9   1   62.31   28.34
   5   9  -1  296.79   59.13
  -5  -9  -6   43.79   21.88
   5   9   6   33.57   18.43
  -5  -9  -7   61.41   27.60
  -5  11   4   19.77   17.92
   5 -11  -3  452.73  186.08
  -5 -11   3  979.13  401.02
   5  11  -3  914.20  374.55
  -5  11   2   66.99   32.92
  -5 -11   0   50.10   66.16
  -5 -11  -1  136.90   60.56
   5  11   1   93.52   43.93
   5 -11   2  584.83  239.60
  -5 -11  -2  -10.68   43.66
  -5  11  -2  515.83  211.10
   5 -13  -5  174.63   74.71
  -5  13   5  141.36   61.86
  -5 -13   4  230.23   95.80
   5  13  -4  259.33  107.58
  -5  13   3   89.73   41.36
   5  13  -2   16.23   12.63
  -5 -13  -1  407.53   86.09
   5  13   1  474.30   80.55
  -5 -13  -2   89.71   74.20
   5  13   2   38.31   63.06
  -5 -13  -3   17.52   48.00
  -5  13  -3   95.08   40.16
  -5 -13  -4  -11.28   41.08
  -5 -15   4   66.91   30.37
  -5 -15   2    2.66   13.96
   5 -15   2    5.28    9.06
  -5 -15  -2   -5.66   76.17
   5  15   2   38.01   66.10
   5 -15   3   45.25   21.07
  -5 -15  -3   23.25   68.38
   5  15   3  141.36   55.17
  -5  15  -3   77.07   33.45
   5  15   4  -19.62   33.24
   5 -17  -4    8.62   11.01
  -5 -17   4   13.63   11.85
   5  17  -4   10.02   13.01
   5 -17   3  115.20   48.53
  -5 -17  -3   34.40   57.63
   5  17   3   94.13   55.69
   6   0  -8   78.88   29.66
  -6   0   8   71.51   28.05
   6   0  -7   81.51   30.49
  -6   0   7   48.96   36.84
   6   0  -5    4.02   11.10
  -6   0   0  441.12  180.70
  -6   2   8  -15.22   36.40
  -6  -2   7   64.86   25.26
  -6  -2   6  234.51   31.25
   6   2  -6  218.42   71.80
  -6  -2   5  251.00   81.73
   6   2  -5  224.33   72.96
   6   2  -4  669.92  212.32
  -6  -2   3   44.82   16.62
   6  -2   0  966.51  395.11
  -6   2   0  744.43  304.33
   6  -2   2  502.60  203.97
  -6   2  -7   37.82   11.94
   6   4  -6   22.66   11.42
   6  -4   1  215.17   88.53
  -6  -4  -2   18.97    9.12
   6   4   2   29.37   11.90
  -6  -4  -4  744.43  235.93
  -6   4  -4  638.99  146.12
   6  -4   5  572.82  131.26
  -6  -4  -5  545.14  173.88
   6   4   5  515.83  208.86
   6   4   5  653.64  209.67
   6  -4   6   72.39   19.72
   6   4   6   79.86   30.39
  -6   4  -6   79.65   21.96
   6  -4   7    2.43    7.73
  -6  -4  -7    2.28    6.27
   6   4   7    4.58    9.09
  -6   4  -7   15.97    8.91
  -6  -6   4   70.98   35.34
   6   6  -4   80.71   28.78
  -6  -6   2   23.67   13.59
  -6   6   2    5.17    7.52
   6   6  -1    0.90    8.12
  -6   6   1    7.49    9.02
   6  -6   0 1195.93  271.55
  -6   6   0 1223.62  495.06
  -6   6   0 1080.51  245.50
  -6   6  -1  468.19  107.95
   6  -6   2   62.94   18.70
  -6   6  -2   36.82   13.88
   6  -6   3  195.81   46.74
  -6  -6  -5   45.01   18.18
   6   6   6   11.63   10.61
  -6   8   7   25.28    9.72
  -6   8   5   84.36   22.33
   6  -8  -4   27.07   11.76
  -6   8   4   45.46   15.53
  -6  -8   3   29.11   44.87
   6   8  -3   46.37   38.39
   6  -8  -2  178.32   42.83
  -6  -8   2  276.84  114.28
   6   8  -2  329.16  135.64
  -6   8   2  332.42  137.14
  -6  -8   1   23.65   13.57
   6   8  -1    4.47    8.53
  -6  -8  -6   26.06   14.27
   6 -10  -7    8.83   10.61
  -6 -10   3   12.88   12.89
  -6  10   3    9.10   15.02
   6 -10  -2  118.54   52.17
  -6 -10   2  106.18   61.68
   6  10  -2  221.07   55.76
  -6 -10   1  254.04   59.20
  -6  10  -2  927.43  379.23
   6 -12  -4  158.10   68.07
   6  12  -4  117.50   50.16
  -6  12   4   80.79   38.23
   6 -12  -3   43.05   24.98
  -6 -12   3  104.71   45.19
   6  12  -3  113.71   49.08
   6 -12  -2   42.79   23.19
   6  12  -2   66.73   31.17
   6  12  -1   75.09   59.68
  -6 -12   0   95.21   68.27
   6  12   0   66.16   51.97
   6 -12   2  104.00   43.48
   6 -14  -5   12.92   11.60
  -6 -14   4  160.85   67.73
   6  14  -4  167.87   70.86
  -6 -14   3   57.43   27.24
  -6  14   3   28.70   17.85
  -6 -14   2  160.48   68.11
   6  14  -2  113.39   48.77
  -6 -14   0   45.15   71.53
   6  14   0   19.57   56.63
  -6 -14  -1   49.53   64.63
   6  14   1   14.33   59.11
   6  14   2    2.13   38.84
  -6  14  -2    8.66    8.26
  -6  14  -3   15.65    9.86
   6 -16  -3   21.66   15.99
  -6 -16   2    0.72   12.74
   6  16  -2   -3.52   10.16
  -6 -16  -1   12.21   60.56
   6  16   1    5.76   51.30
   6  16   2   13.83   50.36
   7   1  -7   78.45   28.78
   7   1  -6   33.55   15.58
  -7  -1   5   87.90   31.69
  -7  -1   1  121.92   50.67
   7   1  -1  115.48   47.86
   7  -1   0    7.11    5.73
   7   3  -7   70.09   26.26
   7   3  -7   67.81   16.08
   7   3  -6   12.85    9.98
  -7  -3   5  482.44  154.11
   7   3  -5  445.81  142.25
  -7  -3   4  197.11   64.06
   7   3  -4  186.34   60.50
  -7  -3   3    3.93    5.74
   7   3  -3   23.78   10.78
  -7  -3   2  646.93  205.19
   7   3  -2  513.39  162.97
  -7  -3   1  799.19  327.13
   7   3  -1  656.69  215.98
   7  -3   0  126.60   51.99
   7   3   3   33.38   14.57
   7   3   5  221.27   73.06
   7   3   6   80.63   29.86
  -7  -5   2  565.09  231.66
   7   5  -2  559.59  229.21
  -7  -5  -2   23.47   10.97
  -7   5  -2    7.01    8.49
   7  -5   3  163.88   39.47
  -7  -5  -3  345.25  110.98
   7   5   3  183.20   60.01
  -7  -5  -4   48.63   18.91
  -7   5  -4   40.92   14.66
   7  -5   5  139.06   34.73
   7   5   5   75.99   28.25
   7  -5   6   66.02   18.00
  -7  -5  -6   70.94   25.73
   7   5   6   90.16   37.86
  -7   5  -6   59.05   17.67
  -7  -7   2   24.45   14.06
   7   7  -2   19.82   13.27
  -7   7   1  108.07   27.75
   7  -7   0  298.22   70.03
  -7   7   0  234.71   98.65
  -7   7   0  284.38   66.38
   7  -7   1   17.66    9.71
  -7   7  -1   24.90   13.47
   7  -7   2   23.80   11.86
  -7   7  -2   22.07   11.97
   7  -7   3  306.57   72.02
  -7   7  -3  321.83   75.16
   7  -7   4   11.85    9.73
   7  -9  -6    0.89    7.86
  -7   9   6    1.27    7.89
  -7   9   5  212.52   50.44
   7  -9  -4  270.74   63.88
   7   9  -4  199.39   41.99
  -7   9   4  358.67   83.77
  -7  -9   3  174.63   49.57
  -7  -9   3  253.43  104.88
   7   9  -3  148.28   62.23
  -7   9   3  197.27   47.15
   7  -9  -2  109.03   29.01
  -7   9   2  121.00   52.87
  -7   9   2   82.91   21.84
   7  -9  -1  107.16   48.88
   7  -9  -1   58.69   17.61
   7  11  -3  118.64   46.25
  -7  11   3  134.33   58.24
   7 -11  -2  283.97  117.76
  -7 -11   2  391.86   66.71
   7  11  -2  255.47   51.79
   7 -11   2  174.15   71.63
  -7  11  -2  187.52   77.25
   7 -13  -4   78.58   35.38
  -7 -13   4  141.42   59.85
   7  13  -4  139.16   58.79
  -7 -13   3   19.66   15.23
   7  13  -2   -0.77   10.26
   7  13  -2    5.48   47.31
   7  13  -1   -2.44   45.84
  -7 -15   2    1.93    9.53
   7  15  -1    4.97   42.95
  -7 -15   0    0.80   47.51
   7  15   0    0.77   46.07
  -7 -15  -1   31.53   41.30
   8   0  -1  172.21   71.17
  -8   0   0 1320.72  540.06
  -8  -2   6   37.64   16.16
   8   2  -5   18.75   10.18
  -8  -2   4   59.99   23.47
  -8  -2   1   89.75   38.33
   8   2  -1   80.51   34.16
  -8  -4   6   69.05   25.16
  -8  -4   5   61.39   22.55
  -8  -4   4   48.53   18.23
  -8  -4   3  120.47   39.74
  -8  -4   2  480.20  152.95
   8   4  -2  706.16  289.06
  -8  -4   1   25.77    9.29
  -8  -4  -1  158.35   51.26
   8   4   1  226.57   72.90
   8  -4   2  221.48   91.01
  -8  -4  -2  168.34   54.62
   8   4   2  237.36   76.13
  -8  -4  -3   49.43   18.36
   8   4   3   21.01   10.86
  -8  -4  -4   38.49   15.72
   8   6  -2   74.40   32.49
   8   6  -1   35.54   17.51
  -8   6   0  110.33   47.04
  -8   6  -2   35.36   12.65
   8  -6   3   54.55   16.18
  -8  -6  -3   63.72   22.49
  -8   6  -4   32.94   12.85
  -8  -8   3  253.23  105.14
   8   8  -3  181.15   75.40
  -8   8   3    4.72    7.46
   8  -8  -2    2.89    9.41
  -8  -8   2   74.77   33.57
  -8  -8   1    8.98   10.57
   8   8  -1    2.48    8.66
  -8   8   1    8.02   11.39
  -8   8   1   32.37   13.52
   8  -8   0   26.85   13.20
  -8   8   0   24.63   11.09
   8  -8   1  211.10   50.42
  -8   8  -1  278.27   66.44
  -8   8  -2   22.49   12.72
   8  -8   3   41.02   15.50
  -8   8  -3   34.85   13.17
  -8 -10   4   20.09   32.37
   8  10  -4   26.67   29.98
  -8  10   3   67.68   19.35
   8 -10  -2   29.98   14.65
  -8  10   2   15.51   15.09
  -8  10   2   23.04   10.64
   8 -10  -1   22.49   16.27
   8 -10  -1   20.07   12.57
  -8 -10   1    0.98    9.34
   8 -10   0    7.30    8.89
   8 -10   0   12.24   11.35
   8 -12  -2   31.74   18.00
  -8 -12   2   17.66   30.80
   8  12  -2   28.91   16.31
   8 -12  -1    4.79    7.76
  -8  12   1    2.65    8.94
  -9  -1   1   34.85   16.43
   9   1  -1   21.94   11.78
  -9  -1   0  120.71   50.38
  -9  -3   1   38.64   19.18
  -9   3   0  125.36   51.75
   9   5  -1   -0.82    7.86
  -9   5  -1   30.62   15.00
   9  -5   2   40.90   18.70
  -9  -5  -2   20.03    8.33
   9   5   2    8.34    5.64
   9   7  -3   14.45   10.49
  -9   7   0   12.07    9.95
  -9   7  -1    1.49    7.70
   0   0   0    0.00    0.00

_computing_structure_solution     'SHELXT 2014/5 (Sheldrick, 2014)'
;
_shelx_hkl_checksum     242
