# Supplementary material for: High-throughput phase elucidation of polycrystalline materials using serial rotation electron diffraction
Source: Nat Chem. 2023 Jan 30;15(4):483–90. doi: 10.1038/s41557-022-01131-8 (PMC10070184; doi:10.1038/s41557-022-01131-8)
Supplement: Supplementary file 6 — Crystallographic data for the zeolite phases in product B determined by SerialRED. [file 41557_2022_1131_MOESM6_ESM.zip]

Archive with 1 entries (1 files):
- Product B_SerialRED_structures/Product_B_SerialRED_IWV.cif
