# Supplementary material for: High-throughput phase elucidation of polycrystalline materials using serial rotation electron diffraction
Source: Nat Chem. 2023 Jan 30;15(4):483–90. doi: 10.1038/s41557-022-01131-8 (PMC10070184; doi:10.1038/s41557-022-01131-8)
Supplement: Supplementary file 6 — Crystallographic data for the zeolite phases in product B determined by SerialRED. [file 41557_2022_1131_MOESM6_ESM.zip › Product B_SerialRED_structures/Product_B_SerialRED_IWV.cif]

 
data_2_a
 
_audit_creation_method            'SHELXL-2014/7'
_shelx_SHELXL_version_number      '2014/7'
_chemical_name_systematic         ?
_chemical_name_common             ?
_chemical_melting_point           ?
_chemical_formula_moiety          ?
_chemical_formula_sum
 'O1.77 Si0.86' 
_chemical_formula_weight          52.62

loop_
 _atom_type_symbol
 _atom_type_description
 _atom_type_scat_dispersion_real
 _atom_type_scat_dispersion_imag
 _atom_type_scat_source
 'O'  'O'   0.0000   0.0000
 'International Tables Vol C Tables 4.2.6.8 and 6.1.1.4'
 'Si'  'Si'   0.0000   0.0000
 'International Tables Vol C Tables 4.2.6.8 and 6.1.1.4'
 
_space_group_crystal_system       orthorhombic
_space_group_IT_number            69
_space_group_name_H-M_alt         'F m m m'
_space_group_name_Hall            '-F 2 2'
 
_shelx_space_group_comment
;
The symmetry employed for this shelxl refinement is uniquely defined
by the following loop, which should always be used as a source of
symmetry information in preference to the above space-group names.
They are only intended as comments.
;
 
loop_
 _space_group_symop_operation_xyz
 'x, y, z'
 '-x, -y, z'
 '-x, y, -z'
 'x, -y, -z'
 'x, y+1/2, z+1/2'
 '-x, -y+1/2, z+1/2'
 '-x, y+1/2, -z+1/2'
 'x, -y+1/2, -z+1/2'
 'x+1/2, y, z+1/2'
 '-x+1/2, -y, z+1/2'
 '-x+1/2, y, -z+1/2'
 'x+1/2, -y, -z+1/2'
 'x+1/2, y+1/2, z'
 '-x+1/2, -y+1/2, z'
 '-x+1/2, y+1/2, -z'
 'x+1/2, -y+1/2, -z'
 '-x, -y, -z'
 'x, y, -z'
 'x, -y, z'
 '-x, y, z'
 '-x, -y+1/2, -z+1/2'
 'x, y+1/2, -z+1/2'
 'x, -y+1/2, z+1/2'
 '-x, y+1/2, z+1/2'
 '-x+1/2, -y, -z+1/2'
 'x+1/2, y, -z+1/2'
 'x+1/2, -y, z+1/2'
 '-x+1/2, y, z+1/2'
 '-x+1/2, -y+1/2, -z'
 'x+1/2, y+1/2, -z'
 'x+1/2, -y+1/2, z'
 '-x+1/2, y+1/2, z'
 
_cell_length_a                    13.980(3)
_cell_length_b                    25.750(5)
_cell_length_c                    28.820(6)
_cell_angle_alpha                 90
_cell_angle_beta                  90
_cell_angle_gamma                 90
_cell_volume                      10375(4)
_cell_formula_units_Z             176
_cell_measurement_temperature     293(2)
_cell_measurement_reflns_used     ?
_cell_measurement_theta_min       ?
_cell_measurement_theta_max       ?
 
_exptl_crystal_description        ?
_exptl_crystal_colour             ?
_exptl_crystal_density_meas       ?
_exptl_crystal_density_method     ?
_exptl_crystal_density_diffrn     1.482          
_exptl_crystal_F_000              1503
_exptl_transmission_factor_min    ?
_exptl_transmission_factor_max    ?
_exptl_crystal_size_max           ?
_exptl_crystal_size_mid           ?
_exptl_crystal_size_min           ?
_exptl_absorpt_coefficient_mu     0.000
_shelx_estimated_absorpt_T_min    ?
_shelx_estimated_absorpt_T_max    ?
_exptl_absorpt_correction_type    ?
_exptl_absorpt_correction_T_min   ?
_exptl_absorpt_correction_T_max   ?
_exptl_absorpt_process_details    ?
_exptl_absorpt_special_details    ?
_diffrn_ambient_temperature       293(2)
_diffrn_radiation_wavelength      0.0251
_diffrn_radiation_type            ?
_diffrn_source                    ?
_diffrn_measurement_device_type   ?
_diffrn_measurement_method        ?
_diffrn_detector_area_resol_mean  ?
_diffrn_reflns_number             14281
_diffrn_reflns_av_unetI/netI      0.1746
_diffrn_reflns_av_R_equivalents   0.2735
_diffrn_reflns_limit_h_min        -14
_diffrn_reflns_limit_h_max        14
_diffrn_reflns_limit_k_min        -28
_diffrn_reflns_limit_k_max        28
_diffrn_reflns_limit_l_min        -31
_diffrn_reflns_limit_l_max        31
_diffrn_reflns_theta_min          0.075
_diffrn_reflns_theta_max          0.789
_diffrn_reflns_theta_full         0.789
_diffrn_measured_fraction_theta_max   0.946
_diffrn_measured_fraction_theta_full  0.946
_diffrn_reflns_Laue_measured_fraction_max    0.946
_diffrn_reflns_Laue_measured_fraction_full   0.946
_diffrn_reflns_point_group_measured_fraction_max   0.946
_diffrn_reflns_point_group_measured_fraction_full  0.946
_reflns_number_total              1875
_reflns_number_gt                 1491
_reflns_threshold_expression      'I > 2\s(I)'
_reflns_Friedel_coverage          0.000
_reflns_Friedel_fraction_max      .
_reflns_Friedel_fraction_full     .
 
_reflns_special_details
;
 Reflections were merged by SHELXL according to the crystal
 class for the calculation of statistics and refinement.
 
 _reflns_Friedel_fraction is defined as the number of unique
 Friedel pairs measured divided by the number that would be
 possible theoretically, ignoring centric projections and
 systematic absences.
;
 
_computing_data_collection        ?
_computing_cell_refinement        ?
_computing_data_reduction         ?
_computing_structure_solution     ?
_computing_structure_refinement 'SHELXL-2014/7 (Sheldrick, 2014)'
_computing_molecular_graphics     ?
_computing_publication_material   ?
_refine_special_details           ?
_refine_ls_structure_factor_coef  Fsqd
_refine_ls_matrix_type            full
_refine_ls_weighting_scheme       calc
_refine_ls_weighting_details
'w=1/[\s^2^(Fo^2^)+(0.2000P)^2^] where P=(Fo^2^+2Fc^2^)/3'
_atom_sites_solution_primary      ?
_atom_sites_solution_secondary    ?
_atom_sites_solution_hydrogens    .
_refine_ls_hydrogen_treatment     undef
_refine_ls_extinction_method      none
_refine_ls_extinction_coef        .
_refine_ls_number_reflns          1875
_refine_ls_number_parameters      151
_refine_ls_number_restraints      32
_refine_ls_R_factor_all           0.2256
_refine_ls_R_factor_gt            0.2076
_refine_ls_wR_factor_ref          0.4903
_refine_ls_wR_factor_gt           0.4767
_refine_ls_goodness_of_fit_ref    1.749
_refine_ls_restrained_S_all       1.768
_refine_ls_shift/su_max           0.009
_refine_ls_shift/su_mean          0.002
 
loop_
 _atom_site_label
 _atom_site_type_symbol
 _atom_site_fract_x
 _atom_site_fract_y
 _atom_site_fract_z
 _atom_site_U_iso_or_equiv
 _atom_site_adp_type
 _atom_site_occupancy
 _atom_site_site_symmetry_order  
 _atom_site_calc_flag
 _atom_site_refinement_flags_posn
 _atom_site_refinement_flags_adp
 _atom_site_refinement_flags_occupancy
 _atom_site_disorder_assembly
 _atom_site_disorder_group
Si1 Si 0.1114(3) 0.56150(15) 0.55421(15) 0.054(2) Uani 1 1 d . . . . .
Si2 Si 0.1954(4) 0.59798(17) 0.6487(2) 0.065(2) Uani 1 1 d . . . . .
Si3 Si 0.2915(5) 0.5000 0.6971(3) 0.068(2) Uani 1 2 d S T P . .
Si4 Si 0.2880(3) 0.69303(19) 0.69685(17) 0.063(2) Uani 1 1 d . . . . .
Si5 Si 0.0000 0.5991(3) 0.7060(3) 0.084(3) Uani 1 2 d DS T P . .
Si6 Si 0.5000 0.5000 0.7294(4) 0.078(3) Uani 1 4 d DS T P . .
Si7 Si 0.5000 0.6955(4) 0.7251(3) 0.078(3) Uani 1 2 d S TU P . .
O1 O 0.0000 0.6531(6) 0.7349(11) 0.201(12) Uani 1 2 d DS TU P . .
O2 O 0.0000 0.5513(4) 0.7406(8) 0.191(11) Uani 1 2 d DS TU P . .
O3 O 0.2500 0.6777(6) 0.7500 0.089(4) Uani 1 2 d S T P . .
O4 O 0.1802(8) 0.5949(3) 0.5909(4) 0.092(3) Uani 1 1 d . . . . .
O5 O 0.1511(11) 0.5729(6) 0.5000 0.097(4) Uani 1 2 d S T P . .
O6 O 0.2502(8) 0.6513(4) 0.6576(4) 0.104(4) Uani 1 1 d . . . . .
O7 O 0.4063(9) 0.5000 0.6964(5) 0.100(5) Uani 1 2 d S T P . .
O8 O 0.0905(7) 0.5992(5) 0.6739(4) 0.114(4) Uani 1 1 d . . . . .
O9 O 0.4044(7) 0.6897(5) 0.6930(4) 0.106(4) Uani 1 1 d . . . . .
O10 O 0.0000 0.5828(7) 0.5617(5) 0.097(4) Uani 1 2 d S T P . .
O11 O 0.2500 0.7500 0.6812(6) 0.111(5) Uani 1 2 d S T P . .
O12 O 0.1212(13) 0.5000 0.5684(6) 0.116(5) Uani 1 2 d S T P . .
O13 O 0.2578(10) 0.5510(5) 0.6683(5) 0.125(5) Uani 1 1 d . . . . .
O14 O 0.2500 0.5000 0.7500 0.110(6) Uani 1 4 d S TU P . .
O15 O 0.5000 0.7500 0.7500 0.227(9) Uani 2 4 d S TU P . .
 
loop_
 _atom_site_aniso_label
 _atom_site_aniso_U_11
 _atom_site_aniso_U_22
 _atom_site_aniso_U_33
 _atom_site_aniso_U_23
 _atom_site_aniso_U_13
 _atom_site_aniso_U_12
Si1 0.059(3) 0.056(3) 0.047(3) -0.0055(18) -0.0034(19) -0.0052(18)
Si2 0.064(4) 0.060(3) 0.070(4) -0.005(2) 0.002(2) -0.0059(18)
Si3 0.047(4) 0.082(5) 0.074(5) 0.000 -0.001(3) 0.000
Si4 0.054(3) 0.069(3) 0.067(4) -0.006(2) -0.005(2) -0.0050(19)
Si5 0.049(5) 0.131(8) 0.071(5) 0.005(4) 0.000 0.000
Si6 0.055(6) 0.117(9) 0.062(7) 0.000 0.000 0.000
Si7 0.052(4) 0.118(6) 0.064(5) 0.007(4) 0.000 0.000
O1 0.201(14) 0.202(15) 0.201(14) -0.027(10) 0.000 0.000
O2 0.188(13) 0.192(14) 0.193(14) 0.030(9) 0.000 0.000
O3 0.093(8) 0.100(9) 0.075(8) 0.000 0.011(6) 0.000
O4 0.105(7) 0.094(6) 0.078(7) -0.016(4) -0.019(5) -0.010(4)
O5 0.125(10) 0.098(9) 0.068(8) 0.000 0.000 -0.013(7)
O6 0.128(9) 0.091(7) 0.093(7) -0.017(5) -0.009(5) -0.027(6)
O7 0.071(8) 0.151(13) 0.080(9) 0.000 0.002(6) 0.000
O8 0.069(6) 0.180(12) 0.093(8) -0.004(6) 0.008(5) 0.000(5)
O9 0.076(6) 0.135(9) 0.106(8) 0.005(6) 0.000(5) -0.016(5)
O10 0.092(9) 0.123(10) 0.076(8) -0.013(7) 0.000 0.000
O11 0.156(13) 0.081(9) 0.097(10) 0.000 0.000 0.020(8)
O12 0.153(13) 0.066(8) 0.128(13) 0.000 -0.008(10) 0.000
O13 0.144(10) 0.111(9) 0.121(10) 0.004(7) -0.015(8) 0.047(7)
O14 0.100(9) 0.128(10) 0.102(10) 0.000 0.011(8) 0.000
O15 0.239(13) 0.208(11) 0.234(13) -0.043(8) 0.000 0.000
 
_geom_special_details
;
 All esds (except the esd in the dihedral angle between two l.s. planes)
 are estimated using the full covariance matrix.  The cell esds are taken
 into account individually in the estimation of esds in distances, angles
 and torsion angles; correlations between esds in cell parameters are only
 used when they are defined by crystal symmetry.  An approximate (isotropic)
 treatment of cell esds is used for estimating esds involving l.s. planes.
;
 
loop_
 _geom_bond_atom_site_label_1
 _geom_bond_atom_site_label_2
 _geom_bond_distance
 _geom_bond_site_symmetry_2
 _geom_bond_publ_flag
Si1 O12 1.641(6) . ?
Si1 O10 1.666(7) . ?
Si1 O4 1.668(9) . ?
Si1 O5 1.684(7) . ?
Si2 O6 1.592(9) . ?
Si2 O13 1.595(12) . ?
Si2 O8 1.638(12) . ?
Si2 O4 1.681(12) . ?
Si3 O7 1.604(14) . ?
Si3 O13 1.623(12) 19_565 ?
Si3 O13 1.623(12) . ?
Si3 O14 1.631(7) . ?
Si4 O11 1.624(7) . ?
Si4 O9 1.633(11) . ?
Si4 O6 1.648(10) . ?
Si4 O3 1.668(6) . ?
Si5 O8 1.566(12) . ?
Si5 O8 1.566(12) 20 ?
Si5 O2 1.585(14) . ?
Si5 O1 1.622(17) . ?
Si6 O2 1.580(13) 26_556 ?
Si6 O2 1.580(13) 25_566 ?
Si6 O7 1.619(15) . ?
Si6 O7 1.619(15) 2_665 ?
Si7 O15 1.576(9) . ?
Si7 O1 1.59(2) 26_556 ?
Si7 O9 1.632(11) 20_655 ?
Si7 O9 1.632(11) . ?
O1 Si7 1.59(2) 26_456 ?
O2 Si6 1.580(13) 25_566 ?
O3 Si4 1.668(6) 11_556 ?
O5 Si1 1.684(7) 18_556 ?
O10 Si1 1.666(7) 20 ?
O11 Si4 1.624(7) 14_565 ?
O12 Si1 1.641(6) 19_565 ?
O14 Si3 1.631(7) 25_566 ?
O15 Si7 1.576(9) 21_666 ?
 
loop_
 _geom_angle_atom_site_label_1
 _geom_angle_atom_site_label_2
 _geom_angle_atom_site_label_3
 _geom_angle
 _geom_angle_site_symmetry_1
 _geom_angle_site_symmetry_3
 _geom_angle_publ_flag
O12 Si1 O10 111.3(9) . . ?
O12 Si1 O4 107.0(7) . . ?
O10 Si1 O4 106.7(6) . . ?
O12 Si1 O5 111.8(9) . . ?
O10 Si1 O5 111.7(8) . . ?
O4 Si1 O5 107.9(6) . . ?
O6 Si2 O13 109.5(8) . . ?
O6 Si2 O8 110.0(7) . . ?
O13 Si2 O8 110.3(8) . . ?
O6 Si2 O4 105.1(6) . . ?
O13 Si2 O4 112.6(6) . . ?
O8 Si2 O4 109.2(6) . . ?
O7 Si3 O13 106.5(7) . 19_565 ?
O7 Si3 O13 106.5(7) . . ?
O13 Si3 O13 108.0(11) 19_565 . ?
O7 Si3 O14 111.6(7) . . ?
O13 Si3 O14 112.0(5) 19_565 . ?
O13 Si3 O14 112.0(5) . . ?
O11 Si4 O9 110.8(5) . . ?
O11 Si4 O6 107.1(6) . . ?
O9 Si4 O6 103.8(6) . . ?
O11 Si4 O3 111.3(7) . . ?
O9 Si4 O3 111.5(5) . . ?
O6 Si4 O3 112.0(6) . . ?
O8 Si5 O8 107.8(10) . 20 ?
O8 Si5 O2 111.8(7) . . ?
O8 Si5 O2 111.8(7) 20 . ?
O8 Si5 O1 107.6(9) . . ?
O8 Si5 O1 107.6(8) 20 . ?
O2 Si5 O1 110.0(13) . . ?
O2 Si6 O2 113.5(16) 26_556 25_566 ?
O2 Si6 O7 108.8(5) 26_556 . ?
O2 Si6 O7 108.8(5) 25_566 . ?
O2 Si6 O7 108.8(5) 26_556 2_665 ?
O2 Si6 O7 108.8(5) 25_566 2_665 ?
O7 Si6 O7 108.0(11) . 2_665 ?
O15 Si7 O1 106.3(11) . 26_556 ?
O15 Si7 O9 109.9(6) . 20_655 ?
O1 Si7 O9 110.4(7) 26_556 20_655 ?
O15 Si7 O9 109.9(6) . . ?
O1 Si7 O9 110.4(7) 26_556 . ?
O9 Si7 O9 110.0(9) 20_655 . ?
Si7 O1 Si5 164(2) 26_456 . ?
Si6 O2 Si5 174.2(16) 25_566 . ?
Si4 O3 Si4 152.7(10) . 11_556 ?
Si1 O4 Si2 136.5(7) . . ?
Si1 O5 Si1 136.2(10) . 18_556 ?
Si2 O6 Si4 145.8(8) . . ?
Si3 O7 Si6 143.3(10) . . ?
Si5 O8 Si2 170.2(9) . . ?
Si7 O9 Si4 140.6(8) . . ?
Si1 O10 Si1 138.5(11) . 20 ?
Si4 O11 Si4 147.8(12) 14_565 . ?
Si1 O12 Si1 149.6(13) 19_565 . ?
Si2 O13 Si3 162.5(11) . . ?
Si3 O14 Si3 180.0 . 25_566 ?
Si7 O15 Si7 180.0 21_666 . ?
 
_refine_diff_density_max    0.172
_refine_diff_density_min   -0.418
_refine_diff_density_rms    0.048

_shelx_res_file
;

    2_a.res created by SHELXL-2014/7


TITL 2_a.res in Fmmm
REM Old TITL 2 in Fmmm

REM SHELXT solution in Fmmm
REM R1 0.268,  Rweak 0.084,  Alpha 0.099,  Orientation as input
REM Formula found by SHELXT:  O33 Si19

CELL  0.0251  13.9800  25.7500  28.8200   90.000   90.000   90.000
ZERR  176.000   0.0028   0.0052   0.0058    0.000    0.000    0.000
LATT  4
SYMM -X, -Y, Z
SYMM -X, Y, -Z
SYMM X, -Y, -Z
SFAC O      0.45480  23.78030   0.91730   7.62200   0.47190   2.14400 =
            0.13840   0.29590   0.00000   0.000   0.000   0.000   0.730  15.999
SFAC SI     2.12930  57.77480   2.53330  16.47560   0.83490   2.87960 =
            0.32160   0.38600   0.00000   0.000   0.000   0.000   1.110  28.086

UNIT 312 152
L.S. 10
BOND $H

EQIV $1   x, y, -z+1
EQIV $2   x, -y+1, z
EQIV $3   -x, y, z
EQIV $4   -x+1/2, -y+1, -z+3/2
EQIV $5   -x+1/2, -y+3/2, z
EQIV $6   -x+1/2, y, -z+3/2
EQIV $7   x-1/2, y, -z+3/2
EQIV $8   x+1/2, y, -z+3/2
EQIV $9   -x, -y+1, z
EQIV $10  -x+1, -y+1, z
EQIV $11  -x+1, y, z

DAMP
ACTA
LIST 6

ISOR 0.01 O1 O2 O15 O14
RIGU 0.005 Si7 SI5 O15
DFIX 1.61 0.02 Si5 O2
DFIX 1.61 0.02 Si5 O1
DFIX 1.61 0.02 Si6 O2_$8
DANG 2.65 0.02 O1 O2
DANG 2.65 0.02 O2_$8  O2_$4

FMAP 2
PLAN 20
WGHT    0.200000
SWAT    0.702872    0.5389
FVAR       0.45226
SI1   2    0.111441    0.561499    0.554205    11.00000    0.05872    0.05554 =
         0.04705   -0.00550   -0.00339   -0.00518
SI2   2    0.195422    0.597980    0.648690    11.00000    0.06374    0.06046 =
         0.07021   -0.00492    0.00228   -0.00593
SI3   2    0.291541    0.500000    0.697101    10.50000    0.04698    0.08217 =
         0.07388    0.00000   -0.00059    0.00000
SI4   2    0.287995    0.693030    0.696851    11.00000    0.05402    0.06885 =
         0.06721   -0.00636   -0.00537   -0.00503
SI5   2    0.000000    0.599123    0.705961    10.50000    0.04918    0.13079 =
         0.07080    0.00529    0.00000    0.00000
SI6   2    0.500000    0.500000    0.729380    10.25000    0.05474    0.11679 =
         0.06206    0.00000    0.00000    0.00000
SI7   2    0.500000    0.695521    0.725068    10.50000    0.05227    0.11788 =
         0.06366    0.00744    0.00000    0.00000
O1    1    0.000000    0.653134    0.734895    10.50000    0.20062    0.20168 =
         0.20052   -0.02656    0.00000    0.00000
O2    1    0.000000    0.551300    0.740570    10.50000    0.18786    0.19219 =
         0.19266    0.03028    0.00000    0.00000
O3    1    0.250000    0.677735    0.750000    10.50000    0.09331    0.09994 =
         0.07514    0.00000    0.01088    0.00000
O4    1    0.180242    0.594910    0.590895    11.00000    0.10494    0.09426 =
         0.07772   -0.01631   -0.01945   -0.01017
O5    1    0.151099    0.572928    0.500000    10.50000    0.12474    0.09762 =
         0.06830    0.00000    0.00000   -0.01301
O6    1    0.250156    0.651269    0.657605    11.00000    0.12841    0.09137 =
         0.09253   -0.01736   -0.00883   -0.02674
O7    1    0.406277    0.500000    0.696376    10.50000    0.07073    0.15086 =
         0.07968    0.00000    0.00249    0.00000
O8    1    0.090471    0.599201    0.673942    11.00000    0.06867    0.18032 =
         0.09289   -0.00406    0.00826   -0.00029
O9    1    0.404378    0.689699    0.693025    11.00000    0.07579    0.13524 =
         0.10608    0.00487    0.00007   -0.01563
O10   1    0.000000    0.582820    0.561685    10.50000    0.09173    0.12337 =
         0.07579   -0.01298    0.00000    0.00000
O11   1    0.250000    0.750000    0.681220    10.50000    0.15609    0.08081 =
         0.09663    0.00000    0.00000    0.01972
O12   1    0.121169    0.500000    0.568362    10.50000    0.15313    0.06555 =
         0.12846    0.00000   -0.00769    0.00000
O13   1    0.257767    0.550986    0.668313    11.00000    0.14358    0.11113 =
         0.12089    0.00443   -0.01512    0.04681
O14   1    0.250000    0.500000    0.750000    10.25000    0.10006    0.12777 =
         0.10230    0.00000    0.01148    0.00000
O15   1    0.500000    0.750000    0.750000    10.50000    0.23941    0.20833 =
         0.23419   -0.04253    0.00000    0.00000
HKLF 4

REM  2_a.res in Fmmm
REM R1 =  0.2076 for    1491 Fo > 4sig(Fo)  and  0.2256 for all    1875 data
REM    151 parameters refined using     32 restraints

END

WGHT      0.2000      0.0000

REM Highest difference peak  0.172,  deepest hole -0.418,  1-sigma level  0.048
Q1    1   0.0000  0.5280  0.7204  10.50000  0.05    0.17
Q2    1   0.0000  0.5000  0.5000  10.12500  0.05    0.15
Q3    1   0.0000  0.6238  0.7548  10.50000  0.05    0.15
Q4    1   0.1465  0.6206  0.6404  11.00000  0.05    0.14
Q5    1   0.1281  0.6119  0.6311  11.00000  0.05    0.13
Q6    1   0.3701  0.6191  0.7126  11.00000  0.05    0.13
Q7    1   0.3530  0.6275  0.7191  11.00000  0.05    0.12
Q8    1   0.3843  0.5000  0.6251  10.50000  0.05    0.12
Q9    1   0.4110  0.4418  0.6788  11.00000  0.05    0.11
Q10   1  -0.0954  0.6235  0.7529  11.00000  0.05    0.11
Q11   1   0.4247  0.5305  0.5000  10.50000  0.05    0.11
Q12   1   0.0508  0.7779  0.5000  10.50000  0.05    0.11
Q13   1   0.0179  0.7091  0.5771  11.00000  0.05    0.10
Q14   1   0.0000  0.6948  0.5000  10.25000  0.05    0.10
Q15   1   0.3469  0.5000  0.7303  10.50000  0.05    0.10
Q16   1   0.4516  0.5000  0.5000  10.25000  0.05    0.10
Q17   1   0.3820  0.7500  0.7500  10.50000  0.05    0.10
Q18   1   0.0000  0.5735  0.7594  10.50000  0.05    0.10
Q19   1  -0.0507  0.7183  0.5797  11.00000  0.05    0.10
Q20   1   0.2302  0.7164  0.5000  10.50000  0.05    0.10
;
_shelx_res_checksum   21334

_shelx_hkl_file
;
  -2   0   0  744.03  159.78
  -2   0   0  452.95  152.58
  -4   0   0 2495.35  535.35
  -4   0   0 2206.98  742.33
   4   0   0 2107.79  452.05
   4   0   0 2351.16  790.62
  -6   0   0  308.97   66.99
  -6   0   0  356.56  120.19
   6   0   0  395.76   85.39
   6   0   0  223.78   75.69
  -8   0   0  822.72  176.78
   8   0   0  889.11  190.98
   8   0   0  993.60  334.37
 -10   0   0 1887.31  404.86
 -10   0   0 1152.38  387.46
  10   0   0 1955.20  419.36
  10   0   0 1267.37  426.06
 -12   0   0  129.69   28.30
 -12   0   0  162.58   54.79
  12   0   0  160.28   34.90
 -14   0   0   13.40    4.00
 -14   0   0   75.29   25.40
   2   2   0  171.58   41.10
  -2  -2   0  138.49   33.30
   4   2   0 1531.95  365.96
  -4  -2   0 1518.85  362.96
   6   2   0   77.99   26.70
   6   2   0   47.10   13.30
  -6  -2   0   25.50    8.60
  -6   2   0   49.99   16.10
   6  -2   0   25.00    9.00
   8   2   0   68.19   23.20
  -8  -2   0   39.20   11.10
  -8   2   0   24.40   10.00
   8  -2   0   50.19   12.60
  10   2   0   94.39   21.10
  10   2   0   88.69   30.00
 -10  -2   0   74.79   25.30
  12   2   0    4.20    4.20
 -12  -2   0    4.30    3.70
 -12  -2   0    4.90    3.60
 -12  -2   0    1.40    1.40
  14   2   0    3.80    1.50
 -14  -2   0    3.60    2.50
 -14  -2   0    8.20    2.90
 -14  -2   0    6.30    2.80
   0   4   0  435.06  131.79
   0  -4   0  597.84  180.18
   0  -4   0  243.68  106.89
   2   4   0   70.49   19.40
  -2  -4   0   84.19   23.10
  -2   4   0   83.09   26.70
  -2   4   0   60.69   25.30
   2  -4   0   77.39   25.40
   4   4   0   35.10    9.60
  -4  -4   0   16.00    6.40
   6   4   0  379.56   90.99
  -6  -4   0  446.46  106.99
   8   4   0  148.89   50.39
   8   4   0  121.69   29.60
  -8  -4   0  103.09   25.10
  10   4   0   31.60   10.90
  10   4   0   27.20    8.40
  10   4   0   30.70    8.30
 -10  -4   0   20.90    7.80
 -10  -4   0   19.00    5.40
 -10  -4   0   29.10   10.10
  12   4   0   14.60    5.20
  12   4   0   15.90    6.00
 -12  -4   0   24.00    8.30
 -12  -4   0   20.20    5.90
 -12   4   0   10.00    7.80
  12  -4   0   25.30    7.00
  14   4   0    2.00    3.10
  14   4   0    6.00    2.20
 -14  -4   0    3.70    3.60
 -14  -4   0    4.00    2.40
 -14  -4   0    3.50    1.40
 -14   4   0    4.20    5.60
  14  -4   0    8.20    3.30
   0   6   0 1958.50  645.74
   0   6   0 1153.98  346.97
   0  -6   0 1333.37  573.14
   2   6   0  886.01  299.97
  -2  -6   0  661.03  223.58
  -2   6   0  423.06  130.29
  -4   6   0 1296.37  352.06
  -4   6   0 1779.32  546.25
   4  -6   0 1492.85  405.36
   6   6   0  574.04  137.39
  -6  -6   0  522.95  125.19
   8   6   0   88.89   21.80
  -8  -6   0   75.09   18.50
  10   6   0   39.40   19.00
  10   6   0   42.20   10.60
 -10  -6   0   65.99   22.40
 -10  -6   0   54.59   13.70
  12   6   0    0.80    1.90
  12   6   0    5.40    3.30
 -12  -6   0    5.20    3.80
  14   6   0    5.30    3.90
  14   6   0   22.60    6.00
 -14  -6   0    7.40    3.70
 -14  -6   0   13.70    3.80
 -14  -6   0    9.20    3.30
   0   8   0 1050.19  346.77
   0   8   0  972.20  292.57
   0  -8   0 1103.69  332.17
  -2   8   0   48.30   16.50
  -2   8   0   52.69   35.40
   2  -8   0   91.59   29.10
   2  -8   0   66.69   46.90
   4   8   0   96.79   26.50
  -4  -8   0  112.79   30.80
  -4   8   0  105.59   29.70
  -4   8   0  140.99   45.20
   4  -8   0  113.29   34.10
   4  -8   0  133.09   42.00
   6   8   0   69.39   17.80
  -6  -8   0   64.99   18.40
  -6   8   0  117.79   32.50
  -6   8   0  138.39   45.00
   6  -8   0  152.98   42.00
   6  -8   0  154.08   49.10
   8   8   0   81.29   19.90
  -8  -8   0   87.79   21.60
 -10  -8   0   41.90   10.80
  12   8   0   -2.00    7.80
  12   8   0    2.70    2.40
 -12  -8   0    6.10    3.40
  14   8   0    0.80    1.80
 -14  -8   0    0.20    1.00
 -14  -8   0    1.10    2.30
   0  10   0 4254.37 1401.76
   0  10   0 3950.60 1184.98
   0 -10   0 9203.58 3950.60
   2  10   0  174.78   60.59
  -2 -10   0  130.39   45.00
  -2  10   0   97.49   28.90
  -2  10   0  256.27  112.09
   2 -10   0  246.88  110.99
   2 -10   0   29.40   10.70
  -4  10   0   85.29   26.60
  -4  10   0   90.89   29.60
   4 -10   0  106.59   41.20
   4 -10   0  131.29   41.30
   8  10   0  373.26   89.39
  -8 -10   0  341.37   81.99
  -8  10   0  539.55  146.59
  -8  10   0  275.77   85.89
   8 -10   0  636.04  172.88
   8 -10   0  508.65  156.68
  10  10   0  843.22  201.58
 -10 -10   0  755.42  180.68
  12  10   0    6.30    3.10
 -12 -10   0    4.20    3.30
   0  12   0  472.65  156.68
   0  12   0  502.35  152.18
   0 -12   0 1178.38  506.75
   0 -12   0  558.74  169.08
   2  12   0  189.28   63.99
  -2  12   0  145.09   45.20
  -2  12   0  118.09   34.50
   2 -12   0  136.69   42.50
   4  12   0    5.70   41.00
  -4 -12   0   16.20   22.70
  -4  12   0   25.50    9.80
  -4  12   0   26.90   11.40
   4 -12   0   31.90   13.40
  -6 -12   0   33.30    9.30
  -6  12   0   17.80    6.70
  -6  12   0   13.40    8.20
   6 -12   0   26.60   11.50
   6 -12   0   19.30    7.90
  -8  12   0    3.30    2.60
  -8  12   0    2.00   10.30
   8 -12   0    2.60    2.90
  10  12   0   16.30    5.70
 -10 -12   0   22.90    8.80
 -10  12   0   26.00    7.70
 -10  12   0   15.40   15.70
  10 -12   0   30.50    9.20
  10 -12   0   84.19   29.70
  12  12   0    3.30    2.30
 -12 -12   0    1.20    3.70
   0  14   0  209.98   64.99
   0  14   0  215.88   72.19
   0 -14   0  207.48   64.59
   0 -14   0  321.17  140.39
   2  14   0  105.79   33.20
   2  14   0  138.39   47.40
  -2 -14   0  123.59   42.10
  -2 -14   0  114.29   36.80
   2 -14   0   72.89   46.60
   2 -14   0  120.99   37.60
   4  14   0  271.37   94.59
  -4  14   0  205.78   63.49
   4 -14   0  202.98   62.69
  -6 -14   0    7.50    6.30
  -6  14   0   11.40    6.30
  -6  14   0   15.60    6.50
   6 -14   0   14.00    6.30
   6 -14   0    5.10    3.00
   8 -14   0   73.19   20.40
  10  14   0   -1.20    4.60
 -10  14   0    3.00    2.20
 -10  14   0    5.70   13.80
  10 -14   0    2.00    2.80
  10 -14   0    7.00   11.10
  12  14   0    5.50    2.50
 -12 -14   0    0.90    4.00
 -12  14   0   -2.00    7.40
  12 -14   0    5.70    3.10
  12 -14   0   -0.10    6.70
   0  16   0  961.40  289.07
   0  16   0  970.40  320.17
   0 -16   0 1001.00  301.07
   0 -16   0 1297.97  558.04
   2  16   0    3.00    5.80
  -2 -16   0    0.00    6.00
  -2 -16   0    8.20    6.90
  -2  16   0    4.00    3.40
  -2  16   0   56.99   17.60
   2 -16   0  436.16  190.88
   2 -16   0    3.50    3.60
  -4 -16   0   52.39   21.80
  -4  16   0   54.09   17.10
   4 -16   0   77.49   24.20
   4 -16   0 -161.18   97.19
   6  16   0   -5.70   32.10
  -6  16   0  221.18   68.19
  -6  16   0  160.58   61.79
   6 -16   0  211.58   65.29
   6 -16   0  197.38   75.89
   8  16   0   92.39   25.20
  -8 -16   0   92.49   25.20
  -8  16   0   94.49   26.10
  -8  16   0  122.39   38.80
   8 -16   0  157.48   43.80
   8 -16   0  113.69   35.40
  10 -16   0   43.20   12.10
  12  16   0    2.10    2.10
 -12  16   0   22.20    6.50
 -12  16   0   -0.10    6.00
  12 -16   0   12.80    4.00
  12 -16   0    8.40    6.20
   0  18   0  222.88   73.99
   0  18   0  273.37   82.99
   0 -18   0  607.94  262.17
   0 -18   0  287.37   87.49
   2  18   0   16.60    7.40
   2  18   0   27.00   11.00
  -2 -18   0   10.10    7.00
  -2  18   0    6.10    3.50
  -2  18   0   21.80   28.30
  -2  18   0   11.80    7.00
   2 -18   0    2.70    3.20
   2 -18   0  -11.70   23.00
   4  18   0  148.09   51.69
  -4  18   0  131.09   40.50
  -4  18   0  -49.10   44.30
   4 -18   0   57.79   17.40
   6  18   0   -1.00   37.90
  -6 -18   0   54.79   30.00
  -6  18   0   22.70    8.10
  -6  18   0   26.70   10.70
   6 -18   0   27.60   11.20
  -8 -18   0   14.40    5.80
  -8  18   0   17.70    7.00
  -8  18   0    9.90    4.70
   8 -18   0   12.50   18.10
   8 -18   0   11.10    4.50
   8 -18   0    8.60    4.90
 -10  18   0    1.50    1.60
  10 -18   0    6.10    3.00
  10 -18   0    0.10    4.00
   0  20   0  824.22  247.78
   0  20   0  767.82  253.27
   0 -20   0  805.02  242.08
   0 -20   0  975.20  419.36
   2  20   0  215.98   65.39
   2  20   0  291.67   96.59
  -2 -20   0  186.28   56.39
  -2 -20   0  287.77   95.19
  -2  20   0  287.37  125.99
  -2  20   0  353.16  108.49
   2 -20   0  430.86  186.38
   2 -20   0  505.85  155.38
   4  20   0   63.89   23.10
  -4 -20   0   97.39   33.70
  -4  20   0   61.29   18.50
  -4  20   0   10.70   36.80
   4 -20   0   70.09   21.90
   4 -20   0   27.00   41.80
   4 -20   0   87.69   25.90
  -6 -20   0   22.90   19.50
  -6  20   0   38.50   15.10
   6 -20   0   17.30    6.30
  -8  20   0    2.80    3.10
  -8  20   0    1.30    4.20
  -8  20   0   10.80    4.40
   8 -20   0    9.30    4.30
   8 -20   0    2.60    1.60
  10  20   0   26.50    7.30
 -10 -20   0   38.30   10.40
 -10  20   0   33.50    9.50
 -10  20   0   27.00    9.50
  10 -20   0   57.59   16.70
  10 -20   0   23.10    7.80
   0  22   0   28.70   10.80
   0  22   0   45.30   17.20
   0 -22   0   51.89   27.60
   0 -22   0   25.70   14.00
   2  22   0   12.10    6.90
   2  22   0   24.00    9.40
  -2 -22   0   16.00    7.00
  -2 -22   0   16.00    7.10
  -2  22   0   51.59   30.20
  -2  22   0   34.20   11.20
   2 -22   0   12.80    7.80
  -4 -22   0    7.20    5.90
  -4  22   0    7.50    3.40
  -4  22   0   19.40    7.70
  -4  22   0  -29.50   31.80
   4 -22   0    7.00    3.40
   4 -22   0    1.40   31.80
   4 -22   0   22.70    8.00
   6  22   0    1.50    7.70
  -6 -22   0    8.30    7.30
  -6  22   0    9.60    3.70
   6 -22   0    6.20    3.20
  -8  22   0   10.40    4.10
  -8  22   0   16.30    6.40
   8 -22   0    6.80    3.20
   8 -22   0    8.60    3.70
   0  24   0   32.60   11.60
   0  24   0   66.39   21.50
   0 -24   0  137.89   61.09
   0 -24   0   57.99   19.90
   2  24   0    1.70    3.80
   2  24   0    8.20    4.50
  -2 -24   0    4.10    3.90
  -2 -24   0    3.10    3.30
  -2  24   0   -7.80   17.10
  -2  24   0    1.80    2.10
   2 -24   0    1.70    6.20
   2 -24   0   -7.40   12.30
   4  24   0    8.50    5.50
   4  24   0   16.30    6.20
  -4 -24   0    6.60    5.00
  -4  24   0   12.20    4.40
  -4  24   0    6.50    4.60
   4 -24   0    7.40    3.30
   4 -24   0    9.10    4.70
  -6 -24   0    2.20    4.80
  -6  24   0    1.10    1.40
  -6  24   0  -11.80   18.70
   6 -24   0    1.10    1.60
   6 -24   0  -20.30   19.60
   0  26   0    7.80    4.00
   0  26   0   20.70    8.60
   0 -26   0   39.40   20.20
   2  26   0    7.70    4.20
   2  26   0    3.10    2.90
  -2 -26   0    3.00    2.80
  -2 -26   0    1.50    3.30
  -2  26   0    2.20    1.60
   2 -26   0  -10.30   10.50
   4  26   0    6.60    4.20
   4  26   0    7.60    3.50
  -4 -26   0    6.20    3.40
  -4  26   0    5.40    3.50
  -4  26   0    8.80    3.20
   4 -26   0   13.70    4.60
   0  28   0    0.90    4.20
   0 -28   0   12.40   10.20
  -2 -28   0    1.70    2.20
  -2 -28   0    0.90    1.90
  -2  28   0    0.50   12.80
   2 -28   0   -7.20    8.90
  -3  -1  -1 1779.32  598.54
  -3  -1  -1 2077.79  445.76
  -3  -1  -1 1738.73  415.66
   3   1  -1 1684.03  361.46
  -3  -1   1 1790.42  384.36
  -3   1  -1 2340.27  559.34
  -3   1  -1 1589.84  534.75
  -5  -1  -1  151.18   33.80
  -5  -1  -1  120.09   40.90
   5  -1   1  132.79   45.40
   5   1   1  165.78   36.70
   5   1   1  150.28   50.99
  -5  -1   1  191.88   42.40
  -5   1  -1  121.69   29.00
  -7  -1  -1  168.08   40.80
   7   1  -1  223.28   48.70
   7  -1   1  245.58   82.89
   7  -1   1  199.28   48.20
   7   1   1  196.18   42.90
   7   1   1  189.78   64.09
   7   1   1  206.08   49.99
  -7  -1   1  218.78   48.00
  -7   1  -1  152.78   37.20
  -9  -1  -1   57.09   13.60
  -9  -1  -1   90.09   30.60
   9   1  -1   50.49   12.70
   9  -1   1  107.39   36.40
   9  -1   1   76.89   19.10
  -9   1   1   70.09   16.10
   9   1   1   54.49   13.60
   9   1   1   98.09   33.20
  -9  -1   1   70.09   16.40
  -9   1  -1   63.49   15.90
  -9   1  -1   55.29   18.90
 -11  -1  -1   70.19   23.80
 -11  -1  -1   57.99   13.20
  11  -1   1   60.09   20.40
  11  -1   1   54.99   13.80
  11   1   1   60.49   20.50
  11   1   1   66.49   16.50
  11   1   1   48.40   11.50
 -11  -1   1   58.09   19.70
 -11   1  -1   53.09   13.50
 -13  -1  -1   37.80   12.80
  13  -1   1   29.80   10.20
  13   1   1   24.30    6.50
  13   1   1   23.30    8.00
  13   1   1   20.10    5.90
 -13  -1   1   31.50   10.80
 -13  -1   1   36.50    8.70
 -13   1  -1   23.80    6.70
 -13   1  -1   15.70    5.50
   1  -3   1  737.03  176.18
   1  -3   1  577.34  221.98
   1   3   1  778.52  211.38
  -1   3  -1  694.23  165.98
   3  -3   1  170.08   41.30
  -3   3   1  137.59   45.70
  -3   3  -1  212.38   51.59
   5   3  -1  329.97  111.09
   5  -3   1  261.77   63.19
  -5  -3   1  390.96  131.59
  -5   3  -1  240.78   58.29
   7   3  -1   65.59   22.40
   7   3  -1    9.40    8.60
   7  -3   1   29.90    9.50
   7   3   1   32.90   11.70
   7   3   1   21.00   14.30
   7   3   1   18.20    6.90
  -7  -3   1   11.50    7.80
  -7  -3   1   43.10   14.90
  -7   3  -1   38.70   11.40
  -9  -3  -1   49.99   17.20
  -9  -3  -1   38.50   10.50
  -9  -3  -1   54.19   14.00
  -9   3   1   39.40   12.80
   9   3   1   48.00   12.10
   9   3   1   75.49   18.80
   9   3   1   82.79   28.20
  -9  -3   1   55.89   19.00
  -9   3  -1   51.59   13.40
   9  -3  -1   43.90   11.20
 -11  -3  -1    6.00    2.90
 -11  -3  -1    9.60    5.00
 -11  -3  -1    2.40    3.90
  11   3  -1    3.10    1.60
  11   3  -1    4.40    4.90
  11  -3   1    4.90    4.40
  11   3   1    4.80    4.30
  11   3   1    4.40    2.40
 -11  -3   1    3.30    1.70
 -11  -3   1    4.40    5.40
 -11   3  -1   -0.70    8.20
 -11   3  -1    7.00    4.10
  11  -3  -1    8.30    4.60
 -13  -3  -1    3.70    1.70
 -13  -3  -1    2.30    3.60
  13   3  -1    2.00    1.30
  13  -3   1    6.50    3.50
  13   3   1    2.80    3.60
  13   3   1    2.50    1.40
  13   3   1    1.80    2.80
 -13  -3   1    5.10    3.90
 -13  -3   1    0.90    0.90
 -13   3  -1   -3.10    5.70
 -13   3  -1    5.40    3.50
   1   5  -1 2466.95  589.34
   1   5  -1 2401.46  720.43
   1  -5   1 4573.44 1962.90
   1  -5   1 1634.64  501.25
   1  -5   1 2270.27  542.55
  -1   5   1 3625.04 1556.44
   1   5   1 1243.78  412.96
  -1   5  -1 1857.51  569.64
  -1   5  -1 2189.48  523.15
  -1   5  -1 3351.96 1438.86
   1  -5  -1 1208.98  370.86
   3  -5   1 2694.23  731.33
  -3   5   1 1660.93  450.75
  -3   5   1 2061.59  632.14
  -3   5  -1 1852.31  502.75
  -3   5  -1 2198.18  525.55
   3  -5  -1 2285.57  620.34
  -5   5   1 1026.10  315.57
   5   5   1  924.11  222.28
  -5   5  -1  695.93  166.78
  -7  -5  -1   90.49   23.30
   7   5  -1   71.89   26.80
   7   5   1  118.99   29.60
  -7  -5   1  137.49   46.50
  -9  -5  -1   86.89   21.50
   9   5   1   83.19   31.80
   9   5   1   82.79   20.30
  -9  -5   1  115.49   39.00
 -11  -5  -1  221.38   74.69
 -11  -5  -1  119.09   26.10
 -11  -5  -1  140.69   34.00
  11   5  -1  171.58   57.79
  11   5   1  116.29   25.70
  11   5   1  196.58   47.30
 -13  -5  -1    2.20    4.40
 -13  -5  -1    7.00    3.40
  13   5  -1    4.50    4.90
  13   5  -1    9.20    3.30
 -13   5   1    1.40    6.00
  13   5   1    6.60    3.60
  13   5   1    2.90    1.80
 -13  -5   1    4.50    1.80
   1   7  -1 2104.89  631.74
   1   7  -1 2090.09  688.93
   1  -7   1 1545.35  442.66
   1  -7   1 1532.65  470.05
   1   7   1 2879.91  949.90
  -1  -7   1 2034.10  670.43
  -1   7  -1 1530.05  438.36
  -1   7  -1 1630.04  499.75
  -3  -7  -1  482.95  131.19
   3   7  -1  118.49   70.29
  -3   7   1 1300.77  353.76
  -3   7   1  656.43  201.68
  -3   7   1  517.65  199.08
   3   7   1  497.95  135.39
  -3   7  -1  925.41  284.77
   3  -7  -1 1189.38  324.47
  -5   7   1   54.79   21.30
  -5  -7   1   71.69   17.40
  -5   7  -1   44.10   12.90
   5  -7  -1   53.09   15.80
   5  -7  -1   44.50   17.30
  -7  -7  -1    7.40    8.90
  -7   7   1   11.60   11.50
   7   7   1   19.10    9.80
  -7  -7   1   19.30    6.00
   7  -7  -1    9.60   10.10
  -9  -7  -1   30.20    9.80
   9   7   1   31.30    9.00
  -9  -7   1   42.30   10.70
 -11  -7  -1   23.30    7.20
  11   7   1   26.10    7.20
 -11  -7   1   39.80   10.30
 -13  -7  -1    2.60    1.90
 -13  -7  -1    3.70    3.30
  13   7  -1    8.00    3.00
  13   7   1    0.00    8.90
  13   7   1    6.60    3.20
 -13  -7   1    9.90    3.70
  -1  -9  -1   43.80   18.10
   1   9  -1   75.49   25.50
   1  -9   1  108.99   32.10
   1   9   1   67.19   23.40
   1   9   1   38.60   19.60
  -1  -9   1   93.59   32.70
  -1  -9   1  106.79   35.00
  -1   9  -1   65.49   34.90
  -1   9  -1   98.39   29.30
   1  -9  -1   24.80   24.30
   3   9  -1   55.19   35.80
   3  -9   1   22.70   10.70
  -3   9   1   21.20    9.00
   3   9   1   -8.10   61.59
  -3   9  -1   23.80   10.60
  -3   9  -1   44.70   19.10
   5   9  -1  271.17   64.99
   5  -9   1  545.45  148.39
   5  -9   1  573.14  176.58
  -5   9   1  414.96  112.99
  -5   9   1  359.86  111.19
  -5   9  -1  420.66  114.49
  -5   9  -1  457.55  141.69
   5  -9  -1  537.75  146.39
   5  -9  -1  518.05  159.38
   7   9  -1   34.10    8.50
   7  -9   1   33.40   10.80
  -7   9   1   37.90   11.30
  -7   9   1  235.98   73.59
  -7  -9   1   29.50    7.70
  -7   9  -1   22.90    7.60
   7  -9  -1   16.40    6.40
  -9  -9  -1   38.50   12.80
  -9   9   1   43.70   17.10
   9   9   1   41.20   11.40
  -9  -9   1   45.30   11.20
   9  -9  -1   73.69   25.50
 -11  -9  -1    8.80    7.30
  11   9   1    6.30    4.20
 -11  -9   1    6.60    3.00
 -13  -9  -1    1.10    3.10
  13   9  -1   -3.60    7.30
  13   9   1   10.50    3.40
 -13  -9   1    2.50    2.00
  -1 -11  -1   50.79   20.10
   1 -11   1   49.70   16.60
   1  11   1   51.89   21.30
  -1  11  -1   32.30   11.90
  -3 -11  -1  202.18   71.99
   3 -11   1   93.19   29.90
   3 -11   1  134.79   52.29
  -3  11   1   62.49   20.30
   3  11   1   86.39   56.79
  -3  11  -1  334.37  128.69
  -3  11  -1   93.99   30.30
  -5 -11  -1  250.17   68.09
  -5  11   1  254.57   78.69
  -5  11   1  330.57  127.09
  -5  11   1  262.17   72.19
   5  11   1  191.38   52.19
  -5  11  -1  273.17   74.89
   5 -11  -1  252.37   71.19
   5 -11  -1  323.17  124.29
   5 -11  -1  237.28   73.29
   7  11  -1   15.10    4.30
   7 -11   1   11.40   10.10
   7 -11   1   16.50    5.70
  -7  11   1   35.30   13.20
  -7 -11   1    6.00    4.40
   7 -11  -1   11.60    4.80
   7 -11  -1   36.10   12.40
   9  11  -1   18.10    4.90
   9 -11   1   20.50    6.70
  -9  11   1   17.00    5.60
  -9  11   1   85.49   29.30
  -9 -11   1   19.50    5.60
  -9  11  -1   18.20    5.80
 -11 -11  -1    4.50    8.10
  11  11  -1   13.10    4.10
 -11  11   1    6.10   12.90
  11  11   1    9.90    5.30
 -11 -11   1   21.40    6.10
  11 -11  -1   27.50   15.70
 -13 -11  -1   -1.00    4.10
  13  11   1   -0.50    2.10
 -13 -11   1    1.60    1.90
  13 -11  -1   -1.60    6.20
  -1 -13  -1  520.05  156.68
   1  13  -1  251.97   76.59
   1  13  -1  273.37   91.19
   1 -13   1  248.28  109.29
   1 -13   1  366.66  105.39
   1 -13   1  292.77   90.09
  -1  13   1  251.77  111.79
   1  13   1  300.87  100.19
   1  13   1  357.46  107.99
  -1 -13   1  201.08   67.19
  -1 -13   1  297.87   90.59
  -1  13  -1  365.96  105.19
  -1  13  -1  194.98   87.29
   1 -13  -1  286.67   95.09
   1 -13  -1  268.37  118.49
  -3 -13  -1   91.49   34.20
   3 -13   1   48.30   16.00
   3 -13   1  -17.80   45.40
  -3  13   1  -20.70   25.50
  -3  13   1   52.59   17.20
  -3  13   1   44.60   14.20
   3  13   1   66.19   30.50
  -3 -13   1   99.29   34.80
  -3  13  -1   27.60   27.90
   3 -13  -1   58.89   18.10
   3 -13  -1  -12.90   55.09
  -5 -13  -1   11.80   10.50
   5  13  -1   -0.20   32.20
   5 -13   1   10.70    6.00
  -5  13   1   -1.10    6.80
  -5  13   1    7.80    4.60
  -5  13   1   22.90    9.30
  -5 -13   1    0.00   23.20
  -5  13  -1   18.90    9.30
   5 -13  -1    4.70    4.10
   5 -13  -1    7.60    4.50
   7  13  -1    8.90    2.70
  -7  13   1    9.30    4.10
  -7  13  -1    9.80    4.10
  -7  13  -1   -5.10   10.20
   7 -13  -1    5.40    4.70
   7 -13  -1    9.10    5.20
   9  13  -1   16.10    4.50
   9 -13   1   23.70    7.30
   9 -13   1   19.10   13.80
  -9  13   1   30.30    8.70
  -9 -13   1   14.70    5.50
  -9  13  -1    1.70   14.20
   9 -13  -1   30.90    9.10
  11  13  -1    1.10    1.80
  11 -13   1   -1.00    2.80
 -11  13   1    2.10    2.30
 -11  13   1    2.00   10.70
  11  13   1   -5.00    5.40
 -11 -13   1    0.20    2.40
  11 -13  -1   -0.30    2.50
  11 -13  -1   10.50   10.40
 -13 -13  -1   -4.30    4.50
  13  13  -1    0.90    1.20
 -13  13   1   -0.20    4.80
  13  13   1   -0.30    2.70
 -13 -13   1    1.90    1.70
  13 -13  -1    1.00    5.10
  -1 -15  -1    4.90    6.80
  -1 -15  -1   23.60   11.00
   1  15  -1   47.00   16.60
   1  15  -1    6.30    7.90
   1 -15   1    4.40    4.10
   1 -15   1   25.50   24.30
  -1  15   1   36.20   26.70
  -1  15   1   11.10    8.40
   1  15   1   12.20    8.50
   1  15   1    5.00    7.70
  -1 -15   1   39.90   15.70
  -1 -15   1   12.50    8.00
  -1  15  -1    3.40    4.00
  -1  15  -1   12.80   22.70
  -1  15  -1    9.50    7.50
   1 -15  -1    6.70    6.70
   1 -15  -1   20.40   23.20
   3  15  -1   16.90   11.10
   3 -15   1   26.50    9.30
   3 -15   1  -40.90   49.70
  -3  15   1   13.10    6.10
  -3  15   1  -17.10   32.90
   3  15   1    9.80   18.10
  -3 -15   1   22.90   10.40
  -3  15  -1   13.40   31.30
  -3  15  -1   26.60    9.20
   3 -15  -1  -65.39   59.19
   5  15  -1  594.54  199.08
   5 -15   1  339.77  104.59
   5 -15   1  457.55  175.98
  -5  15   1  492.35  151.18
  -5  15   1  300.27  115.59
  -5 -15   1  981.80  324.97
  -5  15  -1  388.76  119.69
   5 -15  -1  433.36  133.09
  -7 -15  -1  125.29   34.10
   7 -15   1   96.09   30.90
  -7  15   1  141.09   43.80
  -7  15   1  152.68   42.00
   7  15   1   75.99   20.80
  -7  15  -1  204.78   56.09
   7 -15  -1  152.88   42.80
   7 -15  -1  140.89   43.60
   7 -15  -1   77.49   29.90
   9  15  -1   12.20    4.90
   9 -15   1   12.90   12.60
  -9  15   1   68.59   18.90
  -9  15   1    4.10    7.00
  -9  15  -1   99.79   27.30
  -9  15  -1   -0.80   15.60
   9 -15  -1    5.20    4.30
  11  15  -1   12.20    3.40
  11 -15   1   25.20   12.20
 -11  15   1    9.50    3.20
 -11 -15   1    4.20    3.10
 -11  15  -1    2.30    1.80
  -1 -17  -1   25.20   11.00
   1  17  -1   40.30   14.50
   1  17  -1   11.60    7.40
   1 -17   1   47.80   15.20
   1 -17   1    0.90   18.30
  -1  17   1    7.00   19.70
  -1  17   1   30.30   11.40
   1  17   1  -21.10   23.50
   1  17   1   26.00   10.40
  -1 -17   1   10.70    6.40
  -1 -17   1   60.09   20.10
  -1  17  -1   36.00   25.70
  -1  17  -1   29.80    9.90
   1 -17  -1   35.70   13.20
   1 -17  -1   -6.60   18.90
  -3 -17  -1    9.00    8.50
   3  17  -1   16.30    7.90
   3  17  -1   40.00   15.30
   3 -17   1   11.10    6.70
  -3  17   1   13.80    5.20
  -3  17   1   -4.60   34.00
   3  17   1    8.70   11.60
  -3  17  -1  -30.20   36.20
  -3  17  -1    1.90    6.20
  -3  17  -1   28.40    9.50
   3 -17  -1    8.70    6.40
  -5 -17  -1  391.36  131.89
   5  17  -1  296.27   99.69
   5 -17   1  261.97   80.69
   5 -17   1  140.59   54.29
   5 -17   1   36.20   49.90
  -5  17   1  158.68   49.00
  -5 -17   1  214.08   72.39
  -5  17  -1  240.58   74.19
  -5  17  -1  220.88   85.09
  -7 -17  -1   16.50    7.00
   7 -17   1   12.40    5.80
   7 -17   1   15.90    6.40
  -7  17   1   20.60    7.40
  -7  17   1   14.00    5.70
   7  17   1   -0.50    7.20
  -7  17  -1    7.60    6.40
  -7  17  -1   20.40    9.80
   7 -17  -1   -0.10   15.10
   7 -17  -1   20.00    8.00
   9  17  -1   11.10    3.20
   9 -17   1    6.90    6.90
  -9  17   1    9.40    3.60
  -9  17   1   16.90    6.30
  -9  17  -1   10.30    3.70
   9 -17  -1    7.20    5.50
   9 -17  -1   18.30    7.00
  11  17  -1    1.00    1.60
  11 -17   1    2.00    1.30
  11 -17   1   -1.00    7.10
 -11  17   1    2.40    1.30
 -11  17  -1    3.30    1.50
 -11  17  -1   -2.80    7.90
  11 -17  -1    0.70    1.20
  11 -17  -1    1.30    3.60
  -1 -19  -1   37.80   13.70
  -1 -19  -1   37.70   13.40
   1  19  -1   71.69   23.30
   1  19  -1    1.10   21.80
   1  19  -1   30.60   11.50
   1 -19   1   32.50   12.20
  -1  19   1   29.80   24.30
  -1  19   1   39.40   14.10
   1  19   1   43.60   15.50
   1  19   1    6.40   21.50
   1  19   1   52.59   17.10
  -1 -19   1   29.50   10.90
  -1  19  -1   34.60   11.30
  -1  19  -1   37.20   24.70
   1 -19  -1   42.10   14.80
  -3 -19  -1   48.90   17.50
   3  19  -1   55.39   19.50
   3  19  -1   47.00   15.30
   3 -19   1   46.80   14.90
   3 -19   1   38.40   12.50
   3 -19   1   35.80   40.10
  -3  19   1  -21.70   36.80
  -3  19   1   38.50   12.40
  -3  19   1   61.19   18.60
  -3 -19   1   47.10   15.70
  -3 -19   1   48.20   16.90
  -3  19  -1   21.80   37.30
  -3  19  -1   32.10   11.40
   3 -19  -1  -32.40   40.70
   3 -19  -1   34.30   11.70
   5 -19   1   10.50    4.80
   5  19   1    1.10   20.10
  -5 -19   1   19.20   12.80
  -5  19  -1   13.90    5.40
   7  19  -1    2.70   20.20
   7 -19   1   -0.50    4.10
   7 -19   1    6.80    3.20
  -7  19   1   10.40    4.40
  -7  19  -1    5.70    2.70
   7 -19  -1    4.40    3.30
  -9 -19  -1    4.50    1.60
   9 -19   1   -0.30    4.50
   9 -19   1   -7.40   10.50
  -9  19   1    0.30    2.70
  -9  19   1    4.60    4.30
   9  19   1    6.10    2.20
  -9 -19   1    0.80    3.30
  -9  19  -1    8.10    5.40
   9 -19  -1    1.00    6.10
   9 -19  -1    2.20    3.00
  -1 -21  -1    2.90    4.20
  -1 -21  -1   -8.90   18.50
   1  21  -1   -0.10    4.50
   1  21  -1   -6.30   19.70
   1  21  -1   11.50   10.40
   1 -21   1    0.20    8.30
  -1  21   1   -1.00    4.30
  -1  21   1   19.40   20.70
   1  21   1   16.00   20.50
   1  21   1    2.00    6.40
  -1 -21   1    2.10    3.90
  -1 -21   1   10.30    8.50
  -1  21  -1  -28.10   21.20
  -1  21  -1    7.80    4.00
   1 -21  -1    1.20    4.10
   3  21  -1    4.40    5.20
   3 -21   1   21.90    8.00
   3 -21   1   22.10   31.20
  -3  21   1    6.30    5.70
  -3  21   1    4.00    3.50
   3  21   1    6.90    6.30
   3  21   1    1.40    6.40
  -3 -21   1    3.30    4.40
  -3 -21   1    7.10    5.30
  -3  21  -1    8.70    4.50
  -3  21  -1  -13.20   34.80
  -3  21  -1    8.90    6.10
   3 -21  -1   13.90   31.10
   3 -21  -1    4.30    3.70
  -5 -21  -1   11.20   11.60
   5  21  -1   16.10   11.10
   5 -21   1  -66.99   59.19
   5 -21   1    3.80    3.70
  -5  21   1   13.00   40.30
   5  21   1    3.50   13.20
  -5  21  -1    5.90    3.20
  -5  21  -1  -35.70   41.60
   5 -21  -1  -45.60   54.09
   5 -21  -1    2.30    3.90
   5 -21  -1    6.90    3.50
  -7 -21  -1   -1.20    7.80
   7  21  -1    3.30    9.20
   7 -21   1    3.90    2.60
   7 -21   1    2.20    3.20
  -7  21   1   16.50    6.70
  -7  21   1    1.70    2.00
   7  21   1    1.70   10.90
  -7 -21   1    0.20    5.80
  -7  21  -1    0.60    3.00
  -7  21  -1    2.50    1.70
   7 -21  -1    0.30    2.10
   9 -21   1   -4.40    9.00
   9 -21   1    2.00    2.70
   9 -21   1   13.10    5.20
  -9  21   1    3.70    2.50
  -9  21   1    6.60    3.60
   9  21   1   -2.30    4.30
  -9  21  -1    4.90    3.10
  -9  21  -1    1.70    3.90
   9 -21  -1    2.40    2.30
   9 -21  -1    4.20    1.80
  -1 -23  -1   -0.10    3.20
  -1 -23  -1    1.90    5.30
  -1 -23  -1   16.30   18.00
   1  23  -1   -1.80    7.40
   1  23  -1   -0.60    3.80
   1  23  -1    5.40   22.70
   1 -23   1   -0.40   14.80
  -1  23   1  -15.50   21.10
  -1  23   1    0.40    3.50
   1  23   1    0.90    3.80
   1  23   1    5.80    5.40
  -1 -23   1    0.70    3.50
  -1 -23   1    9.90   17.10
  -1 -23   1    1.20    6.30
  -1  23  -1    1.50   19.80
   1 -23  -1    0.60    3.50
   1 -23  -1   15.70   16.90
  -3 -23  -1   13.20    5.60
  -3 -23  -1    8.60    5.20
   3  23  -1    4.40    4.20
  -3  23   1    3.10    2.50
  -3  23   1   -9.60   23.30
  -3  23   1    0.50    5.90
   3  23   1    2.40    5.70
   3  23   1    4.80    4.30
  -3 -23   1    2.40    4.40
  -3 -23   1    1.70    3.40
  -3  23  -1  -23.50   25.30
  -3  23  -1   -0.10    4.50
  -3  23  -1    4.80    2.90
   5  23  -1   18.00    8.00
   5 -23   1   18.90    6.50
  -5  23   1   13.40    4.70
  -5  23   1  -16.50   21.60
  -5  23   1   11.40    5.40
  -5 -23   1   24.20    9.60
  -5  23  -1   14.20    4.90
  -5  23  -1   -9.10   19.10
   5 -23  -1   14.60    5.10
   5 -23  -1    6.80    4.60
   5 -23  -1   12.00   22.50
  -7 -23  -1   -0.50    5.00
   7  23  -1   -1.50    6.00
   7 -23   1    0.40    2.30
   7 -23   1    0.10    1.90
  -7  23   1    0.20    1.50
   7  23   1    0.40    8.10
  -7 -23   1    1.60    4.50
  -7  23  -1    0.10    2.00
   7 -23  -1    1.70    1.80
  -1 -25  -1   18.10    7.10
  -1 -25  -1   13.00    5.50
  -1 -25  -1   -4.90   11.80
   1  25  -1    7.30    3.90
   1 -25   1    7.30   11.00
  -1  25   1    5.60    3.60
   1  25   1   17.10    6.80
   1  25   1   17.50    6.80
  -1 -25   1    5.40    3.30
  -1 -25   1    8.20    5.60
  -1 -25   1  -10.50   13.10
  -1  25  -1    1.80    5.80
   1 -25  -1    7.30    3.90
   1 -25  -1   10.00   12.00
  -3 -25  -1   16.90    6.00
  -3 -25  -1    7.90    4.30
   3  25  -1   10.60    4.30
   3  25  -1   15.20    6.20
   3 -25   1    3.30   10.50
   3 -25   1    8.40    5.10
  -3  25   1   17.50    5.80
   3  25   1    4.90    4.60
   3  25   1   13.20    5.10
  -3  25  -1   10.90    5.00
  -3  25  -1   13.60    4.70
   3 -25  -1   19.20    7.20
   3 -25  -1   12.70   11.90
   5 -25   1   -0.30    3.30
   5 -25   1   -0.40   12.20
  -5  25   1    4.90    4.50
  -5  25   1    1.20    1.40
  -5  25   1   -9.80   14.70
   5  25   1    1.30    5.50
  -5 -25   1    1.20    3.30
  -5  25  -1    0.90    1.40
  -5  25  -1    2.50   15.40
   5 -25  -1   -1.50   12.40
   5 -25  -1    6.10    3.50
  -1 -27  -1    1.80    2.50
  -1 -27  -1    6.70   10.00
   1  27  -1    2.00    2.80
   1 -27   1   -1.00    8.20
   1 -27   1    1.20    2.60
  -1  27   1    3.40    2.70
   1  27   1    8.30   12.10
   1  27   1    3.70    3.30
   1  27   1    2.40    2.80
  -1 -27   1    3.40    2.50
  -1 -27   1   -7.80    9.70
  -1 -27   1    0.40    3.40
  -1  27  -1   -3.10    4.90
   1 -27  -1    3.30    2.50
   1 -27  -1    0.50    5.70
   1 -27  -1    2.60    8.00
  -3 -27  -1    2.10    1.90
  -3 -27  -1    1.30    2.30
   3  27  -1    1.50    2.20
   3 -27   1   -4.20    9.70
   3 -27   1   -0.50    3.90
  -3  27   1   -4.90   12.50
  -3  27   1    2.40    1.40
  -3 -27   1    6.80    3.10
  -3 -27   1    1.60    1.90
  -3  27  -1    1.20    1.30
  -3  27  -1  -10.20   13.10
   3 -27  -1   -1.00    4.70
   3 -27  -1   -9.20   10.50
  -2   0   2  887.11  272.07
  -2   0   2  895.41  192.38
   2   0  -2  879.31  269.67
   2   0  -2  935.71  200.98
   4   0   2 9999.00 2388.36
  -4   0   2 4022.80  862.91
  -4   0   2 3485.25 1068.69
  -4   0  -2 9564.14 2285.57
   4   0  -2 3371.56 1033.80
   6   0   2   21.50    9.20
  -6   0  -2    5.20    5.10
  -6   0  -2   32.80   11.80
   6   0  -2   14.10    8.00
   8   0   2  279.27   94.19
   8   0   2  199.38   48.10
  -8   0   2  272.07   58.89
  -8   0  -2  303.27  102.19
  10   0   2  466.95  157.08
  10   0   2  483.35  115.69
 -10   0  -2  508.95  121.79
  10   0  -2  465.85  100.19
  12   0   2  123.49   41.70
 -12   0  -2  124.79   30.30
  12   0  -2  133.39   29.10
  14   0   2   51.79   17.50
 -14   0  -2   52.79   11.80
 -14   0  -2   45.80   15.50
  14   0  -2   44.50   10.20
   0  -2   2  650.53  250.17
   0   2  -2  685.23  263.57
   2   2  -2   65.89   19.60
  -2   2   2  107.79   33.80
  -2   2   2   96.89   27.50
  -2  -2   2   75.39   21.90
  -2   2  -2   61.39   21.90
  -4  -2  -2  491.65  106.19
   4  -2   2  692.63  233.18
  -4   2   2  418.66  129.69
  -4   2   2  510.85  110.59
   4   2   2  485.55  104.89
  -4   2  -2  587.54  197.88
   4  -2  -2  455.35  140.39
   4  -2  -2  382.36   82.69
  -6  -2  -2  107.79   24.60
  -6  -2  -2   63.99   18.20
   6   2  -2  140.49   31.80
   6  -2   2  161.08   54.69
   6   2   2   82.09   22.60
  -6   2  -2  252.37   85.19
  -6   2  -2   79.59   20.40
   6  -2  -2   63.49   24.30
  -8  -2  -2   85.99   22.10
   8   2  -2  139.19   31.10
   8  -2   2  132.19   32.30
   8   2   2  111.69   24.90
   8   2   2   87.39   22.00
  -8  -2   2  105.29   24.10
  -8   2  -2  156.68   52.99
 -10  -2  -2   15.70    5.90
 -10  -2  -2   11.10    5.30
  10  -2   2    5.50    2.60
  10  -2   2   26.40    7.80
  10   2   2   23.00    8.30
  10   2   2   13.40    5.00
  10   2   2    6.80    4.90
 -10  -2   2    8.10    5.80
 -10   2  -2    7.10    8.60
 -10   2  -2   12.90    5.40
 -10   2  -2   10.00    3.80
 -12  -2  -2    6.80    3.20
 -12  -2  -2    7.80    3.80
  12   2  -2    6.40    4.50
  12  -2   2    6.90    3.80
  12  -2   2    6.60    3.40
  12  -2   2    2.40    1.90
  12   2   2   10.00    4.70
  12   2   2    2.90    2.00
 -12   2  -2    2.90    2.00
 -14  -2  -2    1.10    1.00
 -14  -2  -2    0.70    2.20
 -14  -2  -2    0.00    2.80
  14   2  -2    1.70    3.10
  14  -2   2    0.40    2.50
  14  -2   2    2.20    1.10
  14   2   2    2.30    3.20
  14   2   2    1.50    1.00
   0   4   2   16.00   11.80
   0   4   2   74.49   30.50
   0   4   2  164.28   73.59
   0   4  -2  167.18   74.39
   0  -4  -2   48.90   21.50
   0  -4  -2  115.49   53.89
   0  -4  -2   19.90   13.10
   2  -4   2  265.07   75.39
  -2   4   2  346.97  106.89
  -2   4   2  447.96  122.39
  -2  -4   2  438.76  148.69
  -2   4  -2  335.87   80.79
  -2   4  -2  414.96  113.39
   4  -4   2  146.59   36.00
  -4   4   2  222.48   69.19
  -4  -4   2  315.97  106.59
  -4   4  -2  195.48   47.40
   6   4  -2   22.40    8.10
   6  -4   2   19.30    9.90
  -6   4   2   97.49   32.80
  -6   4  -2   36.10   13.50
  -6   4  -2   12.50    7.50
  -8  -4  -2    6.70    6.40
  -8  -4  -2    5.60    7.40
   8   4  -2   17.20    6.20
   8  -4   2    0.70    5.10
   8   4   2   23.10   10.30
  -8  -4   2    8.30    3.60
  -8   4  -2    2.50    3.10
   8  -4  -2    1.20    9.50
 -10  -4  -2   11.80    4.80
 -10  -4  -2    5.60    5.10
  10   4  -2   13.70    4.90
  10  -4   2    7.00    4.50
 -10   4   2   -9.80    9.20
  10   4   2   10.40    7.00
  10   4   2    9.50    5.30
  10   4   2   -2.00   12.10
 -10  -4   2    4.10    5.50
 -10   4  -2   13.10    4.90
  10  -4  -2   -1.60    4.30
 -12  -4  -2    2.60    4.30
 -12  -4  -2    4.00    4.60
  12   4  -2    7.40    2.90
  12  -4   2    3.80    3.90
 -12   4   2    8.80    7.50
  12   4   2    3.40    4.20
  12   4   2    7.40    4.00
  12   4   2   14.00    5.50
 -12  -4   2    4.50    4.70
 -12  -4   2    8.20    3.20
 -12   4  -2    6.10    3.50
 -12   4  -2   10.80    4.10
  12  -4  -2   20.80    6.00
 -14  -4  -2    2.40    1.50
 -14  -4  -2    0.60    3.00
 -14  -4  -2    3.50    2.70
  14   4  -2    1.60    0.90
  14   4  -2    2.50    4.00
  14  -4   2    7.50    3.20
  14   4   2    1.40    2.40
  14   4   2    1.30    1.10
 -14  -4   2    6.00    2.20
 -14   4  -2   -1.20    5.40
 -14   4  -2    1.90    2.20
 -14   4  -2    1.10    0.90
  14  -4  -2    4.70    2.90
   0   6   2 3566.04 1069.79
   0   6   2 4778.82 1574.54
   0  -6   2 5484.55 1309.77
   0  -6   2 2639.64  809.32
   0  -6   2 3662.23 1049.09
   0  -6   2 7663.13 3288.57
   0   6  -2 7293.87 3131.29
   0   6  -2 3601.04 1032.00
   0   6  -2 5469.25 1306.27
   0  -6  -2 3802.02 1252.67
   0  -6  -2 3050.39  914.91
  -2  -6  -2  437.46  119.09
   2   6  -2  574.04  190.28
   2  -6   2  617.74  237.78
   2  -6   2  388.06   93.09
  -2   6   2  406.46  116.49
   2   6   2  416.96  113.49
  -2  -6   2  560.74  185.78
  -2   6  -2  415.66   99.59
   4  -6   2   62.29   17.80
  -4   6   2   40.70   14.30
  -4   6   2   32.20   11.10
  -4   6  -2   29.00   10.90
  -4   6  -2   28.70    9.10
   4  -6  -2   39.30   13.70
   6  -6   2   47.70   13.30
  -6   6   2   81.99   27.90
  -6   6  -2   47.30   13.60
   6  -6  -2   95.79   31.60
  -8  -6  -2   43.60   13.90
   8   6  -2  111.99   37.80
  -8   6   2  165.68   52.29
   8   6   2   55.89   16.50
  -8   6  -2   45.10   11.60
   8  -6  -2  121.59   38.90
 -10  -6  -2   53.69   15.00
  10   6  -2   77.89   26.30
  10   6   2   41.40   11.60
 -10   6  -2   54.99   13.80
  10  -6  -2   14.00   11.20
 -12  -6  -2    0.40    5.60
  12   6  -2   10.50    3.80
  12   6   2   -1.30   10.40
  12   6   2    5.00    4.20
 -12  -6   2    2.20    1.20
 -12   6  -2    4.40    3.70
 -14  -6  -2    0.60    1.30
 -14  -6  -2    2.60    3.00
  14   6  -2    2.40    1.00
  14  -6   2    2.60    2.70
 -14   6   2    3.90    5.80
  14   6   2    4.70    3.50
  14   6   2    2.00    2.20
 -14   6  -2    1.90    2.40
   0   8   2  201.28   68.19
   0  -8   2  157.28   48.70
   0  -8   2  164.08   39.60
   0  -8   2  375.36  163.38
   0   8  -2  230.28   70.99
   0   8  -2  335.47  145.99
   0   8  -2  185.78   44.70
   0  -8  -2  219.38   66.99
  -2  -8  -2  134.99   47.90
   2   8  -2  155.78   53.49
   2   8  -2  137.79   33.30
   2  -8   2  232.98  105.09
   2  -8   2  186.08   71.99
   2  -8   2  129.99   31.80
  -2   8   2  173.08   77.79
  -2  -8   2  161.98   55.29
  -2  -8   2  151.88   36.70
  -2   8  -2  201.38   90.79
  -2   8  -2  160.18   51.79
  -2   8  -2  180.18   69.69
   2  -8  -2  260.07  116.99
   4  -8   2  522.25  143.39
   4  -8   2  621.84  148.89
  -4   8   2  572.94  176.18
  -4   8   2  469.75  180.68
  -4   8  -2  869.71  236.48
  -4   8  -2  638.04  152.78
   4  -8  -2  659.73  179.78
   4  -8  -2  588.84  226.38
   4  -8  -2  539.75  165.78
   6  -8   2    1.90    4.30
   6  -8   2   24.00    8.10
  -6   8   2    8.80    5.00
  -6   8   2    2.20    6.40
  -6   8  -2   14.60    7.00
   6  -8  -2    9.70    7.10
   8  -8   2   18.90    6.30
  -8   8   2   57.69   19.90
  -8   8  -2   20.10    6.50
 -10  -8  -2   13.10   10.80
  10   8  -2    2.20   10.40
  10  -8   2    4.10    4.20
 -10   8   2    2.50   10.60
  10   8   2    4.90    7.00
 -10   8  -2    5.30    3.80
  10  -8  -2    6.80   11.40
 -12  -8  -2   -3.80    6.40
  12   8  -2    6.50    2.70
  12   8   2    1.50    4.50
 -12   8  -2    3.20    3.30
  12  -8  -2   -0.80   10.90
 -14  -8  -2    6.00    4.10
  14   8  -2    4.60    1.70
  14   8   2    4.30    2.60
 -14  -8   2    2.60    1.20
 -14   8  -2    6.30    2.90
   0  10   2 3037.30  911.21
   0  10   2 3299.47 1087.99
   0 -10   2 2591.54  794.52
   0 -10   2 3708.13  885.61
   0 -10   2 3459.05  991.20
   0  10  -2 2643.94  810.92
   0  10  -2 4156.08 1784.12
   0  10  -2 3157.48  754.32
   0  10  -2 3181.48  911.61
   0 -10  -2 3373.76 1111.39
   0 -10  -2 3212.08  963.60
   2  10  -2  153.18   36.80
   2  10  -2  189.98   58.49
  -2  10   2  273.77  119.19
   2  10   2  208.58   77.59
  -2 -10   2  221.38   68.09
  -2 -10   2  125.19   30.30
  -2  10  -2  363.56  112.49
  -2  10  -2  284.47  123.89
  -2  10  -2  125.59   30.80
   2 -10  -2  284.07  126.49
  -4 -10  -2   17.00    6.00
   4  10  -2   39.60   43.20
   4 -10   2   43.30   11.90
  -4  10   2    9.80   13.80
  -4  10   2  132.89   51.39
  -4 -10   2   26.10    7.10
  -4  10  -2   40.80   19.00
  -6  10   2   86.59   24.10
  -6  10   2   16.60    7.60
  -6  10  -2  106.39   29.20
  -6  10  -2   32.90    9.60
   6 -10  -2   98.99   27.60
   6 -10  -2   18.70    7.70
   8 -10   2    2.90    4.20
  -8  10   2    7.50    6.50
  -8  10  -2   11.20    4.40
  -8  10  -2   17.50    5.70
   8 -10  -2    3.10    3.60
   8 -10  -2    8.70    6.50
 -10  10   2 1110.89  341.57
  10  10   2  312.87   76.09
 -10  10  -2  331.87   79.49
 -12 -10  -2   12.50    8.90
 -12  10   2   91.99   30.80
  12  10   2   14.20    6.10
 -12  10  -2    5.30    3.10
  12 -10  -2  176.28   55.89
   0  12   2   49.20   18.90
   0  12   2   61.39   24.20
   0 -12   2  120.39   57.69
   0 -12   2   79.49   25.10
   0  12  -2  148.69   67.99
   0  12  -2   43.60   14.90
   0  12  -2   82.69   20.50
   0 -12  -2   68.89   25.00
   2  12  -2   46.00   18.70
   2  12  -2   34.70    9.00
   2 -12   2   97.09   52.59
   2 -12   2   56.39   18.80
  -2 -12   2   37.10   16.00
  -2 -12   2   41.80   16.30
  -2  12  -2   36.10   13.20
   4  12  -2  107.59   41.40
   4  12  -2   53.49   13.10
  -4  12   2   48.10   15.80
  -4 -12   2   98.29   36.60
  -4 -12   2   46.50   11.50
  -4  12  -2   58.59   22.90
   4 -12  -2   47.00   15.30
   6 -12   2   54.39   19.50
  -6  12   2   74.09   21.10
  -6  12  -2   76.89   21.70
   6 -12  -2   57.59   16.70
   6 -12  -2   62.69   19.90
   6 -12  -2  103.19   39.80
   8 -12   2    5.10    2.90
  -8  12   2    5.70    3.10
  -8  12  -2    3.90    2.70
   8 -12  -2   35.70   12.00
  10 -12   2    4.70    3.80
 -10  12   2    6.60    3.40
 -12  12   2   -0.70    7.80
  12  12   2   -0.30    5.90
  12 -12  -2    0.30    8.40
   0  14   2  654.83  197.18
   0  14   2  514.35  170.38
   0 -14   2  725.23  222.48
   0 -14   2  666.63  287.37
   0  14  -2  740.33  227.28
   0  14  -2  738.83  318.37
   0 -14  -2  459.75  152.38
   0 -14  -2  517.25  156.18
   0 -14  -2  708.83  305.67
  -2 -14  -2   23.50   13.00
   2  14  -2   51.79   17.70
   2 -14   2   28.10   10.60
   2 -14   2   83.99   48.60
   2 -14   2   20.80    8.10
   2  14   2   16.80   15.40
  -2 -14   2   71.09   23.20
  -2  14  -2   19.70    7.80
  -2  14  -2   39.10   13.80
   2 -14  -2   31.50   37.60
   4  14  -2   65.59   27.30
  -4  14   2   48.30   15.60
   4  14   2  -23.20   44.00
  -4  14  -2   24.10   10.00
  -4  14  -2   23.00   10.70
   4 -14  -2   13.90    6.10
   4 -14  -2   62.89   19.80
   6  14  -2    7.90    2.30
   6  14  -2    5.20   24.60
  -6  14   2   21.30    8.20
  -6  14   2   18.10    6.60
  -6  14   2    9.60    4.20
  -6  14  -2   23.60    8.70
  -6  14  -2    3.40   10.50
   6 -14  -2    7.80   11.40
   6 -14  -2   14.00    5.90
   6 -14  -2   15.20    5.70
   8 -14   2   31.00    9.40
   8 -14   2   47.80   18.80
  -8  14   2   53.99   17.40
  -8 -14   2   20.70    5.30
   8 -14  -2   25.90    8.00
   8 -14  -2   53.69   17.10
  10 -14   2    4.90    3.60
 -10  14   2    4.00    5.90
 -10 -14   2    5.10    2.10
 -10  14  -2    5.00    2.50
  10 -14  -2    4.60    3.00
  10 -14  -2    4.50    4.00
  12 -14   2   -0.20    2.60
 -12  14   2    2.10    2.20
 -12 -14   2    1.70    1.40
  12 -14  -2    0.80    2.20
   0  16   2  133.09   44.80
   0  16   2   56.49   20.40
   0 -16   2   76.79   23.80
   0 -16   2  642.84  277.27
   0  16  -2   78.29   24.50
   0  16  -2  774.42  333.87
   0 -16  -2  786.02  338.67
   0 -16  -2   71.89   24.00
  -2 -16  -2  106.79   36.50
   2  16  -2  124.39   38.50
   2  16  -2   84.69   29.30
   2 -16   2  115.09   35.70
   2 -16   2  274.47  122.59
   2  16   2  103.99   32.40
  -2 -16   2  113.19   38.10
  -2 -16   2  101.09   31.60
  -2  16  -2  153.78   44.80
  -2  16  -2  103.99   32.40
   2 -16  -2  156.38   75.09
  -4 -16  -2  531.85  177.58
   4  16  -2  473.05  156.68
   4 -16   2   79.59   75.49
   4 -16   2  402.26  123.79
  -4  16   2  327.07   93.99
  -4  16   2  -81.69   60.79
  -4  16   2  352.26  108.19
  -4 -16   2  321.87  106.89
  -4  16  -2  250.67   77.29
  -4  16  -2  204.68   78.89
   4 -16  -2  -45.70   71.39
   4 -16  -2  280.97   86.39
   4 -16  -2  298.07   85.59
   6  16  -2    0.70   27.40
   6 -16   2   -0.40    5.80
  -6  16   2   -2.60    6.10
  -6  16   2    5.70    3.30
  -6  16   2   12.70    5.70
   6  16   2    0.30    8.50
  -6 -16   2   -3.70   18.80
   8 -16   2   31.00   16.00
  -8  16   2   16.50    5.80
  -8  16   2    8.10    4.40
   8  16   2   23.10    6.50
  -8  16  -2   20.30    6.50
  -8  16  -2   10.50   18.50
   8 -16  -2   14.90    6.80
   8 -16  -2    8.30    3.90
  10  16  -2    3.30    1.40
  10 -16   2    2.90   10.60
  10 -16   2   21.40    6.30
 -10  16   2    8.20    4.40
 -10 -16   2    8.70    3.00
  10 -16  -2   24.00    7.00
  10 -16  -2   10.70    4.60
  12 -16   2    0.30    1.60
 -12  16   2    0.50    1.30
 -12 -16   2    0.70    1.20
  12 -16  -2    0.70    1.70
  12 -16  -2    0.00    2.90
   0  18   2   61.99   21.60
   0  18   2  159.08   53.09
   0 -18   2  198.88   57.89
   0 -18   2  127.79   59.09
   0 -18   2  115.19   38.50
   0  18  -2  121.19   37.50
   0 -18  -2  138.39   46.20
   0 -18  -2  121.69   56.69
   0 -18  -2  120.69   37.60
  -2 -18  -2    1.80    5.90
  -2 -18  -2    1.40    5.00
   2  18  -2    1.20    5.50
   2 -18   2    4.40    6.70
   2 -18   2  -28.10   24.20
  -2  18   2   18.00   26.70
   2  18   2    4.80    5.70
   2  18   2    2.00    7.50
  -2 -18   2    2.00    7.00
  -2 -18   2    1.20    4.40
  -2  18  -2    4.40    3.70
  -2  18  -2    2.50   26.40
  -2  18  -2   11.20    7.80
   2 -18  -2  -11.80   25.10
  -4 -18  -2   39.70   19.10
   4 -18   2   23.60    8.40
  -4  18   2   31.00   10.20
  -4  18   2  -40.20   42.50
  -4  18   2   17.50    7.00
   4  18   2    0.00   17.70
  -4 -18   2   43.00   15.40
  -4  18  -2  -61.79   48.10
  -4  18  -2   29.20   10.00
   4 -18  -2   32.30   10.50
   6  18  -2    7.30   16.80
  -6  18   2   15.70    5.70
   6  18   2   -6.70   43.70
  -6 -18   2   20.00   18.40
  -6  18  -2   14.30    6.00
  -6  18  -2    8.20    7.40
   6 -18  -2   15.90    5.60
  -8 -18  -2    5.20    2.40
   8 -18   2    5.20   20.60
  -8  18   2    7.70    3.50
  -8  18   2    5.60    5.00
  -8  18   2   13.10    5.20
   8  18   2    9.90    3.30
  -8  18  -2    7.60    5.50
   8 -18  -2    3.40   11.30
   8 -18  -2    5.10    2.40
   8 -18  -2    8.50    3.90
  10  18  -2    3.30    1.10
  10 -18   2    7.20    3.40
  10 -18   2    8.80    9.30
 -10  18   2    7.90    2.80
 -10  18   2   11.60    4.60
 -10  18  -2    8.80    2.90
 -10  18  -2    0.40    9.60
  10 -18  -2    7.00    2.80
  10 -18  -2   11.50    4.50
   0  20   2  218.98   72.59
   0 -20   2  165.38   54.89
   0 -20   2  436.36  188.68
   0  20  -2  127.29   37.80
   0 -20  -2  229.68   76.09
   0 -20  -2  437.26  189.08
  -2 -20  -2   83.19   28.20
  -2 -20  -2   32.40   11.10
   2 -20   2  127.59   57.79
   2 -20   2   46.40   14.80
  -2  20   2   89.69   44.80
   2  20   2   40.90   13.70
   2  20   2  103.49   35.30
  -2 -20   2   83.49   26.30
  -2  20  -2  143.19   65.99
  -2  20  -2   37.40   12.30
   2 -20  -2   95.09   45.60
  -4 -20  -2   63.59   24.60
   4  20  -2   63.39   21.80
   4 -20   2   63.39   20.10
   4 -20   2  -27.70   41.00
  -4  20   2   60.79   19.10
  -4  20   2   16.60   36.30
  -4  20  -2  -18.00   40.40
   4 -20  -2    3.80   40.70
   4 -20  -2   82.39   24.20
   4 -20  -2   69.19   21.80
   6  20  -2    1.70    9.40
   6 -20   2    4.50    4.50
   6  20   2   -4.40   28.40
  -6 -20   2    7.10    9.30
  -6  20  -2    7.90    3.80
   6 -20  -2   -7.70   35.40
   6 -20  -2    4.30    2.90
  -8 -20  -2    1.20    3.30
   8  20  -2   -1.60    9.10
   8 -20   2   -1.60    4.80
   8 -20   2    2.80    1.90
  -8  20   2    2.90    2.10
   8  20   2   -3.00    6.00
  -8 -20   2    0.40    5.40
   8 -20  -2   -0.80    8.70
   8 -20  -2    3.20    2.30
   8 -20  -2    5.60    3.20
 -10  20   2   10.40    3.70
 -10  20   2   14.60    5.20
  10  20   2   13.00    3.60
 -10 -20   2   12.10    4.20
 -10  20  -2   17.00    5.10
 -10  20  -2   -1.30    7.30
  10 -20  -2   16.90    6.10
  10 -20  -2   18.40    6.30
   0  22   2   43.00   15.10
   0 -22   2   94.99   44.00
   0 -22   2   29.70   10.70
   0 -22   2   19.70   13.30
   0  22  -2   10.40    8.70
   0 -22  -2   41.90   14.70
   0 -22  -2  108.19   49.50
   0 -22  -2   42.40   17.50
  -2 -22  -2    3.00    4.50
  -2 -22  -2    7.00    5.00
   2  22  -2    4.30    5.40
   2  22  -2   12.50    6.10
   2 -22   2    2.90    2.60
  -2  22   2   16.10   20.80
   2  22   2    1.70    6.50
   2  22   2    6.10    5.00
  -2 -22   2    4.90    6.00
  -2  22  -2   -2.90   19.70
  -2  22  -2   20.60    8.20
  -2  22  -2   14.40    5.50
   2 -22  -2    2.40    4.70
   4  22  -2   28.70   10.90
   4 -22   2   -0.50    4.60
   4 -22   2    3.70    3.10
   4 -22   2    7.10   28.60
  -4  22   2    2.30    2.40
  -4  22   2  -26.70   31.20
  -4  22   2    4.10    4.70
   4  22   2    0.40   11.90
  -4 -22   2    5.30    4.60
  -4  22  -2    5.20   31.40
  -4  22  -2    5.10    3.10
   4 -22  -2   -1.20    4.90
   4 -22  -2    2.60    2.80
  -6 -22  -2    2.50    7.00
   6 -22   2    8.60    4.30
   6 -22   2   -2.70   20.30
   6  22   2   -2.80   10.30
  -6  22  -2    5.40    3.20
  -6  22  -2    7.00    3.70
   6 -22  -2    4.90    2.70
  -8 -22  -2   -3.30    5.50
   8  22  -2   -2.50    6.20
   8 -22   2    0.70    1.10
  -8  22   2    0.60    1.50
  -8 -22   2   -0.30    4.00
  -8  22  -2    2.50    4.00
   8 -22  -2    4.60    2.30
   0  24   2    2.70    3.60
   0 -24   2    0.30    7.90
   0 -24   2    8.30    4.50
   0 -24   2   50.29   25.40
   0  24  -2   -2.20    6.50
   0  24  -2    1.80    3.70
   0 -24  -2    2.30    3.50
   0 -24  -2   17.30    9.70
   0 -24  -2   39.70   21.50
  -2 -24  -2   -0.80    3.70
   2  24  -2    0.60    4.20
   2  24  -2    1.60    3.50
   2 -24   2    1.60    2.10
   2 -24   2   -5.30   12.20
  -2  24   2   -8.60   18.40
   2  24   2    0.80    4.80
   2  24   2    3.80    3.80
  -2  24  -2    4.80    2.70
   2 -24  -2    1.10    2.80
   2 -24  -2   -7.80   12.10
  -4 -24  -2    9.00    6.30
   4  24  -2    6.80    3.60
   4  24  -2    6.50    4.10
   4 -24   2    4.20    4.30
  -4  24   2    8.20    4.40
  -4  24   2   12.40    4.40
   4  24   2    4.70    6.50
  -4 -24   2    4.40    3.60
  -4 -24   2    5.00    3.30
  -4  24  -2    2.10    4.80
  -4  24  -2   17.10    5.80
   4 -24  -2   15.30    5.20
  -6 -24  -2    0.90    5.00
   6  24  -2    1.30    4.70
   6 -24   2    4.80   18.10
  -6  24   2    8.90    3.30
   6  24   2   -2.00    7.40
  -6  24  -2    1.90    2.10
   6 -24  -2    7.20   18.20
   6 -24  -2    3.60    3.20
   6 -24  -2    7.40    2.90
   0  26   2   13.20    5.40
   0 -26   2   14.90    5.70
   0 -26   2    9.30    6.80
   0 -26   2   74.19   33.60
   0  26  -2   15.10    5.90
   0 -26  -2   13.80    5.50
   0 -26  -2   20.10    8.60
   0 -26  -2   69.89   31.80
  -2 -26  -2    8.50    3.50
   2  26  -2    1.30    2.90
   2  26  -2    2.70    2.90
   2 -26   2    1.60    1.60
   2 -26   2  -12.60   10.40
  -2  26   2    0.80    1.10
   2  26   2    0.90    3.00
  -2 -26   2   11.10    4.60
  -2  26  -2    2.50    4.20
  -2  26  -2    1.70    1.60
   2 -26  -2    0.00    2.30
   2 -26  -2   -1.10    9.40
  -4 -26  -2    0.20    3.00
   4  26  -2    0.80    2.10
  -4  26   2    0.70    1.20
  -4  26   2    3.70    4.00
  -4 -26   2    0.40    2.50
  -4 -26   2    0.70    1.90
  -4  26  -2    2.90    3.90
  -4  26  -2    0.60    1.40
   0 -28   2   -2.20    4.30
   0 -28   2    0.10    1.90
   0 -28   2   10.10    9.50
   0 -28  -2   -0.10    1.80
   0 -28  -2   13.50   10.30
   0 -28  -2    0.50    4.00
   1   1  -3   62.19   20.30
   1  -1  -3   51.59   15.50
  -3  -1  -3  319.47   69.09
   3   1  -3  316.37   97.29
   3  -1   3  137.89   55.99
   3   1   3  288.67   62.39
  -3   1  -3  163.88   57.99
   3  -1  -3  318.77   98.09
  -5  -1  -3  259.57   56.39
   5   1  -3  281.87   87.79
   5  -1   3  195.48   48.60
   5  -1   3  454.25  153.18
  -5   1   3  188.78   41.40
   5   1   3  224.68   49.00
  -5  -1   3  246.28   77.09
  -5   1  -3  280.37   94.89
  -5   1  -3  187.48   46.70
   5  -1  -3  364.46  112.59
  -7  -1  -3   19.50    8.60
  -7  -1  -3   55.79   13.80
   7  -1   3    4.90    4.40
   7  -1   3    9.80    9.00
  -7   1   3   35.90   10.80
  -7   1   3  112.29   37.40
   7   1   3   11.30   13.60
  -7  -1   3   48.20   13.60
  -7   1  -3    5.00    9.00
  -7   1  -3   25.30   12.10
   7  -1  -3  172.38   54.69
  -9  -1  -3  127.79   28.20
  -9  -1  -3  134.09   33.30
   9   1  -3  144.99   31.80
   9  -1   3  295.47   99.49
   9  -1   3  131.29   28.70
  -9   1   3  155.78   34.30
   9   1   3  153.48   37.60
   9   1   3  130.29   28.60
   9   1   3  240.18   80.99
  -9   1  -3  179.68   43.60
  -9   1  -3  139.09   47.00
 -11  -1  -3   67.99   23.20
 -11  -1  -3   50.29   11.80
 -11  -1  -3   60.09   15.40
  11   1  -3   53.39   12.60
  11  -1   3   84.49   20.80
  11  -1   3   64.49   21.90
 -11   1   3   53.69   12.70
  11   1   3   47.60   11.30
 -11  -1   3   52.79   12.20
 -11   1  -3   77.99   26.40
 -13  -1  -3    6.30    3.60
  13  -1   3    2.00    1.50
  13  -1   3   10.60    4.40
 -13   1   3   12.50    4.60
  13   1   3   14.30    4.60
  13   1   3    8.80    4.10
  13   1   3    2.40    1.50
 -13  -1   3    7.60    3.60
 -13   1  -3   17.90    5.70
   1   3  -3  327.37   98.79
   1   3  -3  264.57   76.09
  -1   3   3  140.29   44.60
  -1   3   3  786.82  259.57
  -1  -3   3  251.27   72.59
  -1   3  -3  502.55  169.68
   1  -3  -3  391.76  129.59
   3   3  -3  159.08   44.30
   3  -3   3  101.99   35.20
  -3   3   3  129.89   36.50
  -3   3   3   96.29   30.60
  -3   3  -3  113.79   39.10
   3  -3  -3  114.79   32.30
   5  -3   3   48.60   17.50
   5  -3   3   18.70   10.80
  -5   3   3   19.30   10.10
   5   3   3   27.90   10.40
  -5   3  -3   24.70    9.90
   5  -3  -3   20.70    9.60
   7  -3   3   33.80   12.30
  -7   3   3   27.20   11.90
  -7   3   3   28.90   13.20
   7   3   3   19.70    9.50
   7   3   3    9.00   13.50
  -7   3  -3   31.20   11.30
  -7   3  -3   16.30    7.80
   7  -3  -3   26.20    9.10
  -9  -3  -3   12.40    6.10
  -9  -3  -3    4.30    3.90
   9   3  -3    5.10    7.50
   9  -3   3    4.60    3.20
   9  -3   3   11.30    5.60
   9   3   3    0.10   16.50
   9   3   3    0.70    7.70
  -9   3  -3   12.30    4.80
  -9   3  -3    1.40    4.70
   9  -3  -3    2.00    5.50
 -11  -3  -3   10.90    4.60
 -11  -3  -3    3.30    7.20
  11   3  -3    1.90    5.50
  11  -3   3    1.50    3.90
  11   3   3    0.30    4.40
  11   3   3    2.50    5.60
 -11   3  -3   -5.70    9.30
 -11   3  -3    6.70    2.80
 -11   3  -3    5.80    4.30
 -13  -3  -3    1.10    3.00
 -13  -3  -3   -0.90    4.10
  13   3  -3    1.50    4.30
  13  -3   3    2.10    2.70
  13  -3   3    1.10    1.20
  13   3   3   -0.40    3.40
  13   3   3    1.40    1.70
 -13  -3   3    2.20    4.30
 -13   3  -3   -1.90    6.70
 -13   3  -3    1.40    1.20
 -13   3  -3    5.80    3.60
  -1  -5  -3 3319.17  900.91
   1   5  -3 1948.71  655.33
   1   5  -3 3684.03 1105.19
   1  -5   3 2412.36  811.32
   1  -5   3 1458.55  560.94
   1  -5   3 9245.17 3968.10
   1  -5   3 9782.62 2335.87
  -1   5   3 7988.70 3428.46
  -1   5   3 3177.08 1047.10
   1   5   3 3115.99  846.12
  -1  -5   3 4011.80 1203.08
  -1  -5   3 1957.20  658.13
  -1   5  -3 8836.52 2111.29
  -1   5  -3 2438.56  820.32
   3   5  -3 1274.57  429.16
  -3   5   3 1509.95  463.05
  -3   5   3 1154.58  313.77
  -3  -5   3 1191.28  401.16
  -3  -5   3  447.96  154.08
  -3   5  -3 1434.06  389.16
  -3   5  -3 1519.95  511.35
   3  -5  -3 1522.75  413.46
   3  -5  -3 1651.53  506.55
   5  -5   3 1801.82  605.94
  -5   5  -3 1487.35  500.35
  -5   5  -3 2351.16  562.04
   7  -5   3 1001.40  336.97
  -7   5   3 1072.19  329.57
  -7  -5   3  870.31  292.77
  -7   5  -3  848.92  285.57
   7  -5  -3 1233.98  378.66
  -9  -5  -3  357.96   86.49
   9  -5   3  563.54  189.68
   9  -5   3  437.66  104.89
  -9   5   3  520.75  160.28
   9   5   3  301.37   65.09
   9   5   3  398.36   96.19
  -9  -5   3  380.86  128.19
  -9   5  -3  395.76   94.79
  -9   5  -3  282.97   95.29
   9  -5  -3  528.85  162.78
 -11  -5  -3  189.28   41.00
 -11  -5  -3  170.88   41.80
  11  -5   3  370.36  124.69
 -11   5   3  298.67   64.79
  11   5   3  221.38   47.80
  11   5   3  192.38   47.00
 -11  -5   3  332.17  111.79
 -11   5  -3  393.96  132.59
  11  -5  -3   84.19   30.20
 -13  -5  -3    0.40    5.70
  13   5  -3   14.80    6.00
  13  -5   3   38.70   13.20
  13  -5   3    2.20    2.70
 -13   5   3    0.00    6.50
  13   5   3   11.70    5.30
  13   5   3    3.50    3.70
 -13  -5   3   14.80    5.20
 -13  -5   3   45.80   15.50
 -13   5  -3   34.00   11.60
 -13   5  -3    3.80    3.50
  13  -5  -3    2.70    3.50
  -1  -7  -3  345.27  102.79
  -1  -7  -3  281.87  102.29
   1   7  -3  188.88   58.29
   1   7  -3  153.68   49.70
   1   7  -3  254.77   73.59
  -1   7   3  140.89   48.40
   1   7   3  281.27   86.29
  -1  -7   3  230.78   76.89
  -1  -7   3  188.38   58.09
  -1  -7   3  205.28   55.39
  -1  -7   3  214.48   62.19
  -1  -7   3  146.99   49.20
  -1   7  -3  204.88   79.29
  -1   7  -3  148.59   36.50
   1  -7  -3  179.68   60.39
   3   7  -3   25.90   20.60
  -3   7   3   54.99   18.10
  -3  -7   3   27.40   18.70
  -3   7  -3   33.30   10.30
   3  -7  -3   63.59   20.70
   3  -7  -3   28.60   17.40
   5  -7   3  138.39   38.00
   5  -7   3  110.89   27.40
  -5   7   3  178.78   55.79
  -5   7   3  135.29   37.50
  -5  -7   3  122.49   35.90
  -5   7  -3  180.18   49.20
  -5   7  -3  127.19   31.30
   5  -7  -3  163.98   45.20
   5  -7  -3  137.79   42.90
   7  -7   3   49.90   13.10
  -7   7  -3   55.69   14.40
   7  -7  -3   86.69   27.60
  -9  -7  -3   -4.00   17.10
   9   7  -3   44.60   15.10
  -9  -7   3   28.10    9.60
  -9   7  -3   20.30    6.30
 -11  -7  -3   15.10   11.60
  11   7  -3   20.10    6.90
  11  -7   3   15.40    5.10
 -11   7   3   32.50   16.00
  11   7   3    8.60    8.10
 -11  -7   3   15.50    5.40
  11  -7  -3   28.80   17.20
 -13  -7  -3   -2.20    5.30
  13   7   3    6.30    4.00
  13   7   3    1.30    4.90
  13  -7  -3    0.10    8.10
  -1  -9  -3  652.23  215.78
   1   9  -3  615.14  147.19
   1   9  -3  834.02  275.57
  -1   9   3  451.45  195.38
  -1   9   3  713.23  235.78
  -1  -9   3  668.03  204.88
  -1  -9   3  413.46  125.99
  -1  -9   3  572.74  137.09
  -1   9  -3  346.97  150.48
  -1   9  -3  552.14  132.19
  -1   9  -3  521.55  160.88
   1  -9  -3  355.06  154.38
  -3  -9  -3  166.18   45.60
   3   9  -3  223.78   75.49
   3  -9   3  215.08   51.89
   3  -9   3  484.45  186.48
  -3   9   3  272.67   84.19
  -3   9   3  219.58   63.09
   3   9   3  162.48   44.60
  -3  -9   3  267.67   89.49
  -3   9  -3  217.28   52.39
  -5   9   3    6.30    5.70
  -5   9   3    7.40    5.90
  -5   9  -3   14.20    5.40
  -5   9  -3    9.40    6.20
   5  -9  -3    9.40    7.30
   7  -9   3    3.90    4.60
   7  -9   3    1.50    4.30
  -7   9   3   11.60    5.20
  -7   9   3   10.60    5.80
  -7   9  -3   16.60    5.70
   7  -9  -3    4.20    4.60
   7  -9  -3    9.20    5.20
   9  -9   3    9.40    4.20
  -9   9   3    4.80    6.00
   9  -9  -3    6.80    6.30
  11  -9   3   29.00    8.10
 -11   9   3   65.89   24.40
  11   9   3    9.80   10.10
 -11  -9   3   48.80   16.60
 -11   9  -3   16.70    5.20
 -13  -9  -3   -6.10    7.50
  13   9  -3    4.20    1.60
  13  -9   3    6.40    3.10
 -13   9   3    6.40    7.70
  13   9   3    7.70    5.00
 -13   9  -3    2.10    2.00
  13  -9  -3   26.60   11.70
  -1 -11  -3   56.69   22.40
   1  11  -3   17.80    6.20
   1  11  -3    4.20   10.00
   1 -11   3   25.50    8.20
   1 -11   3   13.20    9.10
  -1  11   3   40.50   30.30
  -1  11   3   28.60   14.20
  -1 -11   3   13.50    6.10
  -1 -11   3    8.10    9.10
  -1  11  -3   32.60    9.20
  -1  11  -3   20.10   25.70
   1 -11  -3   14.00    9.80
   1 -11  -3    9.50   17.70
   3  11  -3   40.90   11.90
   3  11  -3   34.00   15.90
   3 -11   3   32.30   15.60
   3 -11   3   66.99   26.30
  -3  11   3   41.00   13.60
  -3 -11   3   31.20    9.70
  -3  11  -3   15.20   15.70
  -3  11  -3   53.59   21.20
  -3  11  -3   41.90   11.70
   3 -11  -3    2.60   43.90
   5  11  -3   -1.40   33.90
   5 -11   3   -7.30   20.10
   5 -11   3    1.10    4.40
  -5  11   3    0.90    6.80
  -5  11   3   17.80    7.50
   5 -11  -3    1.50    3.90
   5 -11  -3   41.70   16.50
   7  11  -3   10.90    5.70
   7 -11   3   24.20    7.30
   7 -11   3   10.80    4.70
  -7  11   3   15.90    6.30
  -7  11  -3   23.40    6.90
  -7  11  -3    8.40    4.00
   7 -11  -3   29.80    9.30
   9 -11   3   32.20    9.70
   9 -11   3   20.20    6.30
  -9  11   3   97.89   30.60
  -9  11  -3   22.10    6.30
   9 -11  -3   18.10    6.40
   9 -11  -3  113.19   35.30
  11 -11   3   13.80    5.00
  11  11   3   -1.80   10.80
 -11  11  -3    7.60    3.80
  13  11  -3   -1.70    4.80
  13 -11   3    7.70    3.00
 -13  11   3   14.00    8.10
  13  11   3    1.90    5.60
 -13  11  -3    5.90    2.70
  -1 -13  -3   28.70   13.60
   1  13  -3   19.60    6.10
   1  13  -3   14.90    5.70
   1  13  -3   12.60   10.10
   1 -13   3   15.60    5.80
   1 -13   3   21.60   10.00
   1 -13   3   40.90   29.30
  -1  13   3    5.80    8.90
  -1 -13   3   11.50    8.10
  -1 -13   3    4.20    9.50
  -1 -13   3   14.60    5.60
  -1  13  -3   40.00   14.30
  -1  13  -3   23.10    9.30
  -1  13  -3   38.50   27.80
   1 -13  -3   16.70    9.10
   1 -13  -3    3.10   24.60
  -3 -13  -3    2.10   23.20
   3  13  -3   10.60    4.20
   3  13  -3    9.30    9.40
   3  13  -3    1.00    8.20
   3 -13   3   22.30    7.30
   3 -13   3   -8.80   42.10
   3 -13   3   34.90   14.90
  -3  13   3  -22.90   28.10
   3  13   3   -4.40   41.50
  -3 -13   3    4.90    7.40
  -3  13  -3  -40.10   31.20
  -3  13  -3   11.00    7.30
  -3  13  -3   23.00    7.20
  -5 -13  -3   17.20    5.70
   5  13  -3   25.70   22.00
   5 -13   3   32.10   14.40
   5 -13   3   40.70   10.70
  -5  13   3   22.60    8.20
  -5 -13   3   35.70   23.30
  -5  13  -3   43.40   11.50
  -5  13  -3    0.60   11.00
   5 -13  -3   33.60   11.10
   5 -13  -3    8.50   12.10
   7 -13   3   54.39   16.70
   7 -13   3   49.90   12.60
  -7  13   3   60.69   17.10
  -7  13   3   49.99   15.90
  -7  13  -3   52.49   14.70
  -7  13  -3   54.69   13.80
   7 -13  -3   78.39   21.90
   7 -13  -3   53.69   17.00
   9 -13   3   15.90    5.30
   9 -13   3   16.80    5.50
  -9  13   3    7.10    3.20
  -9  13   3    9.00    4.90
  -9  13  -3    9.10    3.40
  -9  13  -3   12.80    4.90
   9 -13  -3   14.70    5.20
   9 -13  -3   10.50    5.20
  11 -13   3   -0.30    2.90
  11 -13   3    1.20    3.10
 -11  13   3    1.10    2.20
 -11  13   3    3.40    5.20
 -11  13  -3    1.70    2.90
  11 -13  -3    4.10    3.60
 -13  13  -3    1.40    1.90
  -1 -15  -3 1227.58  368.66
  -1 -15  -3 1192.38  393.36
   1  15  -3 1163.98  278.17
   1  15  -3 1149.19  378.86
   1  15  -3  808.92  232.08
   1  15  -3 1135.19  348.07
   1 -15   3 1048.90  321.67
   1 -15   3 1030.30  246.28
   1 -15   3 1445.26  620.84
   1 -15   3  969.70  277.97
  -1  15   3 1103.29  363.86
  -1  15   3 1256.17  539.95
   1  15   3 1209.88  363.16
   1  15   3 1469.25  484.65
  -1 -15   3 1053.39  347.47
  -1 -15   3  954.20  228.18
  -1  15  -3 1132.09  324.47
  -1  15  -3 1372.46  589.74
  -1  15  -3 1034.90  247.38
  -1  15  -3  989.00  303.27
   1 -15  -3 1066.99  351.76
   1 -15  -3 1226.98  527.45
   3  15  -3  467.15  111.69
   3  15  -3  559.64  168.28
   3 -15   3  466.75  111.69
   3 -15   3  182.18   91.49
  -3 -15   3  656.63  197.48
  -3 -15   3  521.85  124.79
  -3  15  -3  698.33  214.78
  -3  15  -3  548.45  131.29
   3 -15  -3  107.89   69.39
   5  15  -3  281.47   67.39
   5 -15   3  193.38   46.50
  -5  15   3  188.68   58.19
  -5 -15   3  239.28   57.29
  -5 -15   3  478.55  158.68
  -5  15  -3  175.28   56.09
  -5  15  -3  140.69   54.19
  -5  15  -3  208.48   50.19
  -7  15   3  165.88   51.19
  -7  15   3  206.28   56.39
  -7  15   3  189.78   72.99
   7  15   3  163.08   44.40
  -7  15  -3  380.46  103.59
  -7  15  -3  148.89   36.00
   7 -15  -3  182.78   70.29
   7 -15  -3  146.09   45.10
  -9  15   3  207.98   56.59
  -9  15   3  235.38   72.49
  -9  15  -3  189.98   51.69
  -9  15  -3  166.08   40.00
   9 -15  -3  307.67   83.69
   9 -15  -3  208.08   64.09
  11 -15   3    8.40    3.20
 -11  15   3   13.90    4.30
 -11  15   3   11.10    4.80
 -11  15  -3   13.30    4.10
 -11  15  -3    6.80    2.90
  11 -15  -3   11.90    3.90
  11 -15  -3    5.40    3.10
  -1 -17  -3   92.49   31.60
   1  17  -3  128.79   31.10
   1  17  -3  141.49   47.30
   1 -17   3  102.29   30.30
   1 -17   3  149.19   66.89
  -1  17   3  110.19   51.89
   1  17   3   79.49   28.10
  -1 -17   3  116.19   38.90
  -1  17  -3   86.59   27.00
  -1  17  -3  122.09   55.79
  -1  17  -3  115.09   33.80
  -1  17  -3  107.59   26.10
   1 -17  -3  121.89   40.80
   1 -17  -3   86.39   42.20
  -3 -17  -3  149.88   51.19
   3  17  -3  134.19   44.90
   3  17  -3   73.99   17.90
   3  17  -3   76.19   23.70
   3 -17   3   87.09   27.40
  -3  17   3   10.30   35.80
  -3 -17   3   86.29   26.90
  -3 -17   3  123.09   41.40
  -3 -17   3   68.59   16.60
  -3  17  -3   74.99   18.40
  -3  17  -3    9.20   34.00
  -3  17  -3   81.69   25.90
   3 -17  -3   73.69   23.10
  -5 -17  -3    2.10   22.40
   5  17  -3    3.70   10.30
   5  17  -3    3.10    2.30
   5 -17   3    0.80    5.50
  -5  17   3   20.00    6.80
  -5 -17   3    5.70    2.20
  -5  17  -3    4.20    3.30
   5 -17  -3   20.20    7.30
   5 -17  -3   14.40    5.30
  -7 -17  -3   22.00    6.60
   7  17  -3   19.60    5.50
   7  17  -3   40.00   35.10
   7 -17   3   54.09   21.70
  -7  17   3   11.30    4.50
  -7  17   3   28.60   10.30
  -7  17   3   17.70    7.10
   7  17   3   23.10    6.80
  -7  17  -3   13.80    4.70
  -7  17  -3    8.10   19.60
   7 -17  -3   41.10   16.10
   9 -17   3   19.40    8.50
   9 -17   3    6.00   13.20
  -9  17   3   16.80    5.30
  -9  17   3   18.80    6.60
  -9  17  -3   23.50    7.00
  -9  17  -3   17.60    5.30
   9 -17  -3   15.00    5.40
  11 -17   3    3.40    1.50
 -11  17   3    2.70    1.30
 -11  17  -3    1.80    1.20
 -11  17  -3    5.50    2.50
  11 -17  -3    1.00    1.20
  11 -17  -3    1.90    2.30
  -1 -19  -3    2.80    4.60
  -1 -19  -3   47.10   15.50
  -1 -19  -3  -23.50   22.80
   1  19  -3    2.20    3.10
   1  19  -3   14.70    6.90
   1  19  -3   24.50   11.10
   1  19  -3   67.89   21.80
   1  19  -3  -14.30   23.30
   1 -19   3    8.40    3.80
  -1  19   3   -3.40   18.90
   1  19   3  -16.50   20.30
  -1 -19   3   10.70    5.40
  -1  19  -3   41.80   14.00
  -1  19  -3   11.70   19.50
   1 -19  -3   11.80    5.90
   1 -19  -3   14.50   11.50
   1 -19  -3   14.50   21.30
   3  19  -3    2.40    2.30
   3  19  -3    4.10    4.90
   3  19  -3    1.00    4.10
   3 -19   3   -5.90   35.70
  -3  19   3    8.80    3.90
  -3  19   3   27.10   36.60
   3  19   3   -5.60   17.60
  -3 -19   3    8.70    5.30
  -3 -19   3    5.10    5.00
  -3  19  -3   -7.70   32.60
  -3  19  -3    6.60    4.70
   3 -19  -3   23.40   38.00
  -5 -19  -3   18.10   28.70
   5  19  -3   23.10    5.90
   5  19  -3    7.50    6.70
  -5  19   3   13.50    6.70
   5  19   3   -9.80   49.10
  -5 -19   3   11.80    8.50
  -5  19  -3   26.70   11.10
  -5  19  -3   20.50    8.50
   5 -19  -3   13.00    5.20
   5 -19  -3   25.20    8.50
   5 -19  -3   22.20   67.19
  -7 -19  -3    8.20    5.20
   7  19  -3    4.50    2.00
   7 -19   3    2.10    1.70
  -7  19   3    3.00    2.60
  -7  19   3   -0.10    5.60
   7  19   3    2.00    6.20
  -7 -19   3   14.70   13.20
  -7  19  -3    6.40    2.80
   9 -19   3   -2.00   13.90
   9 -19   3   -0.50    9.80
  -9  19   3    0.70    3.60
  -9  19   3    2.30    1.30
   9  19   3    3.90    1.40
  -9  19  -3    0.00    4.10
  -9  19  -3    1.20   11.20
   9 -19  -3    2.20    2.00
   9 -19  -3    8.50    3.40
  -1 -21  -3    3.10    5.30
  -1 -21  -3    1.40   18.70
   1  21  -3    9.80    5.70
   1  21  -3   18.60   22.60
   1  21  -3   11.00    9.70
   1 -21   3   -2.30    6.80
   1 -21   3    5.10   16.30
   1 -21   3    3.30    2.70
  -1  21   3    4.20    9.10
  -1  21   3   22.70   21.20
   1  21   3    3.10    5.60
   1  21   3    4.40    5.50
  -1 -21   3    6.00    4.40
  -1  21  -3   -3.50   18.20
  -1  21  -3    0.50    2.90
   1 -21  -3    2.10    4.10
   1 -21  -3   -2.10   11.30
  -3 -21  -3    7.90    9.10
   3  21  -3    4.60    5.00
   3  21  -3   23.10    8.80
   3 -21   3    2.40    3.50
   3 -21   3   64.49   40.30
   3  21   3   -1.10   11.20
  -3 -21   3    3.80    4.80
  -3 -21   3   27.00   10.00
  -3  21  -3    8.70   34.30
   3 -21  -3    0.60    2.40
   3 -21  -3   88.09   49.10
  -5 -21  -3    3.20   16.10
   5 -21   3    4.30    4.30
   5 -21   3  -28.00   50.69
  -5  21   3    3.60    3.90
  -5  21   3    1.80    2.40
  -5  21   3    0.10   37.70
  -5 -21   3    1.20    5.30
  -5  21  -3   -7.30   36.90
  -5  21  -3    9.10    4.50
   5 -21  -3   10.30   45.70
   5 -21  -3    2.50    2.70
  -7 -21  -3   -4.40    6.20
   7  21  -3    6.00    6.20
   7  21  -3    8.30    2.50
   7 -21   3    5.00    5.20
   7 -21   3   11.30    4.70
  -7  21   3   16.00    5.40
  -7  21  -3   10.10    4.10
   7 -21  -3   11.30    4.20
  -9 -21  -3   16.90    4.90
   9  21  -3    7.10    1.80
  -9  21   3   12.70    4.40
  -9  21   3   11.70    4.50
  -9  21   3    7.20    2.90
   9  21   3   15.60    4.60
  -9  21  -3   -2.10    8.80
   9 -21  -3   16.90    6.60
   9 -21  -3   20.90    6.80
  -1 -23  -3    7.20    4.50
  -1 -23  -3    6.40    5.30
  -1 -23  -3    5.10   16.20
   1  23  -3   15.80   18.50
   1  23  -3   10.80    8.50
   1  23  -3    9.00    5.00
   1 -23   3   12.20    4.70
   1 -23   3    4.20   15.20
   1 -23   3    4.60    5.90
  -1  23   3    1.30    8.00
  -1  23   3   10.20   17.60
   1  23   3    5.90    4.70
   1  23   3    5.70    4.90
  -1 -23   3    6.50    3.80
  -1  23  -3   10.30    6.50
  -1  23  -3    6.80    3.40
   1 -23  -3    8.90    4.70
   1 -23  -3   10.70   10.00
   1 -23  -3   13.40   16.70
  -3 -23  -3    8.10    6.00
   3  23  -3    4.40    3.80
   3  23  -3    5.10    5.20
   3 -23   3  -31.80   27.60
   3 -23   3   10.20    4.20
  -3  23   3  -26.70   24.70
  -3 -23   3    5.10    3.60
  -3 -23   3    1.90    3.50
  -3  23  -3  -11.50   22.90
  -3  23  -3    0.50    5.10
  -3  23  -3    7.50    3.50
  -5 -23  -3    1.70    5.70
   5  23  -3   -0.10    3.80
   5 -23   3    2.10    3.00
  -5  23   3  -15.60   20.40
  -5  23   3    0.70    1.80
   5  23   3    1.20    9.40
  -5  23  -3   -7.80   17.80
  -5  23  -3    0.50    2.80
   5 -23  -3  -26.20   22.20
   5 -23  -3    0.60    3.50
   5 -23  -3    0.60    1.80
  -7 -23  -3    1.20    5.80
   7 -23   3    0.90    1.90
   7  23   3   -1.50    8.50
  -7 -23   3    0.30    3.90
  -7  23  -3    1.70    3.80
   7 -23  -3    1.20    1.70
  -1 -25  -3    6.90    4.10
  -1 -25  -3    2.60    3.30
  -1 -25  -3   -2.50   10.20
   1  25  -3    3.00    5.80
   1  25  -3    3.90    3.30
   1 -25   3   -8.80   10.30
   1 -25   3    3.20    2.00
  -1  25   3   -1.80    5.70
  -1  25   3   -5.30   15.30
   1  25   3    1.90    3.30
   1  25   3  -17.10   15.80
  -1 -25   3   -4.30   12.20
  -1 -25   3    5.10    3.10
  -1  25  -3    6.70    5.10
  -1  25  -3    6.40    2.90
   1 -25  -3    3.90    3.20
   1 -25  -3   -6.80   11.30
   1 -25  -3    8.10    7.10
  -3 -25  -3    6.50    4.00
   3  25  -3    7.10    3.80
   3 -25   3   11.80    5.80
   3 -25   3   -3.60   11.00
   3  25   3    3.00    4.50
  -3 -25   3    3.30    2.80
  -3 -25   3    4.90    3.30
  -3  25  -3    8.00    5.20
  -3  25  -3    5.60    2.50
   3 -25  -3   -8.50   11.00
   5  25  -3   29.40   10.40
   5  25  -3   19.70    6.60
   5 -25   3   -8.10   13.50
  -5  25   3   26.70    8.50
  -5  25   3  -12.70   14.30
  -5 -25   3   23.30    8.30
  -5  25  -3   23.70    7.80
   5 -25  -3   -7.90   12.80
   5 -25  -3   30.60    9.70
  -1 -27  -3    1.90    2.50
  -1 -27  -3    0.60    2.40
  -1 -27  -3    2.70    9.10
   1  27  -3    2.70    4.60
   1  27  -3    5.00    3.10
   1 -27   3    1.50    1.30
   1 -27   3    1.50    7.50
  -1  27   3   -1.00    4.50
  -1  27   3    4.10    3.40
   1  27   3    4.70   10.70
   1  27   3    0.60    2.70
   1  27   3    2.40    2.40
  -1 -27   3    4.20    2.70
  -1 -27   3   -5.40    9.90
  -1  27  -3    0.10    3.90
   1 -27  -3    4.20    2.70
   1 -27  -3   -1.50    5.10
   1 -27  -3   12.90   10.30
  -3 -27  -3    6.10    2.70
   3  27  -3    4.50    2.70
   3 -27   3    5.20    3.90
   3 -27   3    6.20    2.40
   3 -27   3   -5.40    9.60
  -3  27   3    7.70   12.80
  -3  27   3    7.90    2.80
   3  27   3    3.10    2.10
  -3 -27   3    3.80    2.40
  -3 -27   3    3.80    2.60
  -3  27  -3    4.90    2.10
  -3  27  -3   -6.70   12.80
  -3  27  -3    1.80    3.90
   3 -27  -3  -13.10   11.00
   0   0   4 1729.33  469.35
   0   0  -4 1561.94  423.96
  -2   0   4 1960.00  420.66
  -2   0   4 3319.17  951.00
   2   0  -4 3402.16  974.30
  -4   0   4  452.95  139.19
  -4   0   4  412.36   89.49
   4   0  -4  505.45  155.18
   4   0  -4  475.95  103.19
   6   0   4  423.96   91.29
   6   0   4  364.46  125.69
   6   0   4  383.46   95.29
  -6   0   4  522.05  112.69
  -6   0  -4  530.95  178.98
   6   0  -4  322.57   99.79
   6   0  -4  417.76   90.19
   8   0   4 1274.77  305.07
  -8   0   4  521.55  112.29
  -8   0  -4 1311.97  313.97
   8   0  -4  591.34  127.19
  10   0   4   47.20   16.40
  10   0   4   28.80    9.80
 -10   0   4   29.60    8.10
 -10   0  -4   33.60   11.80
  10   0  -4   33.30    9.60
  12   0   4   36.70   12.70
  12   0   4   36.60   10.20
 -12   0  -4   46.00   12.90
  14   0   4   28.70    9.80
  14   0   4   12.60    4.10
 -14   0  -4   15.30    5.00
   0   2   4  465.45  126.79
   0   2   4  779.82  335.17
   0  -2  -4  637.84  274.27
   2   2  -4  643.54  212.48
   2   2  -4  491.25  140.89
  -2   2   4  576.44  156.78
  -2   2   4  482.45  103.99
  -2   2   4   99.19   60.49
  -2  -2   4  656.43  216.58
  -2  -2   4  404.26  116.09
  -4  -2  -4  149.59   33.90
   4   2  -4  133.99   41.60
  -4   2   4  149.39   46.50
  -4  -2   4  212.58   65.59
   4  -2  -4  107.69   33.70
  -6  -2  -4    7.60    7.30
   6   2  -4    4.60   10.80
   6   2  -4    9.90    9.20
   6  -2   4    7.40   10.70
   6  -2   4    4.60    6.10
  -6   2   4    6.60    7.80
   6   2   4   11.70    7.40
  -6  -2   4    9.00   10.30
  -6   2  -4    6.90   12.60
  -6   2  -4    2.50    5.70
   6  -2  -4    8.60    6.90
  -8  -2  -4   31.90    9.30
  -8  -2  -4   26.40   14.90
   8  -2   4   49.70   17.40
   8  -2   4   16.50    8.90
  -8   2   4   33.90   13.40
   8   2   4   17.20   13.20
  -8  -2   4   41.00   12.10
 -10  -2  -4    2.90    9.50
  10   2  -4   14.60    6.80
  10  -2   4   32.60   11.30
  10  -2   4   10.00    5.40
 -10   2   4   11.20    5.10
  10   2   4    7.30    7.00
  10   2   4   12.50   13.40
 -10  -2   4   14.50    6.60
 -10   2  -4    7.70    8.90
 -10   2  -4   12.30    6.70
 -10   2  -4   28.60   10.00
  10  -2  -4    9.60   10.20
 -12  -2  -4    3.30    3.10
  12  -2   4    1.40    2.00
  12  -2   4    2.10    4.30
  12  -2   4    9.60    3.90
  12   2   4    5.70    6.30
  12   2   4    1.90    4.00
 -12  -2   4    3.50    4.40
 -12   2  -4   -0.50    7.60
 -12   2  -4    4.40    4.50
 -12   2  -4    2.40    1.90
 -14  -2  -4    1.80    2.10
  14  -2   4    2.40    2.30
  14  -2   4    1.80    2.60
  14  -2   4    0.10    0.90
  14   2   4    1.20    2.70
  14   2   4   -0.90    3.00
  14   2   4    0.30    1.20
 -14   2  -4    0.30    0.90
   0   4   4 2829.72  767.82
   0  -4   4 1628.34  626.04
   0  -4   4 2783.82 1195.28
   0   4  -4 1744.13  670.43
   0   4  -4 3316.97 1423.56
   0  -4  -4 2746.63  745.33
   0  -4  -4 5497.75 2359.86
   2   4  -4 1202.28  396.36
  -2   4   4 1229.98  334.07
  -2  -4   4 1160.68  382.86
  -2  -4   4 1117.49  320.37
  -2   4  -4 1203.38  405.16
   2  -4  -4 1242.88  337.57
   4  -4   4  421.56  142.19
  -4   4   4  319.67   98.49
  -4   4   4  273.37   74.89
  -4   4  -4  304.87   74.59
  -4   4  -4  279.67   94.49
   4  -4  -4  265.47   72.69
   6  -4   4   41.50   15.00
  -6   4   4   16.00    8.90
  -6   4  -4   24.20   11.50
  -8  -4  -4   71.69   16.90
   8  -4   4  130.59   44.30
   8  -4   4   77.49   19.70
  -8   4   4   59.69   16.50
   8   4   4   82.09   19.20
  -8   4  -4   86.79   29.60
  -8   4  -4   71.79   18.80
   8  -4  -4  145.19   45.70
   8  -4  -4   62.49   15.00
 -10  -4  -4   56.99   13.30
 -10  -4  -4   45.80   15.40
  10  -4   4   59.39   20.20
 -10   4   4  157.68   49.60
 -10   4   4   53.89   13.80
  10   4   4   59.39   13.90
  10   4   4   37.70   14.70
 -10   4  -4   82.19   27.80
 -10   4  -4   59.59   15.20
  10  -4  -4  130.39   41.70
  10  -4  -4   67.09   15.30
 -12  -4  -4   11.10    4.40
 -12  -4  -4    4.30    7.70
  12   4  -4    0.80    5.30
  12  -4   4    2.30    1.80
  12  -4   4    4.10    4.10
  12   4   4    0.00   12.80
  12   4   4    4.40    7.40
 -12   4  -4    1.90    1.70
  12  -4  -4   -2.60   13.10
  12  -4  -4    2.90    3.50
 -14  -4  -4    0.40    4.90
  14   4  -4    0.60    3.90
  14  -4   4    1.40    2.70
  14   4   4    1.20    3.90
  14   4   4    1.60    2.50
 -14  -4   4   -0.50    3.80
 -14   4  -4    3.50    2.80
 -14   4  -4    3.40    1.50
   0   6   4 9651.53 2619.94
   0   6   4 4127.69 1772.12
   0  -6   4 1853.21  623.24
   0  -6   4 1468.65  564.64
   0  -6   4 5043.20 2164.78
   0   6  -4 1908.71  641.94
   0   6  -4 1712.43  658.33
   0  -6  -4 4357.06 1870.91
  -2  -6  -4  805.42  218.98
   2   6  -4  718.23  241.68
   2   6  -4  873.81  262.67
   2   6  -4  684.33  225.98
   2  -6   4 1052.09  252.17
   2   6   4  749.23  203.58
  -2  -6   4  939.81  282.57
  -2   6  -4 1188.28  284.47
  -2   6  -4  799.52  269.17
   2  -6  -4  905.31  298.97
   2  -6  -4 1732.83  471.75
   4  -6   4  542.75  182.88
   4  -6   4  554.34  150.58
   4  -6   4  670.63  160.78
  -4   6   4  453.85  123.59
  -4   6   4  642.64  197.48
  -4  -6   4  581.44  196.28
  -4   6  -4  549.95  131.99
  -4   6  -4  472.65  128.39
   4  -6  -4  627.74  192.78
   6  -6   4   18.30    8.00
  -6   6   4   40.30   14.10
  -6   6  -4  202.98   68.69
  -6   6  -4   42.10   12.80
   6  -6  -4   46.40   14.30
   6  -6  -4   34.20   12.00
   8  -6   4  101.69   34.70
  -8   6  -4  114.99   39.00
  -8   6  -4  137.79   33.70
   8  -6  -4  203.68   62.99
  10  -6   4   83.59   28.40
  10   6   4   64.19   23.80
 -10   6  -4   94.79   32.00
 -10   6  -4   61.99   15.50
 -12  -6  -4   24.40    6.60
 -12  -6  -4    1.00    9.70
  12  -6   4    9.60    3.90
 -12   6   4    6.40   10.70
  12   6   4    3.40    7.30
  12   6   4   21.20    6.30
 -12   6  -4    3.60    3.60
 -12   6  -4    8.60    3.30
  12  -6  -4    2.60   11.70
 -14  -6  -4    0.40    3.30
 -14  -6  -4    1.40    5.20
  14   6  -4   -2.50    3.80
  14  -6   4    2.00    1.10
 -14   6   4   -0.10    4.90
  14   6   4   -0.70    6.20
  14   6   4    1.00    4.00
  14   6   4    3.40    4.70
 -14   6  -4    4.00    1.60
 -14   6  -4    0.40    2.40
  14  -6  -4   -0.10    6.20
  14  -6  -4    0.70    2.30
   0   8   4  867.31  260.47
   0   8   4  767.42  254.77
   0   8   4  610.34  263.07
   0   8  -4  504.75  218.08
   0  -8  -4 1144.79  343.77
  -2  -8  -4  121.79   34.00
   2   8  -4   77.09   25.60
   2   8  -4   59.49   22.20
   2  -8   4    8.50   31.30
   2  -8   4   96.19   37.60
  -2   8   4   35.30   26.00
  -2   8   4   60.19   22.70
   2   8   4  130.19   36.10
  -2  -8   4   65.29   23.60
  -2  -8   4   80.29   24.90
  -2   8  -4   43.90   13.20
   2  -8  -4   61.79   23.00
   2  -8  -4   16.90   36.40
   4  -8   4   -8.40   30.00
   4  -8   4   90.69   22.90
  -4   8   4   16.00    8.10
  -4   8   4   30.10   11.10
  -4  -8   4   16.10   25.00
  -4   8  -4   25.00   10.50
  -4   8  -4   73.49   19.60
   4  -8  -4   28.00   10.80
   6  -8   4   11.20    5.70
  -6   8   4    5.20    4.50
  -6   8   4   39.90   13.50
  -6  -8   4    2.80    7.70
  -6   8  -4   12.30    4.60
   6  -8  -4    9.40    5.20
   6  -8  -4   76.99   24.40
   8   8  -4   12.40    4.30
   8  -8   4   24.70    7.60
  -8   8   4    3.20    4.20
  -8   8  -4   15.00    5.40
   8  -8  -4    3.60    4.10
  10   8  -4    6.80    2.50
  10  -8   4    3.30    4.20
  10   8   4   14.10   21.90
 -10  -8   4    4.70    1.90
 -10   8  -4    4.90    2.60
 -10   8  -4    5.70    4.10
  12   8  -4    1.70    1.00
 -12   8   4    3.50    9.80
  12   8   4   -3.70    8.10
 -12  -8   4    1.60    0.90
 -12   8  -4    1.20    1.50
 -12   8  -4   -0.30    2.90
 -14  -8  -4   -2.10    6.10
  14   8  -4    0.90    0.50
  14  -8   4    0.50    2.30
 -14   8   4   -0.10    5.10
  14   8   4    1.00    3.90
 -14  -8   4    1.10    0.60
 -14   8  -4    0.80    2.20
  14  -8  -4   -0.10    5.50
   0  10   4   16.90   14.50
   0  10   4   59.39   33.40
   0 -10   4   50.09   13.80
   0 -10   4   55.69   18.40
   0  10  -4   14.60   13.60
   0  10  -4   62.19   16.30
   0  10  -4   58.69   33.00
   0  10  -4   64.99   20.50
   0 -10  -4   10.30    9.50
  -2 -10  -4  205.28   63.29
  -2 -10  -4   10.90   33.20
   2  10  -4   69.39   25.40
   2  10  -4   83.69   27.90
   2 -10   4  315.97  138.79
   2 -10   4   73.09   28.90
  -2  10   4   54.79   21.30
   2  10   4  261.57   78.29
  -2 -10   4   55.39   20.90
  -2 -10   4   74.59   23.20
  -2 -10   4   39.20   15.50
  -2 -10   4   44.90   17.60
  -2  10  -4  140.29   34.40
   2 -10  -4   57.49   21.30
   2 -10  -4  239.28  107.29
  -4 -10  -4  829.02  225.08
  -4  10   4  791.22  242.98
  -4  10   4 1127.99  306.77
  -4  10   4  543.85  155.88
   4  10   4  673.23  182.98
   4 -10  -4  814.42  249.97
   4 -10  -4  632.34  181.28
   6 -10   4  183.08   44.30
  -6  10   4   80.89   22.60
  -6  10  -4   96.49   26.40
  -6  10  -4  165.38   40.00
   6 -10  -4   79.89   22.60
   8 -10   4  389.36  105.89
   8 -10   4  393.56   94.29
  -8  10   4  395.76  121.59
  -8  10   4  409.26  111.29
  -8  10  -4  346.77   83.09
   8 -10  -4  400.06  108.89
  10  10  -4    1.40    7.10
 -10  10  -4   29.50    8.00
  12  10  -4   16.40    5.70
  12 -10   4   16.60    5.00
 -12  10  -4   19.80    5.70
   0  12   4  480.55  144.79
   0  12   4  545.45  180.78
   0  12   4  360.36  156.88
   0 -12   4  468.05  143.89
   0 -12   4  548.45  131.29
   0 -12   4  487.25  139.99
   0  12  -4  676.73  161.98
   0  12  -4  504.35  218.08
   0 -12  -4  509.15  168.48
   0 -12  -4  541.05  162.88
  -2 -12  -4   59.89   31.20
   2  12  -4   10.30    8.50
   2  12  -4   18.10   10.60
   2  12  -4   25.10    9.20
   2 -12   4   48.60   19.20
   2 -12   4   47.60   20.00
  -2  12   4   23.80   11.70
   2  12   4   -0.40   38.20
  -2 -12   4    8.30   11.50
  -2 -12   4   19.40    9.70
  -2 -12   4   35.60   11.00
  -2  12  -4   98.79   38.80
  -2  12  -4   -1.60   14.20
   4  12  -4    1.00   10.20
   4 -12   4    9.60    5.30
   4 -12   4   42.90   17.30
  -4  12   4    7.00    4.40
  -4  12   4   26.70    8.50
  -4  12  -4    8.70    5.00
   6 -12   4    7.70    4.40
   6 -12   4   10.20   13.40
  -6  12  -4   10.10    4.70
   6 -12  -4    9.50    6.80
   6 -12  -4   13.20    5.80
   6 -12  -4    9.20    4.30
  -8  12   4   50.49   14.20
  -8  12  -4   30.90    8.80
  -8  12  -4   31.50    8.40
   8 -12  -4   56.69   17.80
  10 -12   4   14.20    4.90
 -10  12   4   15.30    5.10
 -10  12   4   16.40    6.40
  10 -12  -4   15.00    5.90
  12 -12   4    3.40    2.70
  12 -12  -4    3.00    3.20
   0  14   4  211.78   64.29
   0  14   4   77.29   41.00
   0 -14   4  174.68   42.10
   0 -14   4  227.08   69.99
   0 -14   4   35.60   27.10
   0 -14   4  147.29   42.90
   0  14  -4  235.58   72.59
   0  14  -4  136.69   39.90
   0  14  -4   63.39   34.80
   0 -14  -4  177.08   59.19
   0 -14  -4  155.18   48.10
  -2 -14  -4    2.70   13.30
   2  14  -4   17.30    9.00
   2  14  -4   13.80    8.00
  -2  14   4   11.30    7.30
   2  14   4   -5.10   20.20
  -2 -14   4   12.20    7.10
  -2 -14   4   20.40    6.50
  -2 -14   4   29.40   13.70
  -2  14  -4    9.10    4.70
   4  14  -4   45.50   17.00
   4 -14   4   81.89   31.80
   4  14   4  114.39   33.70
  -4 -14   4   56.79   14.80
  -4  14  -4   -3.50   11.50
  -4  14  -4   57.49   22.50
  -4  14  -4   38.40   10.30
   6  14  -4  115.89   44.40
   6 -14   4   36.20    9.60
  -6  14   4   45.40   13.50
  -6  14   4   43.40   13.90
   6 -14  -4   45.20   14.30
   8 -14   4   48.30   13.80
   8 -14   4   22.60    6.40
  -8  14   4   37.10   10.80
  -8  14   4   32.10   10.50
  -8  14  -4   29.20    8.50
   8 -14  -4   35.00   11.30
  10 -14   4   10.30    4.40
 -10  14   4   14.20    5.70
 -10  14  -4   10.60    3.70
 -10  14  -4   15.10    5.00
  10 -14  -4   10.30    4.30
  12 -14   4    0.50    2.20
 -12  14   4    1.40    2.20
 -12  14   4    0.80    2.90
 -12  14  -4    1.10    1.90
  12 -14  -4    0.60    2.10
   0  16   4  956.60  315.77
   0  16   4  660.53  284.97
   0 -16   4  731.83  174.98
   0 -16   4  965.20  296.07
   0 -16   4  891.51  383.66
   0  16  -4 1003.20  307.67
   0  16  -4  832.92  358.56
   0  16  -4  759.52  217.78
   0  16  -4  791.92  189.28
   2  16  -4  120.29   29.10
   2  16  -4  182.48   60.79
   2  16  -4  108.29   33.50
   2 -16   4  149.39   70.39
  -2  16   4  267.27   88.49
   2  16   4  137.29   51.59
  -2 -16   4  149.88   49.90
  -2 -16   4  135.39   32.60
  -2  16  -4  112.39   27.20
  -2  16  -4  173.58   53.99
   2 -16  -4  179.88   59.79
   2 -16  -4   68.79   44.50
  -4 -16  -4   17.80   10.50
  -4 -16  -4    8.10   20.80
   4 -16   4   28.90    7.60
   4 -16   4   34.60   13.90
   4 -16   4  -51.69   70.59
  -4  16   4  -24.40   42.50
   4  16   4  -19.20   40.10
  -4 -16   4   39.90   10.10
  -4  16  -4   23.80   15.90
  -4  16  -4   38.30   15.10
   4 -16  -4  -81.19   78.99
  -6 -16  -4    5.50    3.10
   6  16  -4    4.10   12.20
   6 -16   4    4.40    9.90
   6 -16   4    5.60    3.80
  -6  16   4    2.80    5.70
  -6  16   4   14.80    5.50
   6  16   4   13.80    4.70
  -6 -16   4   34.30   16.90
  -6  16  -4    4.10    3.60
   8 -16   4   15.60    5.30
   8 -16   4    2.40   12.10
  -8  16   4    9.10    3.80
  -8  16   4    4.40    3.00
  -8  16  -4    5.90    4.60
  -8  16  -4    6.60    3.40
   8 -16  -4    7.90    3.30
   8 -16  -4    7.00    3.50
  10  16  -4   13.90    4.00
  10 -16   4   12.70    4.00
  10 -16   4   12.00    4.20
 -10  16   4   20.00    5.80
 -10  16   4   36.10   11.60
 -10  16  -4   16.80    4.90
  12 -16   4    0.50    1.60
  12 -16   4    1.30    2.10
 -12  16   4    1.30    1.40
 -12  16  -4    0.60    1.70
 -12  16  -4    1.10    2.00
  12 -16  -4    7.70    3.30
   0  18   4    6.70    6.30
   0  18   4    6.80    6.10
   0  18   4   35.30   27.20
   0 -18   4   12.40   21.80
   0 -18   4    5.10    2.90
   0 -18   4    6.90    2.70
   0 -18   4    3.10    7.50
   0  18  -4   56.49   31.50
   0  18  -4    2.80    3.60
   0 -18  -4    2.30    5.00
   0 -18  -4   68.79   39.20
  -2 -18  -4    5.40    8.50
   2  18  -4   -0.10    2.60
   2  18  -4   15.80    7.90
   2 -18   4    2.00    2.90
   2 -18   4  -25.00   22.40
   2 -18   4    2.20    3.80
   2 -18   4    4.50    6.80
  -2  18   4   13.80   26.80
  -2  18   4   16.10    7.10
   2  18   4    4.30   12.60
  -2 -18   4   17.50    8.70
  -2 -18   4   21.40    8.20
  -2  18  -4    3.30   25.70
  -2  18  -4   -0.60    4.60
   2 -18  -4    2.00    4.10
   2 -18  -4   38.10   30.70
  -4 -18  -4    6.60   20.70
   4  18  -4    9.40    6.50
   4  18  -4    2.60    4.80
   4 -18   4 -111.79   84.69
   4 -18   4   20.00    5.70
   4 -18   4    7.70    5.50
  -4  18   4   32.50   45.90
   4  18   4  -11.70   41.00
  -4 -18   4    4.00    4.70
  -4  18  -4  -33.20   41.60
  -4  18  -4   11.90    4.00
   4 -18  -4    3.40    2.60
  -6 -18  -4    6.50    5.30
   6  18  -4    7.80    4.50
   6 -18   4    8.90    4.30
   6 -18   4   11.60   13.70
   6 -18   4    5.10    3.30
  -6  18   4    4.90    2.90
   6  18   4   -0.20    6.70
  -6 -18   4    5.20    2.60
  -6 -18   4    3.10    9.60
  -6  18  -4    8.10   21.30
  -6  18  -4    7.10    3.70
  -6  18  -4    4.30    2.60
   6 -18  -4    2.70    2.60
   6 -18  -4    9.60    4.30
  -8 -18  -4    1.90    1.60
   8  18  -4    1.50   12.10
   8 -18   4    0.80   14.70
   8 -18   4    1.30    3.10
  -8  18   4    0.10    2.20
  -8  18   4    0.80    1.30
   8  18   4    4.00    1.70
  -8 -18   4   -2.60    9.40
  -8  18  -4    1.50    3.20
   8 -18  -4    2.30    2.60
   8 -18  -4    3.60    2.20
  10 -18   4   -1.40    2.00
 -10  18   4    0.50    1.40
 -10  18  -4    1.20    1.50
 -10  18  -4    0.20    2.10
  10 -18  -4    1.70    1.80
   0  20   4  223.28   67.59
   0  20   4  220.68   73.29
   0  20   4  150.68   68.59
   0 -20   4  255.87   61.29
   0 -20   4  256.27  111.89
   0 -20   4  228.98   70.39
   0 -20   4  238.38   68.79
   0  20  -4  279.47   85.89
   0  20  -4  239.48  105.19
   0  20  -4  235.78   56.59
   0  20  -4  272.67   78.59
   0 -20  -4  186.18   61.79
   0 -20  -4  214.28   94.39
   0 -20  -4  205.88   62.29
  -2 -20  -4  118.29   39.90
   2  20  -4   83.09   26.40
   2 -20   4   92.59   28.90
   2 -20   4  157.88   37.90
   2 -20   4  119.19   34.80
   2 -20   4   98.39   45.30
  -2  20   4  130.89   61.49
  -2  20   4  153.78   51.19
   2  20   4  131.09   40.00
  -2 -20   4   77.09   24.50
  -2 -20   4  105.89   35.40
  -2 -20   4  128.69   30.90
  -2  20  -4   73.09   39.20
  -2  20  -4  123.89   29.90
  -2  20  -4  126.59   37.00
  -2  20  -4  140.19   43.50
   2 -20  -4  130.79   43.60
   2 -20  -4  149.88   67.59
   4  20  -4   20.50    8.10
   4  20  -4   11.10    5.80
   4 -20   4   21.80    6.00
  -4  20   4  104.59   58.49
  -4  20   4   21.50    7.30
   4  20   4    1.30   26.40
  -4 -20   4   23.10    6.10
  -4 -20   4   26.10    9.70
  -4 -20   4   12.80    7.30
  -4  20  -4   19.80    5.80
  -4  20  -4   42.60   15.70
   4 -20  -4   86.79   55.79
   6  20  -4    7.30    3.00
   6  20  -4   61.79   22.10
   6 -20   4    6.90    3.20
   6 -20   4  -36.00   38.00
  -6  20   4    7.00    3.90
   6  20   4    7.00   31.90
  -6 -20   4    8.30    2.80
  -6  20  -4   26.20   10.30
  -6  20  -4   14.20    4.80
   6 -20  -4    9.90    4.40
   6 -20  -4    2.30    2.50
  -8 -20  -4    5.30    2.60
   8  20  -4   -0.40    7.70
   8 -20   4    4.90   10.70
  -8  20   4    6.80    4.60
  -8  20   4    9.80    4.20
   8  20   4   11.40    3.80
  -8 -20   4    3.60    5.90
  -8 -20   4    5.70    1.80
  -8  20  -4    9.40    3.30
  -8  20  -4    1.70   13.50
   8 -20  -4    5.00    2.50
   8 -20  -4    3.70    8.40
  10 -20   4   -1.90    6.10
  10 -20   4    2.70    5.50
 -10  20   4    5.60    2.40
 -10  20  -4    2.00    2.30
 -10  20  -4    6.70    2.70
  10 -20  -4    1.70    0.90
  10 -20  -4    2.30    1.70
   0  22   4   15.70    6.90
   0  22   4   15.50    8.10
   0  22   4   52.09   29.90
   0 -22   4   18.30    6.30
   0 -22   4   54.89   28.60
   0  22  -4   13.30    5.10
   0  22  -4   12.40    7.30
   0  22  -4   57.29   32.80
   0  22  -4   16.60    5.00
   0 -22  -4   11.30    5.70
   0 -22  -4    9.90    6.30
   0 -22  -4   31.80   20.60
  -2 -22  -4    3.20    4.30
   2  22  -4    7.40    3.00
   2  22  -4    5.50    7.20
   2 -22   4   44.60   14.30
   2 -22   4   14.70    6.80
  -2  22   4    3.10    4.20
  -2  22   4   25.10   24.00
   2  22   4    6.50    5.00
   2  22   4    8.40    8.00
  -2 -22   4    3.70    3.80
  -2 -22   4    3.70    5.90
  -2 -22   4    3.30    2.30
  -2  22  -4    2.10    5.50
  -2  22  -4   20.90   21.40
  -2  22  -4    5.30    3.30
  -2  22  -4   62.49   19.70
   2 -22  -4    2.90    4.10
  -4 -22  -4   -1.60    9.30
   4  22  -4    5.00    3.70
   4  22  -4    5.80    4.30
   4 -22   4  -27.70   28.20
  -4  22   4  -12.90   28.60
  -4 -22   4    6.30    4.40
  -4 -22   4    9.00    2.90
  -4  22  -4    9.80   30.00
  -4  22  -4    9.20    3.60
   6  22  -4    5.50    2.30
   6  22  -4    5.20    4.50
   6 -22   4    5.20    3.30
   6 -22   4    1.70    4.80
   6 -22   4  -13.80   19.60
  -6  22   4   10.10    4.80
  -6  22   4    3.90    2.20
   6  22   4   29.00   17.60
  -6 -22   4    6.30    2.00
  -6 -22   4    4.20    4.70
  -6  22  -4    5.60    2.70
  -6  22  -4    2.20    2.20
   6 -22  -4    9.30    3.60
   6 -22  -4    5.80    3.50
   8  22  -4    1.30    1.40
   8  22  -4    1.20    4.60
   8 -22   4    7.30    3.00
  -8  22   4   -0.30    3.00
   8  22   4    2.30    3.90
  -8 -22   4    3.00    1.10
  -8 -22   4    1.20    3.70
  -8  22  -4    3.80    2.30
  -8  22  -4    2.80    1.50
  -8  22  -4   -0.30    9.70
   8 -22  -4    3.00    1.90
   0  24   4    2.90    4.90
   0  24   4   11.00   17.10
   0 -24   4    3.70    2.10
   0 -24   4   26.30   17.40
   0  24  -4    3.20    2.30
   0  24  -4    3.80    5.40
   0  24  -4    0.80    2.30
   0 -24  -4    3.10    3.30
   0 -24  -4   23.90   15.50
   0 -24  -4    2.30    4.10
  -2 -24  -4    1.60    3.50
  -2 -24  -4    4.00    3.80
   2  24  -4    4.80    2.30
   2  24  -4    2.40    5.90
   2 -24   4   -1.20   12.00
   2 -24   4    4.80    5.00
   2 -24   4    3.70    2.80
  -2  24   4   -6.90   15.50
  -2  24   4    1.20    3.20
   2  24   4    4.00    6.00
   2  24   4    0.70    3.20
  -2 -24   4    1.30    2.90
  -2 -24   4    3.70    4.60
  -2  24  -4    2.30    2.30
  -2  24  -4   -2.30    5.30
  -2  24  -4    3.90    2.60
   2 -24  -4    1.50    2.90
   2 -24  -4   -1.80   11.80
   4  24  -4    0.70    1.60
   4  24  -4    0.60    2.80
  -4 -24   4    0.20    2.70
  -4 -24   4    2.00    2.60
  -4  24  -4    3.50    2.90
  -4  24  -4   -7.40   18.70
  -4  24  -4    1.50    1.90
  -6 -24  -4   -0.20    5.30
   6  24  -4    3.10    1.70
   6 -24   4    0.00    3.20
   6 -24   4   -4.10   18.10
  -6  24   4    0.00    1.40
  -6  24   4    1.40    2.70
   6  24   4   -2.70    9.50
  -6 -24   4   -0.40    2.80
  -6  24  -4   -0.40    1.70
  -6  24  -4   -0.60    3.40
   6 -24  -4    2.10    3.00
   6 -24  -4    0.80    1.50
   6 -24  -4   -1.90   16.90
   0  26   4   11.60    5.90
   0  26   4   66.29   31.80
   0 -26   4   11.20    3.80
   0 -26   4   70.19   32.10
   0  26  -4    7.20    5.30
   0 -26  -4    9.20    4.20
   0 -26  -4   56.99   26.60
   0 -26  -4    8.60    4.30
  -2 -26  -4    5.20    2.80
  -2 -26  -4    1.90    2.90
   2  26  -4    1.50    4.50
   2  26  -4    4.70    2.20
   2 -26   4    7.60    4.80
  -2  26   4    4.40    3.00
   2  26   4    0.20    4.10
  -2 -26   4    4.30    2.70
  -2 -26   4    1.90    3.30
  -2  26  -4    3.50    4.10
  -2  26  -4    4.50    2.10
   2 -26  -4    7.60    3.60
   4  26  -4    0.70    1.40
   4  26  -4    0.10    2.00
   4  26  -4    0.60    2.10
   4 -26   4   -0.10    3.70
  -4 -26   4    1.00    2.10
  -4 -26   4    0.70    1.80
  -4  26  -4    0.30    1.80
  -4  26  -4    0.80   13.50
   0  28   4    1.00    3.60
   0 -28   4    0.60    0.90
   0 -28   4   17.00   11.10
   0  28  -4    0.20    1.00
   0 -28  -4    0.90    1.60
   0 -28  -4    9.10    9.30
   0 -28  -4   -0.50    2.20
  -1   1   5  277.27   75.89
  -1   1   5  184.98   40.60
  -1   1  -5  363.36   99.29
   1  -1  -5  199.98   54.99
   3   1  -5 2283.47  654.23
  -3   1   5 1617.44  347.27
  -3   1   5 2004.60  574.44
   3   1   5 1756.62  376.76
  -3  -1   5 2469.15  707.33
   3  -1  -5 1714.63  367.96
   3  -1  -5 2198.18  629.94
   5   1  -5  333.87   73.09
   5   1  -5  235.38   72.59
   5  -1   5  150.78   54.99
  -5  -1   5  246.08   75.89
   7   1  -5  602.04  185.08
   7   1  -5  583.84  125.89
   7  -1   5  663.83  224.18
   7  -1   5  510.25  123.59
  -7  -1   5  505.45  109.09
  -7   1  -5  522.05  127.69
  -7   1  -5  643.34  216.68
   7  -1  -5  371.06  114.19
   7  -1  -5  537.15  115.69
   9   1  -5  133.89   42.60
   9  -1   5   52.29   12.20
   9  -1   5  142.19   48.20
   9  -1   5   93.59   24.50
  -9   1   5   57.29   19.10
   9   1   5  190.58   68.59
  -9  -1   5   85.69   27.60
  -9   1  -5   88.39   23.40
  -9   1  -5   50.99   14.60
   9  -1  -5   59.99   14.60
 -11  -1  -5   18.70   11.10
  11   1  -5   16.90    6.70
  11  -1   5    7.60    3.60
  11  -1   5   11.90    4.50
  11   1   5   10.50    8.00
 -11   1  -5    6.80    7.80
 -11   1  -5    4.20    2.80
  11  -1  -5   20.90   14.70
  11  -1  -5    5.70    4.90
 -13  -1  -5    7.80    3.40
 -13  -1  -5    3.80    6.50
  13   1  -5    8.00    4.20
  13  -1   5   10.80    3.70
  13  -1   5   11.50    4.20
  13  -1   5   12.40    5.60
  13   1   5    7.00    5.80
  13   1   5    7.00    3.20
 -13   1  -5    8.50    3.40
 -13   1  -5    3.60    5.30
  13  -1  -5    6.90    4.10
  -1   3   5   34.50   19.80
  -1   3   5   19.50   42.70
  -1   3   5  152.28   43.70
  -1  -3   5   37.20   16.30
   3   3  -5   64.59   18.50
   3   3  -5  189.88   68.09
  -3   3   5  284.47  109.59
  -3  -3   5   95.29   41.20
   3  -3  -5  134.49   51.89
   5   3  -5    9.10   46.50
   5   3  -5  193.98   59.89
   5  -3   5  271.57   92.09
  -5   3   5  256.27   79.19
  -5   3   5  194.58   43.10
  -5  -3   5  171.08   53.09
  -5   3  -5  120.19   42.00
   5  -3  -5  231.38   71.39
   5  -3  -5  195.18   42.90
  -7  -3  -5   46.50   11.90
   7   3  -5   36.30   14.60
   7  -3   5   32.50   13.10
  -7   3   5   33.90   12.00
  -7  -3   5   46.50   16.50
  -7   3  -5   48.60   17.20
   7  -3  -5   60.19   19.40
   9  -3   5    2.80    3.10
  -9  -3   5    4.90    5.90
  -9   3  -5    2.20    6.70
  -9   3  -5    0.30    2.40
 -11  -3  -5   10.60    4.40
  11   3  -5    5.50    5.40
  11  -3   5    6.60    3.10
  11  -3   5    1.10    5.70
 -11   3   5   14.10   10.90
  11   3   5    2.20   14.60
 -11  -3   5    8.30    5.90
 -11   3  -5    3.30    6.00
 -11   3  -5    2.30    2.20
 -13  -3  -5    9.90    3.50
 -13  -3  -5    0.70    1.80
 -13  -3  -5   -1.40    7.30
  13   3  -5    2.40    4.70
  13   3   5   -0.70    8.90
  13   3   5   -1.20    6.30
 -13   3  -5    0.20    6.00
 -13   3  -5    0.50    1.10
 -13   3  -5    0.60    4.20
  13  -3  -5   -1.60    9.50
  -1  -5  -5 2488.85  675.83
   1   5  -5 1909.11  642.84
   1  -5   5 2469.15  830.52
  -1   5   5 5832.02 2504.15
  -1   5   5 3990.00 1314.97
  -1   5   5 3415.26 1024.40
   1   5   5 2967.40  805.42
  -1  -5   5 2831.92  952.50
  -1   5  -5 8432.26 3618.54
  -1   5  -5 2368.66  796.72
   1  -5  -5 3133.39 1032.90
   1  -5  -5 6944.21 2980.50
   1  -5  -5 2737.93  821.12
   3   5  -5   28.00   14.00
   3  -5   5   36.30   14.10
  -3  -5   5   34.80   16.60
  -3   5  -5   54.89   39.70
  -5   5   5  440.96  135.69
  -5   5   5  314.47   85.89
  -5   5  -5  434.36  105.09
  -5   5  -5  383.96  129.39
   7  -5   5  348.77  117.59
  -7   5   5  197.08   61.09
  -7   5  -5  312.87  105.59
  -7   5  -5  283.37   68.59
   7  -5  -5  145.39   45.10
  -9  -5  -5  457.95   98.49
   9  -5   5  712.83  239.68
  -9   5   5  629.74  135.49
  -9   5   5  610.94  187.48
   9   5   5  632.64  135.99
  -9   5  -5  607.04  145.39
  -9   5  -5  627.14  211.08
   9  -5  -5  345.27  106.19
 -11  -5  -5   47.40   11.10
  11  -5   5   47.60   16.30
 -11   5   5   36.20   11.30
  11   5   5   49.60   11.70
  11   5   5   35.80   15.10
 -11   5  -5   50.79   13.30
 -11   5  -5   30.00   10.40
  11  -5  -5   37.90    9.50
 -13  -5  -5   23.00    6.40
 -13  -5  -5    9.30    8.90
  13   5  -5   13.30    6.10
  13  -5   5   17.40    6.10
  13  -5   5   21.10    6.10
 -13   5   5   28.00   12.10
  13   5   5   19.20    5.50
  13   5   5   15.30    8.50
 -13   5  -5   14.40    5.10
  13  -5  -5   28.00   12.90
   1   7  -5   22.30    9.40
   1  -7   5   46.00   16.90
   1  -7   5   73.09   29.20
   1  -7   5  150.98   68.59
  -1   7   5    5.70   17.00
  -1   7   5   32.20   13.70
  -1  -7   5  291.67   84.29
  -1  -7   5   23.70    9.80
  -1   7  -5   50.99   18.70
   1  -7  -5   16.60   13.00
   1  -7  -5  121.59   57.39
   1  -7  -5   83.59   27.00
   3   7  -5    2.30    9.90
   3   7  -5   40.90   14.60
   3   7  -5   24.00   11.70
   3  -7   5   -1.30   10.50
  -3   7   5    5.20   11.80
  -3  -7   5   11.10   11.60
  -3  -7   5  -11.80   11.70
  -3  -7   5   13.60    6.30
  -3   7  -5    7.50   13.30
   5   7  -5   96.19   26.70
   5  -7   5  154.08   52.39
  -5   7   5   97.69   30.80
  -5   7   5   68.89   19.90
  -5  -7   5   67.89   18.80
  -5   7  -5   68.49   18.90
  -5   7  -5  111.49   38.20
   5  -7  -5   93.89   29.60
   7  -7   5   33.20   10.50
  -7   7   5   31.60   11.00
  -7   7  -5   38.40   13.50
  -7   7  -5   17.40    7.60
   7  -7  -5   24.60    8.70
   9  -7   5    4.00    5.40
  -9   7   5    3.70    3.80
  -9   7  -5    5.20    4.50
   9  -7  -5    6.50    4.20
  11  -7   5    6.90    3.30
  11  -7   5    1.20    3.90
 -11   7  -5    4.50    4.30
  11  -7  -5    1.30    6.10
  13  -7   5    2.90    1.60
  13  -7   5    0.30    3.10
 -13   7   5   -0.30    6.90
  13   7   5   -5.50    8.20
 -13   7  -5    0.70    2.70
  -1  -9  -5    6.70   27.80
  -1  -9  -5   -5.70   31.10
   1   9  -5   47.00   16.90
   1  -9   5   15.00   19.70
   1  -9   5   26.80   11.20
   1  -9   5   11.70   22.30
   1  -9   5   33.00   15.20
  -1   9   5   27.80   24.80
   1   9   5  -37.50   62.29
   1   9   5   30.70   27.40
  -1  -9   5   22.70   11.40
  -1   9  -5   42.60   26.20
  -1   9  -5   31.40   14.20
  -1   9  -5   53.29   19.30
   1  -9  -5    9.90    9.60
  -3  -9  -5  374.06  101.89
   3   9  -5  478.55  161.08
   3   9  -5  407.06  134.79
   3   9  -5  322.77   93.39
   3  -9   5  456.95  153.98
   3  -9   5  318.57   76.79
  -3   9   5  325.77   90.49
   3   9   5  414.26  112.69
  -3  -9   5  431.56  142.89
  -3   9  -5  386.76  130.59
  -3   9  -5  333.87   80.49
   5   9  -5  150.28   50.69
   5  -9   5   96.69   33.20
   5  -9   5   89.89   25.70
   5  -9   5   87.59   22.20
  -5   9   5   80.69   23.10
  -5   9   5  103.79   32.60
  -5   9  -5   81.79   22.60
  -5   9  -5   62.49   17.00
  -5   9  -5  102.99   35.30
   5  -9  -5  125.59   39.20
   7  -9   5   66.89   23.10
   7  -9   5   15.80    5.90
   7  -9   5   21.50    7.10
  -7   9   5   24.00    7.90
  -7   9   5   14.70    5.90
  -7   9  -5   42.50   14.90
  -7   9  -5   17.30    6.20
   9  -9   5   21.30    7.80
   9  -9   5    3.90    4.10
  -9   9   5    9.70    4.70
  -9   9  -5   26.70    9.40
   9  -9  -5   14.10    5.40
  11  -9   5    4.80    4.30
 -11   9   5    5.20    4.20
 -11  -9   5    6.30    2.30
 -11   9  -5    1.70    3.20
 -11   9  -5    3.70    2.40
  11  -9  -5    1.70    3.60
 -13  -9  -5   -1.40    4.40
  13  -9   5    0.10    2.40
 -13  -9   5    1.80    0.80
 -13   9  -5    2.90    1.40
 -13   9  -5    3.00    2.50
  -1 -11  -5  507.85  169.08
   1  11  -5  227.88   65.99
   1  11  -5  165.58   52.19
   1  11  -5  316.67   80.79
   1 -11   5  263.57   63.49
   1 -11   5  284.77  125.39
   1 -11   5  258.07   99.89
  -1  11   5  160.28   50.59
  -1  11   5  198.98   88.89
  -1  11   5  244.08   81.59
  -1 -11   5  165.78   54.19
  -1 -11   5  226.18   65.29
  -1  11  -5  235.98  104.79
  -1  11  -5  249.58   96.39
  -1  11  -5  272.07   65.59
   1 -11  -5  197.98   89.39
   1 -11  -5  273.57   83.39
  -3 -11  -5  605.54  164.58
   3  11  -5  388.76  117.39
   3  11  -5  663.43  219.18
   3 -11   5  680.03  261.57
   3 -11   5  608.34  145.69
   3  11   5  522.25  142.09
  -3 -11   5  437.26  144.69
  -3 -11   5  349.87  105.79
  -3  11  -5  277.07  106.69
   3 -11  -5  420.46  186.88
   5  11  -5  633.24  209.88
   5 -11   5  300.87   72.29
  -5  11   5  262.17   80.79
  -5  11   5  336.07   91.79
  -5 -11   5  642.64  213.18
  -5  11  -5  300.27   72.09
   5 -11  -5  296.97   91.49
   7 -11   5  154.58   42.10
   7 -11   5  205.78   49.50
  -7  11   5  164.08   44.90
  -7 -11   5  188.68   51.29
  -7  11  -5  173.88   47.40
   7 -11  -5  218.28   67.19
   9 -11   5   39.80   10.40
  -9  11   5   38.40   11.00
  -9  11  -5   39.60   10.20
   9 -11  -5   34.80   11.30
  11  11  -5    3.80    1.70
  11 -11   5    4.90    3.70
 -11  11   5    3.60    3.10
 -11  11  -5    3.10    2.90
  11 -11  -5    0.80    3.10
  13  11  -5    2.80    1.10
 -13 -11   5    2.00    0.90
 -13  11  -5    3.60    2.40
  13 -11  -5    1.70    2.50
   1  13  -5   13.50    7.90
   1  13  -5   40.40   13.90
   1 -13   5   42.20   17.20
   1 -13   5   28.10    9.00
  -1  13   5  154.48   52.19
  -1 -13   5   37.00   12.30
  -1 -13   5   24.30    9.60
  -1 -13   5   47.10   23.10
  -1  13  -5    1.30   15.60
   1 -13  -5  102.29   35.10
   1 -13  -5   84.69   28.50
   3 -13   5   44.10   11.70
   3 -13   5   63.69   24.90
   3  13   5   87.49   27.40
  -3 -13   5   35.60   13.80
  -3 -13   5   31.00   12.70
  -3  13  -5  101.49   39.40
  -3  13  -5   38.00   10.50
   5  13  -5   31.40   15.70
   5 -13   5   49.80   12.80
  -5  13   5   26.60   10.60
  -5  13   5   23.40    7.60
  -5  13   5   45.70   14.70
   5  13   5   33.60    9.60
   5 -13  -5   17.90    6.10
   7  13  -5   -3.10   23.30
   7 -13   5   15.30    8.50
   7 -13   5   23.70    6.90
  -7  13   5   17.10    6.10
  -7  13   5   21.70    7.30
  -7  13   5   28.80   11.20
  -7  13  -5   15.20    5.20
   7 -13  -5    8.70    3.90
   7 -13  -5   17.90    6.20
   9 -13   5    8.80    3.70
   9 -13   5   10.80    4.90
  -9  13   5    3.80    2.80
  -9  13   5    7.40    3.60
  -9  13  -5    6.80    3.10
  -9  13  -5    8.50    4.20
   9 -13  -5    8.50    4.00
 -11  13   5    1.70    2.30
 -11  13   5    3.40    2.90
 -11  13  -5   -0.30    2.60
  11 -13  -5    0.40    2.20
  11 -13  -5    1.20    2.40
  -1 -15  -5  569.24  188.48
   1  15  -5  480.95  115.19
   1 -15   5  433.06  103.69
   1 -15   5  687.23  295.87
  -1  15   5  592.34  255.47
  -1  15   5  599.14  197.98
   1  15   5  644.14  213.98
  -1 -15   5  426.06  129.39
  -1 -15   5  536.85  164.78
  -1 -15   5  503.45  144.69
  -1 -15   5  556.14  133.09
  -1  15  -5  679.83  292.77
  -1  15  -5  394.86   94.59
   1 -15  -5  523.55  172.98
   1 -15  -5  616.64  265.97
   1 -15  -5  378.66  114.89
  -3 -15  -5    3.40   21.60
  -3 -15  -5    3.60   12.40
   3  15  -5   46.40   15.90
   3  15  -5    7.50    5.90
   3  15  -5   10.70    6.70
   3 -15   5  -72.89   52.09
   3 -15   5   12.20    6.60
   3 -15   5   34.80   14.00
  -3  15   5    2.00   31.10
   3  15   5  -25.20   46.90
  -3 -15   5   21.20    9.40
  -3 -15   5   39.90   11.30
  -3  15  -5   26.20   11.20
   3 -15  -5    3.10   50.59
  -5 -15  -5   90.49   25.00
   5  15  -5   77.09   26.70
   5 -15   5   56.59   22.20
   5 -15   5   74.09   18.30
  -5  15   5   95.39   29.60
  -5  15   5   89.59   26.00
   5  15   5   81.69   22.60
  -5 -15   5   90.29   31.30
  -5  15  -5   79.49   19.50
   5 -15  -5   81.39   25.50
   7  15  -5  280.57   99.99
   7 -15   5   52.89   13.30
  -7  15   5   48.20   18.70
  -7  15   5   48.10   13.60
  -7  15   5   53.39   16.80
  -7  15  -5   90.79   25.60
  -7  15  -5   58.69   14.60
   7 -15  -5   75.39   21.80
   7 -15  -5   48.10   15.20
  -9  15   5  246.88   75.99
  -9  15   5  166.68   45.50
  -9 -15   5  212.68   57.89
  -9  15  -5  125.89   34.40
  -9  15  -5  237.08   56.89
   9 -15  -5  206.48   63.59
  11 -15   5    1.60    2.00
  11 -15   5    3.80    2.50
 -11  15   5   14.00    5.00
 -11  15   5    1.60    1.70
 -11  15  -5    2.20    2.50
  11 -15  -5    2.10    2.10
  -1 -17  -5   29.50   10.80
  -1 -17  -5   31.20   13.00
  -1 -17  -5    6.10   24.30
   1  17  -5   18.00    5.60
   1  17  -5   36.50   11.60
   1  17  -5   11.30    9.70
   1 -17   5   17.80    5.40
   1 -17   5   18.80    9.00
  -1  17   5   24.40   22.00
   1  17   5   29.90   11.10
   1  17   5   22.00   24.40
  -1 -17   5   25.10   13.80
  -1 -17   5   21.80    6.10
  -1  17  -5   14.00    8.60
  -1  17  -5   44.60   15.00
  -1  17  -5    2.10   19.20
   1 -17  -5   33.70   12.60
   1 -17  -5   19.30   20.40
  -3 -17  -5    1.60   16.60
   3  17  -5    4.50    4.00
   3  17  -5   50.49   16.50
   3  17  -5    5.90    5.10
   3 -17   5    7.90    3.70
   3 -17   5   20.20    9.10
  -3  17   5    7.80   32.10
  -3 -17   5   53.59   17.50
  -3 -17   5    3.60    3.60
  -3  17  -5  -44.20   39.40
  -3  17  -5   -3.90   17.20
  -3  17  -5   19.50    8.90
  -3  17  -5    7.50    3.80
   3 -17  -5    5.70    5.00
  -5 -17  -5   18.80    7.10
   5  17  -5   18.20    7.80
   5 -17   5    9.10   11.50
   5 -17   5   17.70    5.70
   5 -17   5   18.10    7.60
   5  17   5    5.00    6.70
  -5 -17   5   23.40    9.40
  -5 -17   5   14.10    8.70
  -5  17  -5   16.70    5.20
   5 -17  -5  -42.10   55.79
   7  17  -5   -0.80   14.40
  -7  17   5    6.70    6.00
  -7  17   5    2.40    2.70
   7  17   5   10.60    3.60
  -7 -17   5   11.00   18.30
  -7  17  -5    8.80    4.00
   7 -17  -5    5.80   13.10
   9 -17   5   11.80    9.70
   9 -17   5    9.40    3.50
  -9  17   5    8.00    3.50
  -9  17   5    4.50    2.60
   9 -17  -5    7.50    3.60
  11 -17   5    1.00    1.00
  11 -17   5   -0.90    2.00
 -11  17   5   -0.30    1.00
 -11  17   5    2.30    1.70
 -11  17  -5    1.50    1.20
  11 -17  -5    0.30    1.10
  11 -17  -5    1.40    1.50
  -1 -19  -5    0.00    4.30
  -1 -19  -5    8.80   21.90
   1  19  -5   -7.10    7.80
   1  19  -5    1.30    8.40
   1 -19   5    0.20    2.80
   1 -19   5    2.00    3.30
  -1  19   5  -26.70   23.10
  -1  19   5  100.29   33.70
   1  19   5   -0.50    5.20
  -1 -19   5    4.90   10.50
  -1 -19   5   13.20    4.60
  -1 -19   5    2.10    2.70
  -1  19  -5    2.40    4.70
  -1  19  -5  -16.70   19.90
  -1  19  -5    3.90    7.60
  -1  19  -5    4.40    3.10
   1 -19  -5   84.29   28.80
   1 -19  -5   -3.20   17.80
  -3 -19  -5    9.20   14.80
   3  19  -5   32.60   11.80
   3  19  -5   12.10    6.70
   3  19  -5   11.60    4.40
   3 -19   5   13.90    8.10
  -3  19   5   27.00   36.90
   3  19   5  -11.20   25.30
  -3 -19   5   11.30    4.10
  -3 -19   5   18.20    7.40
  -3 -19   5   14.90    7.30
  -3  19  -5   10.20    4.10
   3 -19  -5   28.10   10.50
   3 -19  -5   49.30   41.60
   5  19  -5    4.20    5.20
   5  19  -5    1.40    4.10
   5 -19   5    2.80    2.70
   5 -19   5    7.00   13.80
   5 -19   5    1.50    2.70
   5  19   5    1.30   10.20
   5  19   5   -8.20   53.59
  -5 -19   5    1.00    3.90
  -5 -19   5    3.60    3.10
  -5  19  -5    1.80    2.40
  -5  19  -5    2.90    3.40
  -5  19  -5   17.10   25.70
   5 -19  -5  -10.80   63.49
  -7 -19  -5    2.80    2.70
   7  19  -5    1.70    6.90
   7 -19   5    1.40   15.40
   7 -19   5    2.10    2.70
  -7  19   5    0.50    5.20
  -7  19   5    0.70    2.30
   7  19   5    7.50    3.30
  -7 -19   5    3.60    7.60
   7 -19  -5    2.10    2.30
   9 -19   5   -0.70    2.20
  -9  19   5    0.30    1.40
  -9  19   5    0.70    2.90
  -9  19   5    2.00    1.20
  -9  19  -5    3.50    3.70
   9 -19  -5   -0.50    4.20
   9 -19  -5    1.00    1.60
  -1 -21  -5   36.30   12.00
  -1 -21  -5  124.09   41.50
  -1 -21  -5   23.80   21.00
   1  21  -5   38.90    9.80
   1  21  -5    8.60   19.70
   1  21  -5    9.80   10.20
   1  21  -5   39.60   12.60
   1 -21   5   28.40    9.50
   1 -21   5   37.40   21.90
   1 -21   5   39.20   10.00
  -1  21   5   48.30   17.40
  -1  21   5   50.29   28.30
   1  21   5  165.98   55.79
   1  21   5   33.40   11.30
  -1 -21   5   45.20   14.20
  -1 -21   5   42.20   10.50
  -1 -21   5   37.30   16.10
  -1  21  -5   44.10   28.60
  -1  21  -5   43.90   11.00
  -1  21  -5   49.99   16.00
  -3 -21  -5   83.19   30.70
   3  21  -5   61.89   15.30
   3  21  -5   62.99   21.40
   3  21  -5   96.39   29.70
   3 -21   5   56.69   13.90
   3 -21   5   32.30   30.70
  -3 -21   5   85.89   26.80
  -3 -21   5   63.59   15.50
  -3 -21   5   68.79   23.20
  -3  21  -5   25.70   35.80
   3 -21  -5   74.19   25.10
   3 -21  -5   95.39   51.29
  -5 -21  -5   21.00   17.30
   5  21  -5   52.89   13.10
   5  21  -5   52.89   16.80
   5  21  -5   28.20   10.50
   5 -21   5   32.60    8.40
   5 -21   5  -27.40   49.30
  -5  21   5  -57.89   44.40
   5  21   5   13.40   34.10
  -5 -21   5   39.30    9.70
  -5 -21   5   24.20    9.40
  -5  21  -5   22.70    9.10
  -5  21  -5  -20.10   38.00
   5 -21  -5  -38.20   48.10
  -7 -21  -5   13.70    5.80
   7 -21   5   17.00    4.70
   7 -21   5   31.00   15.60
  -7 -21   5   18.30    8.70
  -7 -21   5   21.10    5.50
  -7  21  -5   -2.30   14.30
  -7  21  -5   14.20    4.10
   7 -21  -5   24.70    8.00
   7 -21  -5   12.50    4.50
  -9 -21  -5    8.60    2.60
   9  21  -5    1.30    4.60
   9 -21   5   -0.50    6.90
   9 -21   5    6.60    2.60
  -9  21   5   10.10    4.20
   9  21   5    7.70    2.40
  -9 -21   5    4.10    3.70
  -9  21  -5    4.20    2.00
  -9  21  -5    1.00    2.40
   9 -21  -5    7.20    2.80
   9 -21  -5    3.30    5.00
  -1 -23  -5   12.70    6.30
  -1 -23  -5    4.40   14.20
   1  23  -5    0.80    7.00
   1  23  -5    0.50    2.40
   1  23  -5    2.20    2.30
   1  23  -5  -11.50   18.60
   1 -23   5    1.50    2.30
   1 -23   5    2.40    2.70
   1 -23   5   -1.60    4.90
   1 -23   5    4.70   13.90
  -1  23   5    5.80    4.20
  -1  23   5    2.70    6.00
  -1  23   5   -6.20   18.20
   1  23   5  -23.20   20.10
   1  23   5    3.60    6.20
   1  23   5    2.60    3.80
  -1 -23   5   20.50    7.60
  -1 -23   5    0.40    7.90
  -1 -23   5    1.30    1.70
  -1 -23   5    5.30    2.40
  -1  23  -5    1.60    5.50
  -1  23  -5    5.20    3.00
   3  23  -5    0.30    2.80
   3  23  -5    0.70    2.20
   3 -23   5    7.40    4.20
   3 -23   5    3.30    2.30
   3 -23   5   24.80   23.80
  -3  23   5  -22.90   22.60
   3  23   5   -4.60   13.40
  -3 -23   5    3.30    4.40
  -3 -23   5    0.70    2.80
  -3 -23   5    0.00    2.20
  -3  23  -5  -16.50   21.90
  -3  23  -5    2.00    2.70
  -3  23  -5    1.80    3.50
   3 -23  -5    0.80    3.10
  -5 -23  -5    1.40    7.00
   5  23  -5    2.00    2.20
   5  23  -5    1.90    3.20
   5 -23   5    5.40    2.40
   5 -23   5   -0.60    4.30
   5 -23   5    2.30    3.10
  -5  23   5  -12.20   19.40
   5  23   5   -3.40   12.10
  -5 -23   5    1.40    3.10
  -5 -23   5    0.90    1.70
  -5  23  -5  -20.30   18.70
  -5  23  -5    2.30    2.60
  -5  23  -5    1.60    1.90
   5 -23  -5  -17.50   20.30
  -7 -23  -5   -4.00    5.70
   7  23  -5    3.30    2.10
   7  23  -5    2.60    3.70
   7 -23   5    4.80    2.10
   7 -23   5    4.00    2.10
  -7  23   5    2.00    1.50
  -7  23   5   -0.60    2.50
   7  23   5   -3.20    6.00
  -7 -23   5    1.10    1.20
  -7  23  -5    7.20    3.00
  -7  23  -5   -2.90    9.60
  -7  23  -5    5.50    2.30
   7 -23  -5    6.40    2.60
   7 -23  -5   -0.90   12.20
   7 -23  -5    1.70    2.20
  -1 -25  -5   16.20    6.50
  -1 -25  -5    4.50    3.10
  -1 -25  -5  -20.50   14.10
   1  25  -5    2.50   14.20
   1  25  -5    0.00    5.50
   1  25  -5    2.10    1.80
   1 -25   5   11.10   10.80
  -1  25   5  -11.80   15.60
  -1  25   5    2.40    5.10
   1  25   5   -6.40   11.80
   1  25   5    3.20    3.60
  -1 -25   5    0.30    6.00
  -1 -25   5    3.70    2.90
  -1 -25   5   13.30    3.60
  -1 -25   5    3.20    1.70
  -1  25  -5    3.10    2.00
  -1  25  -5    0.50    4.10
  -1  25  -5   18.30    4.90
   1 -25  -5   14.40    5.70
   1 -25  -5   -2.50   10.60
  -3 -25  -5    1.60    4.60
   3  25  -5    1.50    2.90
   3  25  -5    1.10    2.50
   3 -25   5   10.60    3.10
   3 -25   5   -7.60   11.10
  -3  25   5    0.60    2.80
   3  25   5   -2.80    6.50
  -3 -25   5    0.50    2.40
  -3 -25   5    8.20    2.50
  -3 -25   5    0.10    3.00
  -3  25  -5    7.30    2.70
  -3  25  -5   11.70    4.70
   3 -25  -5    0.70    2.50
   3 -25  -5    1.10   10.30
   5  25  -5    3.30    1.80
   5  25  -5    1.90    2.30
   5  25  -5    5.00    2.70
   5 -25   5    4.40    1.90
   5 -25   5    7.00   12.40
  -5  25   5   -0.50   13.00
   5  25   5   -0.90    8.50
  -5 -25   5    3.50    2.30
  -5 -25   5    2.80    2.50
  -5 -25   5    4.50    1.70
  -5  25  -5    5.00    4.80
  -5  25  -5    4.20    2.70
  -5  25  -5    3.30    2.20
   5 -25  -5   -7.20   12.90
  -1 -27  -5    2.00    2.30
  -1 -27  -5    0.80    1.80
   1  27  -5    0.90    4.30
   1  27  -5    1.00    1.20
   1  27  -5    3.90    1.80
   1 -27   5   -5.60    8.60
   1 -27   5    0.70    1.10
  -1  27   5    3.20    4.30
   1  27   5   -0.90   11.70
   1  27   5    1.50    2.40
  -1 -27   5    5.00   10.00
  -1 -27   5   -0.70    4.40
  -1 -27   5    0.30    2.20
  -1 -27   5    4.10    1.80
  -1 -27   5    4.20    5.20
  -1  27  -5    0.90    1.20
  -1  27  -5    2.90    1.80
  -1  27  -5    3.20    3.30
   1 -27  -5    1.30    2.00
   1 -27  -5  -11.20   11.00
  -3 -27  -5    0.20    2.70
   3  27  -5    2.10    2.30
   3  27  -5    1.40    1.70
   3 -27   5   -2.60    9.50
   3 -27   5    3.50    1.90
  -3  27   5   -3.40   12.70
   3  27   5    0.70    2.10
  -3 -27   5    1.80    2.40
  -3 -27   5    0.90    1.90
  -3 -27   5    2.20    1.30
  -3  27  -5    1.00    3.60
  -3  27  -5    0.60    1.60
  -3  27  -5    2.90    2.10
  -3  27  -5   -0.80   12.50
   3 -27  -5    2.20    2.30
   3 -27  -5    0.90    9.50
   0   0   6 1639.04  444.86
  -2   0   6 4809.42 1305.17
   2   0  -6 4728.53 1283.27
   2   0  -6 2128.69  818.32
  -4   0   6   21.00   10.60
  -4   0   6   18.90   31.00
  -6   0   6 1485.45  455.55
  -6   0   6 1712.73  367.56
  -6   0  -6 1693.63  363.56
   6   0  -6 1627.64  499.05
   6   0  -6 1986.50  426.36
   8   0   6   83.59   34.30
   8   0   6  355.76   76.59
  -8   0   6  419.06  128.89
  -8   0  -6  246.28   67.59
  -8   0  -6  360.96   77.99
   8   0  -6  310.27   95.49
   8   0  -6  549.54  118.29
  10   0   6   -0.60    9.20
 -10   0   6    6.30    6.60
 -10   0  -6   14.90   12.60
  12   0   6   61.79   17.20
 -12   0   6    2.70    9.80
 -12   0   6    9.50    4.30
 -12   0  -6   35.50   12.50
  12   0  -6   17.90   14.10
  14   0   6    0.90    1.30
 -14   0   6    5.70    2.80
 -14   0  -6    3.50    4.90
   0   2   6  -19.40   29.50
   0   2   6  119.19   53.29
   2   2  -6    6.40    8.60
   2   2  -6   19.70   10.90
  -2   2   6   11.20    9.00
  -2  -2   6   57.19   24.10
  -2  -2   6   -6.40   10.70
   2  -2  -6  108.49   32.90
  -4   2   6  103.99   32.60
  -4   2   6  194.38   56.09
   4   2   6  117.29   26.20
  -4  -2   6  130.89   37.00
   4  -2  -6  145.59   42.20
   6   2  -6   13.30    6.10
   6  -2   6   -3.00   46.70
  -6   2   6   11.90    6.90
   6   2   6    6.60    6.90
  -6   2  -6   18.10   44.50
  -6   2  -6   30.20   12.20
   6  -2  -6   20.40    7.70
  -8  -2  -6   41.80   10.40
   8   2  -6   65.09   21.50
   8  -2   6   24.90   14.30
  -8   2   6   29.40    9.00
  -8   2   6   26.00    9.30
   8   2   6   37.10   10.10
  -8   2  -6   16.70   16.80
   8  -2  -6   38.80   12.70
 -10  -2  -6    4.80    4.60
  10   2  -6    6.20    6.60
  10   2  -6    4.20    9.50
  10  -2   6    5.80    8.70
  10  -2   6    8.10    4.10
 -10   2   6    3.60    5.60
 -10  -2   6    6.30    7.20
 -10  -2   6    1.20    5.80
 -10   2  -6    8.90    4.00
 -10   2  -6   -2.30    9.40
  10  -2  -6    7.50    5.80
 -12  -2  -6    1.00    3.50
 -12  -2  -6    2.80   10.00
  12   2  -6    3.00    5.00
 -12   2   6    7.60    4.70
 -12   2   6    6.00    9.30
  12   2   6    4.80    3.50
 -12  -2   6    1.30    4.80
 -12   2  -6    2.60    6.60
 -12   2  -6   -1.80    7.10
 -12   2  -6    2.70    2.20
 -14  -2  -6    1.00    2.20
  14  -2   6    3.60    2.30
  14  -2   6    1.20    1.10
  14  -2   6    0.00    3.90
 -14   2   6    1.70    2.80
  14   2   6    3.70    2.50
  14   2   6    2.10    4.40
 -14  -2   6    3.00    3.10
 -14   2  -6   -1.40    5.10
 -14   2  -6    3.50    1.60
   0   4   6 1257.07  341.57
   0   4   6 1828.02  784.92
   0  -4  -6 1191.58  323.57
   0  -4  -6 1548.84  665.13
   2   4  -6   60.19   21.20
  -2   4   6   40.60   14.50
  -2   4   6   47.20   21.10
  -2   4   6  117.29   52.09
  -2  -4   6   33.60   13.10
  -2  -4   6   24.30   14.60
  -2   4  -6 1060.19  357.26
   2  -4  -6   59.39   21.70
   2  -4  -6   36.90   13.40
   4   4  -6   34.30   11.00
  -4   4   6   10.50    7.80
  -4   4   6   44.70   17.60
   4  -4  -6   75.49   29.20
  -6  -4  -6   16.20    7.40
   6   4  -6   12.40   38.00
   6   4  -6    8.50    5.30
   6  -4   6   11.60    7.50
  -6   4   6   13.30    6.90
  -6   4   6   35.70   13.40
  -6   4  -6    8.70    6.40
   6  -4  -6   24.60    9.00
  -8  -4  -6   25.10    8.80
   8   4  -6   36.10   14.10
   8  -4   6    5.70    9.70
   8   4   6   36.50    9.80
  -8   4  -6   20.70    7.90
   8  -4  -6   34.90   10.00
 -10  -4  -6   29.30    7.70
  10  -4   6   14.20    5.40
  10  -4   6    9.10    7.10
 -10   4   6   51.49   16.50
  10   4   6  -11.30   23.80
 -10   4  -6   11.20    7.50
 -10   4  -6   17.60    6.40
  12  -4   6    4.20    2.30
  12  -4   6    3.40    5.90
  12   4   6    2.10    3.40
  12   4   6   -2.90    9.90
 -12  -4   6    3.30    4.40
 -12   4  -6    2.60    2.00
 -14  -4  -6   -0.70    6.50
  14   4  -6   -0.40    4.40
  14  -4   6   -0.40    3.00
 -14   4   6    2.50    5.60
  14   4   6    3.60    2.70
  14   4   6   -2.20    7.80
  14   4   6   -0.80    5.80
 -14  -4   6   -1.50    3.70
 -14   4  -6    2.90    1.40
 -14   4  -6    2.60    4.00
  14  -4  -6   -0.10    5.80
   0   6   6  730.53  198.98
   0   6   6  742.73  319.67
   0  -6   6  643.74  247.78
   0   6  -6  517.85  174.98
   0  -6  -6  563.54  153.58
   0  -6  -6  651.33  280.57
   2   6  -6   47.40   17.10
   2   6  -6  132.89   39.20
  -2   6   6   31.90   20.80
  -2   6  -6   18.30   11.70
   2  -6  -6    7.90   18.30
   4   6  -6   94.99   29.40
   4   6  -6   68.89   26.30
   4  -6   6   50.39   14.00
   4  -6   6   57.79   20.60
  -4  -6   6   87.39   33.50
  -4  -6   6   64.79   20.10
  -4   6  -6   67.79   24.00
   4  -6  -6   47.90   14.80
   6   6  -6   65.29   19.50
   6  -6   6   63.09   22.00
  -6   6   6   21.40    8.40
  -6   6   6   33.00   10.90
  -6   6  -6   28.00   10.40
  -6   6  -6   26.70   12.80
   6  -6  -6   20.70    8.20
   8  -6   6   18.00    8.10
  -8   6   6    9.60    4.50
  -8   6  -6   17.20    8.50
  -8   6  -6   24.70    8.90
   8  -6  -6    7.00    3.60
  10  -6   6   14.60    5.60
  10  -6   6    8.90    6.50
 -10   6   6   16.30    6.40
  10  -6  -6   15.40    6.00
 -12  -6  -6   16.30    5.20
 -12  -6  -6   -1.50    8.50
  12  -6   6    8.00    3.30
 -12   6   6   -0.10    6.60
 -12   6  -6   12.90    6.00
 -12   6  -6    8.80    3.40
  12  -6  -6   35.60   12.60
  12  -6  -6    5.60    3.70
 -14  -6  -6   -3.90    5.60
  14  -6   6    5.40    2.10
 -14   6   6   -1.60    4.80
 -14   6   6    0.10    4.80
  14   6   6    2.30    3.10
  14   6   6   -0.90    6.70
 -14   6  -6    2.10    3.00
 -14   6  -6    0.90    0.90
  14  -6  -6    2.20    2.80
   0   8   6  133.89   46.00
   0   8   6   88.19   59.69
   0   8   6   20.10   24.50
   0  -8   6   25.60   26.80
   0  -8   6   47.80   17.00
   0   8  -6   88.39   30.60
   0  -8  -6   69.79   37.80
   0  -8  -6   38.40   27.50
   0  -8  -6  138.29   47.30
  -2  -8  -6  118.89   33.00
   2   8  -6  117.49   37.20
   2   8  -6  157.38   53.49
   2   8  -6   66.29   20.80
  -2   8   6   76.59   40.00
   2   8   6  137.39   38.00
  -2  -8   6  105.59   34.20
  -2  -8   6   70.29   21.90
  -2  -8   6  176.68   59.89
  -2   8  -6  155.78   53.09
  -2   8  -6   -7.30   30.20
   2  -8  -6  137.39   46.60
   4   8  -6    3.30    9.20
   4   8  -6   13.10   10.30
   4  -8   6   23.60    9.90
   4  -8   6    7.50   10.80
  -4   8   6    4.70    7.30
  -4  -8   6   20.40   13.20
  -4   8  -6   11.50   12.20
  -4   8  -6   12.20    6.70
   4  -8  -6    5.40    7.00
   6   8  -6    7.50    3.60
   6  -8   6   16.90    7.20
   6  -8   6   23.90    9.00
  -6   8   6    5.40    4.50
  -6  -8   6   13.20    4.80
  -6   8  -6   29.80   10.80
  -6   8  -6   21.00    8.20
   6  -8  -6    2.30    4.90
   6  -8  -6    5.50    4.50
   8  -8   6   22.60    8.50
   8  -8   6   10.40    6.20
  -8   8   6   13.10    5.20
  -8   8  -6   25.00    9.00
   8  -8  -6    9.70    4.70
   8  -8  -6   18.30    6.50
  10  -8   6   19.20    7.10
 -10   8   6   20.00    7.30
 -10   8  -6   23.60    8.30
 -10   8  -6   19.80    7.30
  10  -8  -6   24.40    8.30
 -12   8   6    3.10    4.30
 -12   8  -6    1.10    1.30
 -12   8  -6    3.70    3.80
   0  10   6  203.68   90.99
   0 -10   6  605.24  203.88
   0  10  -6  274.67   92.69
   0 -10  -6   31.50   43.20
  -2 -10  -6  202.78   55.79
   2  10  -6  199.88   67.69
   2  10  -6  254.57   77.79
   2  10  -6  374.26  107.49
   2 -10   6  311.57  105.19
   2 -10   6  314.87  137.79
  -2  10   6  307.47  134.29
  -2  10   6  139.69   47.50
   2  10   6  167.38   46.30
  -2 -10   6  248.68   76.39
  -2 -10   6  263.27   88.89
  -2  10  -6  456.05  111.69
  -2  10  -6  239.68   81.09
  -2  10  -6  206.48   79.69
   4  10  -6  772.62  259.77
   4  10  -6  861.81  284.47
   4 -10   6  725.93  244.48
   4 -10   6  825.72  197.68
  -4  10   6 1087.49  295.67
  -4 -10   6  988.50  326.27
  -4 -10   6  678.23  228.18
  -4  10  -6  701.43  168.08
  -4  10  -6  829.72  279.27
   4 -10  -6 1157.18  314.67
   6  10  -6   17.90    6.20
   6  10  -6    8.90   25.70
   6 -10   6   13.20    6.40
  -6  10   6  122.59   33.90
  -6  10   6   30.90   12.00
  -6  10   6    7.80    4.40
  -6 -10   6   36.40   12.40
  -6 -10   6   -0.80   16.20
  -6  10  -6  111.19   30.40
   6 -10  -6    9.20    5.00
   8 -10   6  255.47   86.19
   8 -10   6  309.17   74.29
  -8  10   6  297.37   91.49
  -8  10   6  276.17   75.19
  -8 -10   6  161.48   44.30
  -8  10  -6  361.46   86.79
  -8  10  -6  373.46  125.79
   8 -10  -6  306.57   83.49
  10 -10   6  234.08   78.99
 -10  10   6  197.18   60.79
 -10  10  -6  159.28   53.79
 -10  10  -6  190.28   45.80
  10 -10  -6  261.97   71.49
  10 -10  -6  178.28   54.89
  12 -10   6   42.60   14.60
  12 -10   6   47.60   12.00
 -12 -10   6   33.30   11.30
 -12  10  -6   29.40   10.10
  12 -10  -6   54.69   17.30
   0  12   6   12.90    8.10
   0  12   6   81.19   33.20
   0  12   6  197.38   88.19
   0  12  -6  240.58  105.69
   0 -12  -6   41.20   18.50
   0 -12  -6    4.80    8.10
   2  12  -6    8.40   12.40
   2 -12   6   35.60   14.70
  -2  12   6    7.10    8.60
   2  12   6    6.20   54.39
   2  12   6    3.80   13.10
  -2 -12   6   10.30   12.00
  -2 -12   6    8.10    8.20
   2 -12  -6   13.50    8.80
  -4 -12  -6   31.50    9.50
  -4  12   6   21.10   11.50
   4  12   6   35.80   10.70
  -4 -12   6   48.40   17.80
  -4  12  -6   46.50   13.40
   4 -12  -6   -0.50   12.90
   6 -12   6    2.90    4.80
  -6  12   6    1.90    4.10
  -6  12   6    3.80    3.10
  -6 -12   6   22.40   16.90
  -6  12  -6    7.40    4.20
  -6  12  -6    2.50    5.50
   6 -12  -6    3.30    3.40
   8  12  -6   16.30    4.70
   8 -12   6   20.40    6.10
  -8  12   6   18.60    6.00
  -8 -12   6   15.10    4.50
  -8  12  -6   15.10    5.40
   8 -12  -6   13.40    5.00
  10 -12   6    9.40    4.60
 -10  12   6   23.80    7.90
  10 -12  -6    4.10    2.90
  10 -12  -6   48.60   15.40
  12  12  -6    2.50    0.90
  12 -12   6    3.90    2.70
 -12  12   6    2.40    2.30
 -12 -12   6    3.80    1.50
 -12  12  -6    1.10    2.10
 -12  12  -6    4.00    1.80
  12 -12  -6    2.00    1.90
   0  14   6  206.58   62.69
   0  14   6  163.68   73.69
   0 -14   6  177.08   43.20
   0 -14   6  212.28   65.99
   0 -14   6  118.69   35.10
   0  14  -6  143.09   35.10
   0  14  -6  207.38   91.79
   0  14  -6  104.69   31.20
   0 -14  -6  193.88   64.89
   0 -14  -6  149.88   45.80
  -2 -14  -6   53.89   24.50
  -2 -14  -6   38.60   27.30
   2  14  -6  178.48   51.79
  -2  14   6   62.29   22.00
   2  14   6   44.60   19.80
   2  14   6  -12.00   47.30
  -2 -14   6  171.18   49.90
  -2 -14   6   58.29   20.20
  -2 -14   6   52.19   16.40
  -2  14  -6   44.00   11.90
  -2  14  -6   39.80   16.40
   2 -14  -6   51.69   43.50
  -4 -14  -6   45.40   13.20
   4  14  -6   22.60    9.30
   4  14  -6   33.90   12.80
   4 -14   6   28.10    8.40
   4  14   6   28.60    9.00
  -4  14  -6   33.10   13.60
  -4  14  -6   20.60    7.30
  -6  14   6    9.90    4.30
  -6 -14   6    7.90   10.20
  -6  14  -6   15.20    5.50
   6 -14  -6    1.10    7.00
   6 -14  -6   11.20    4.10
   6 -14  -6   11.70    4.90
   8 -14   6    1.90    3.50
   8 -14   6    1.30    4.10
  -8  14   6    2.40    3.10
  -8  14   6    4.20    2.80
  -8  14  -6    8.00    3.20
   8 -14  -6    3.30    3.20
   8 -14  -6   14.20    5.60
   8 -14  -6    3.70    2.90
  10 -14   6    6.70    3.10
  10 -14   6   35.40   10.10
  10 -14   6   49.00   12.40
 -10  14   6   28.00    8.10
 -10  14   6   29.70    9.60
 -10 -14   6   25.40    8.60
 -10  14  -6   39.70   11.30
 -10  14  -6   37.70    9.60
  10 -14  -6   28.30    8.20
  10 -14  -6   31.20   10.00
  12 -14   6    0.80    2.20
 -12  14   6    2.10    2.00
 -12  14   6    0.60    2.20
 -12  14  -6    0.50    2.10
  12 -14  -6    0.60    1.80
  12 -14  -6    0.60    1.40
   0  16   6   79.99   25.00
   0  16   6  151.38   51.59
   0  16   6  150.08   67.89
   0 -16   6  112.69   27.50
   0  16  -6   89.59   27.00
   0  16  -6  171.98   77.19
   0  16  -6  100.89   24.70
   0 -16  -6  119.89   40.50
   2  16  -6   21.80   10.50
   2  16  -6   41.00   12.70
   2  16  -6  144.59   48.30
   2 -16   6    9.50    5.10
   2 -16   6   74.89   41.20
   2 -16   6  108.79   34.90
  -2  16   6  225.28   74.79
  -2 -16   6  130.29   43.40
  -2 -16   6   60.59   21.70
  -2 -16   6   18.50   10.70
  -2  16  -6   21.60   10.40
  -2  16  -6   16.70    6.10
   2 -16  -6  105.89   35.60
   2 -16  -6  176.58   83.29
  -4 -16  -6    9.70    5.90
   4  16  -6   29.40   10.30
   4  16  -6   10.00    5.50
   4 -16   6  -58.09   64.29
   4 -16   6   11.00    5.30
  -4  16   6   18.30   43.20
  -4 -16   6   23.00    9.60
  -4 -16   6    1.60    4.40
  -4  16  -6    7.80    4.40
  -4  16  -6    6.50    4.10
   4 -16  -6  114.29   82.69
  -6 -16  -6    9.80    3.70
   6  16  -6   79.29   28.20
   6 -16   6    3.50    3.50
  -6  16   6   18.80    8.70
  -6  16   6   16.30    6.00
  -6  16   6   20.90    6.80
   6 -16  -6    2.20   12.00
   6 -16  -6    8.60    3.80
   8  16  -6   65.69   31.80
   8 -16   6   13.70   22.80
   8 -16   6   31.80    8.70
  -8  16   6   24.50    7.60
  -8  16   6   40.50   15.70
  -8  16   6   40.00   12.80
  -8  16  -6   29.20    7.90
   8 -16  -6   24.50    8.30
   8 -16  -6   56.19   17.70
  10 -16   6    8.00    2.80
  10 -16   6    5.80    3.20
 -10  16   6    5.50    2.20
 -10  16   6    3.00    2.10
 -10 -16   6    3.00    1.20
 -10  16  -6    5.70    2.90
  10 -16  -6   11.20    3.70
  10 -16  -6    4.10    2.20
   0  18   6   61.49   19.70
   0  18   6   57.19   21.50
   0  18   6  101.09   47.70
   0 -18   6   60.99   19.40
   0 -18   6   59.79   18.80
   0 -18   6   59.19   14.70
   0  18  -6   49.40   16.10
   0  18  -6   66.59   16.60
   0  18  -6   49.50   29.00
   0 -18  -6   62.89   22.00
  -2 -18  -6    2.90   10.90
   2  18  -6    5.90    7.70
   2  18  -6    8.90    4.60
   2  18  -6    8.80    4.70
   2 -18   6  -13.70   19.40
  -2  18   6   -5.20   25.40
  -2  18   6    6.50    5.00
  -2 -18   6    9.00    3.30
  -2 -18   6    9.10    4.40
  -2 -18   6   11.40    5.30
  -2 -18   6    5.30    9.80
  -2  18  -6   25.60   27.80
  -2  18  -6    7.20    3.80
  -2  18  -6   -2.50   18.00
   2 -18  -6    7.90    5.20
   2 -18  -6    3.50   25.80
  -4 -18  -6   24.10   12.80
  -4 -18  -6    0.20   25.20
   4  18  -6   33.30   11.20
   4 -18   6   34.00    8.90
   4 -18   6  -24.50   61.69
   4 -18   6   36.60   14.60
   4 -18   6    3.60   12.20
  -4  18   6   47.90   49.00
   4  18   6   15.30   10.80
   4  18   6  -20.50   60.39
  -4 -18   6   37.80   13.30
  -4 -18   6   26.10    9.20
  -4 -18   6   43.00   14.20
  -4  18  -6   48.40   18.90
  -4  18  -6  -43.00   45.10
  -6 -18  -6   13.50    5.20
   6 -18   6   19.10    5.90
  -6  18   6   22.80    7.40
  -6  18   6   13.90    5.30
  -6  18  -6   12.10    4.30
   6 -18  -6   20.10    7.00
   8  18  -6    3.30    8.40
   8 -18   6    5.30    3.20
  -8  18   6    4.20    4.50
  -8  18   6    5.20    2.80
   8  18   6    9.10    3.00
  -8 -18   6    5.30    7.40
  -8  18  -6    4.20    3.20
  -8  18  -6    0.20    4.30
   8 -18  -6    3.80    6.30
  10 -18   6   -0.10    4.50
 -10  18   6    0.40    1.30
 -10  18  -6    0.80    1.30
 -10  18  -6    0.80    2.10
  10 -18  -6    0.40    1.50
  10 -18  -6    1.30    1.30
  10 -18  -6    1.60    1.00
   0  20   6  136.09   41.60
   0  20   6  233.38  102.19
   0 -20   6  213.28   61.49
   0  20  -6  280.97   86.49
   0  20  -6  189.18   45.50
   0  20  -6  263.27  114.99
   0  20  -6  237.28   68.39
   0 -20  -6  186.28   61.89
   2  20  -6  137.19   45.60
   2  20  -6  256.57   77.99
   2 -20   6  111.89   27.10
   2 -20   6  142.49   44.70
   2 -20   6  136.69   61.09
  -2  20   6  142.79   65.99
  -2  20   6  130.89   43.70
   2  20   6   67.69   34.70
  -2 -20   6  153.58   47.20
  -2 -20   6  125.09   41.70
  -2 -20   6  121.69   29.30
  -2 -20   6  149.09   46.70
  -2  20  -6   76.29   39.80
   2 -20  -6  134.29   44.80
   2 -20  -6  149.99   67.69
  -4 -20  -6  308.97  107.69
   4  20  -6  115.89   35.30
   4 -20   6  114.29   27.60
   4 -20   6  149.09   57.49
   4 -20   6   11.80   38.20
  -4  20   6   29.70   38.00
  -4 -20   6  108.69   33.30
  -4 -20   6  124.79   41.50
  -4 -20   6  112.89   27.40
  -4  20  -6  122.79   47.40
  -4  20  -6  107.29   26.00
   4 -20  -6   22.90   41.70
  -6 -20  -6   23.70    8.30
   6  20  -6   56.99   19.70
   6 -20   6   40.00   10.20
  -6  20   6   50.19   14.80
  -6 -20   6   79.99   27.20
  -6  20  -6   86.69   33.40
  -6  20  -6   41.50   10.50
  -8 -20  -6    1.50    1.30
   8  20  -6   12.30    6.70
  -8  20   6    1.80    3.90
  -8  20   6    1.50    1.80
   8  20   6    2.70    1.60
  -8  20  -6    9.00    3.30
   8 -20  -6    2.50    1.90
  10  20  -6    0.20    4.10
  10 -20   6   -2.30    6.80
  10 -20   6    1.90    1.70
 -10  20   6    2.60    1.90
 -10  20  -6    0.40    2.10
 -10  20  -6    2.40    1.90
  10 -20  -6    1.70    1.00
  10 -20  -6    0.50    2.00
  10 -20  -6    3.10    1.70
   0  22   6    2.40    4.70
   0  22   6   53.69   28.30
   0 -22   6    2.10    2.60
   0 -22   6   26.50    8.80
   0  22  -6   54.59   29.00
   0  22  -6    6.80    5.70
   0 -22  -6    1.70    4.30
   0 -22  -6    2.20    4.30
   0 -22  -6   60.99   32.80
  -2 -22  -6    3.60    8.60
   2  22  -6    2.30    2.90
   2  22  -6    3.70    3.50
   2 -22   6   13.60    5.90
   2 -22   6    3.30    2.70
   2 -22   6    6.80    5.40
  -2  22   6    2.50    3.70
  -2  22   6   -7.70   20.80
   2  22   6   -1.00   12.10
  -2 -22   6    2.10    3.20
  -2 -22   6    4.70    8.20
  -2 -22   6    1.60    2.60
  -2 -22   6    3.80    2.10
  -2  22  -6    3.80   18.60
  -2  22  -6    4.50    2.90
  -2  22  -6    6.00    6.70
   2 -22  -6    1.90    3.90
  -4 -22  -6   -1.00   12.10
   4  22  -6    2.00    3.70
   4 -22   6    3.20   22.90
  -4  22   6  -33.50   28.80
   4  22   6   -3.40   21.40
  -4 -22   6    3.20    3.20
  -4 -22   6    1.20    2.30
  -4  22  -6   10.20    5.00
  -4  22  -6  -42.00   30.50
  -4  22  -6    0.00    2.60
  -4  22  -6   -7.80   27.20
  -6 -22  -6   -2.00    6.20
   6  22  -6    0.30    3.10
   6 -22   6   -0.70   10.10
   6  22   6   -2.10   14.80
  -6 -22   6    0.50    2.60
  -6  22  -6    6.10    2.90
  -6  22  -6    0.60    2.20
  -6  22  -6   -3.90   14.80
  -8 -22  -6    1.30    2.00
   8 -22   6    0.20    6.30
   8 -22   6    1.70    1.50
  -8  22   6    0.90    2.70
   8  22   6    4.70    2.40
  -8 -22   6    0.80    3.20
  -8  22  -6    3.80    2.50
   8 -22  -6    1.20    1.40
   0  24   6    2.30    3.70
   0  24   6    1.30    3.50
   0  24   6   -4.20   13.10
   0 -24   6   -0.60    2.00
   0  24  -6   -3.30   14.40
   0  24  -6    1.20    1.90
   0  24  -6    2.20    4.50
   0  24  -6    0.60    2.20
   0 -24  -6    6.40   12.00
   0 -24  -6    2.90    3.80
  -2 -24  -6    0.50    4.40
   2  24  -6    0.00    2.70
   2 -24   6    0.20    4.80
   2 -24   6   -2.80   10.90
   2 -24   6    0.70    2.70
  -2  24   6   -6.40   14.00
  -2  24   6    0.60    2.70
   2  24   6    2.40    6.20
   2  24   6    0.60    3.70
  -2 -24   6    1.70    1.80
  -2 -24   6   -0.60    5.90
  -2 -24   6    0.00    2.50
  -2 -24   6    1.00    1.30
  -2 -24   6    1.40    5.60
  -2  24  -6   -0.40    2.20
  -2  24  -6    0.90    2.90
  -2  24  -6   -0.80    4.70
   2 -24  -6    0.80    2.70
   2 -24  -6   -6.70   11.70
  -4 -24  -6   -0.70    5.70
   4  24  -6    2.70    2.60
   4  24  -6    9.80    4.40
   4  24  -6    1.70    2.20
   4 -24   6   -0.90    4.30
   4 -24   6    0.80    1.60
   4  24   6   -5.00   10.90
  -4 -24   6    2.00    2.40
  -4 -24   6    1.80    1.80
  -4 -24   6   11.60    4.70
  -4  24  -6   -0.90   16.00
  -4  24  -6    1.80    2.10
  -6 -24  -6    0.50    5.40
  -6 -24  -6    0.70    6.40
   6  24  -6   -0.40    2.40
   6  24  -6    0.70    2.30
   6 -24   6    0.30    1.40
   6 -24   6    3.70   18.50
  -6  24   6   -4.50   18.40
   6  24   6   -0.10   10.60
  -6 -24   6   -0.30    1.60
  -6 -24   6    1.50    2.30
  -6  24  -6    0.90    1.30
  -6  24  -6    0.70    9.70
   6 -24  -6  -17.10   19.30
   0  26   6    3.30    3.10
   0  26   6    2.40    3.20
   0 -26   6    2.80    1.60
   0 -26   6    1.80    1.50
   0 -26   6    3.10    4.70
   0  26  -6    4.90    2.10
   0  26  -6    4.60    2.20
   0 -26  -6    2.50    2.50
   0 -26  -6    3.80    2.60
  -2 -26  -6    1.20    2.00
  -2 -26  -6    1.90    3.00
   2  26  -6    2.60    1.80
   2  26  -6    3.40    2.70
   2 -26   6  -13.80   10.40
   2 -26   6    0.60    1.30
  -2  26   6    2.00    2.80
   2  26   6    0.50    3.90
   2  26   6    2.70    2.30
  -2 -26   6   -0.90    5.30
  -2 -26   6    1.20    2.10
  -2 -26   6    0.40    4.50
  -2  26  -6    3.90    2.50
  -2  26  -6    2.70    2.50
  -2  26  -6    5.50    4.50
   2 -26  -6    1.10    2.30
   2 -26  -6    1.20    5.60
   2 -26  -6    0.50    9.20
  -4 -26  -6   -0.70    3.90
   4  26  -6    0.90    2.00
   4  26  -6    2.30    2.30
   4 -26   6   -0.60    2.40
   4 -26   6    0.90    1.50
  -4 -26   6    1.60    2.00
  -4 -26   6    2.10    1.40
  -4 -26   6    1.20    2.00
  -4  26  -6   -6.70   13.90
  -4  26  -6   -0.20    4.20
   4 -26  -6   -0.70    2.40
  -1   1   7   99.59   28.70
  -1   1  -7   95.39   26.90
   1  -1  -7  114.49   32.30
   3   1  -7  868.81  236.18
   3   1  -7  832.92  320.37
  -3   1   7  786.62  169.28
  -3   1   7  994.20  327.97
  -3   1   7  896.81  344.77
  -3  -1   7  729.83  242.58
  -3  -1   7  927.61  356.86
   3  -1  -7  710.63  234.48
   3  -1  -7  972.20  373.66
   3  -1  -7  780.32  167.88
  -5  -1  -7  900.51  193.58
   5   1  -7  952.90  273.37
   5   1  -7 1115.49  309.17
  -5   1   7  849.61  182.68
  -5   1   7 1060.39  303.97
   5   1   7  762.62  163.78
   5  -1  -7  860.71  185.08
   7   1  -7  587.34  180.28
   7   1  -7  613.54  132.09
  -7   1   7  672.13  206.28
  -7   1   7  569.44  122.59
  -7  -1   7  802.82  246.28
  -7  -1   7  668.83  143.99
   7  -1  -7  684.33  147.19
   9   1  -7   35.40   10.50
  -9   1   7   37.70   12.30
  -9   1   7   32.10    8.70
   9   1   7   -1.00   23.00
  -9  -1   7   37.80   10.50
  -9   1  -7   44.50   15.60
   9  -1  -7   43.60   13.90
   9  -1  -7   26.00    8.20
  11  -1   7    3.50    3.20
  11   1   7    3.20   11.90
  11   1   7   16.30   13.50
 -11  -1   7    5.80    5.30
 -11  -1   7    6.60    8.40
 -11   1  -7   22.70   13.10
 -11   1  -7    0.00    8.10
 -11   1  -7    8.20    4.00
  11  -1  -7   14.20    7.20
 -13  -1  -7    2.40    7.90
  13   1  -7    1.30    9.00
  13  -1   7    6.40    2.90
  13  -1   7    5.30    2.80
  13  -1   7    6.00    6.80
 -13   1   7    2.10    6.50
  13   1   7   -1.90    8.70
  13   1   7   -2.10    6.50
 -13  -1   7   -0.10    5.70
 -13   1  -7   -2.20    7.50
 -13   1  -7   -1.30    5.20
   1   3  -7  709.53  272.97
  -1   3   7  771.12  210.18
  -1  -3   7  576.44  221.78
   1  -3  -7  566.84  154.58
   3   3  -7  463.05  152.78
   3   3  -7  296.07   85.59
  -3   3   7  388.96  106.19
  -3   3   7  468.75  154.78
  -3   3   7  627.14  175.18
  -3  -3   7  540.65  178.38
  -3  -3   7  419.56  120.79
   3  -3  -7  644.34  182.58
   3  -3  -7  364.66   99.39
  -5  -3  -7   27.90    9.60
  -5   3  -7  121.49   42.40
  -7  -3  -7   33.50    9.10
   7   3   7   30.90    8.90
  -7  -3   7   51.69   16.60
  -7   3  -7  -29.40   32.80
  -7   3  -7   48.00   17.30
   7  -3  -7   36.20   12.00
  -9  -3  -7   63.89   14.50
   9   3  -7   75.99   24.20
   9  -3   7   45.50   16.10
   9  -3   7   51.59   16.90
  -9   3   7   80.19   25.00
   9   3   7   73.09   16.70
  -9   3  -7   66.39   21.50
  11   3  -7   -0.80    6.30
  11   3  -7    9.10   13.30
  11  -3   7    5.20    8.30
  11  -3   7    1.10    2.70
 -11   3   7    4.20    4.90
 -11   3   7   -0.20    3.70
 -11  -3   7   13.00    9.60
 -11   3  -7    1.60    2.40
  13   3   7    3.60    3.20
  13   3   7   -1.30    7.90
 -13  -3   7    2.30    4.70
 -13   3  -7   -2.30    6.00
 -13   3  -7    3.00    1.80
  -1   5   7  -19.10   73.69
  -1   5   7 3133.39 1344.47
  -1   5  -7 4516.55 1939.11
   1  -5  -7  107.99   50.09
   1  -5  -7 3548.64 1523.25
   1  -5  -7 2558.74  694.43
   3   5  -7  900.01  296.97
   3   5  -7 1153.48  330.57
   3  -5   7 1861.51  626.44
  -3   5   7  881.71  239.68
  -3  -5   7 1029.40  295.17
  -3  -5   7 1057.79  348.77
  -3   5  -7 1486.75  500.35
   3  -5  -7  809.32  220.08
   5   5  -7  337.57   91.99
   5   5  -7  391.76  120.29
   5  -5   7  547.15  184.48
   5  -5   7   53.99   45.00
  -5   5   7  400.56  114.89
  -5   5   7  402.76  109.79
  -5  -5   7  386.06  118.49
  -5  -5   7  429.16  116.79
   5  -5  -7  441.36  120.29
   7   5  -7   18.40    6.70
   7  -5   7   18.90   17.70
  -7   5   7   49.10   14.60
  -7  -5   7    4.00   12.80
  -7   5  -7   16.20    7.20
   7  -5  -7   15.90    6.30
  -9  -5  -7  460.85   99.09
   9   5  -7  774.82  238.18
   9  -5   7  572.54  192.68
  -9   5   7  652.73  140.49
  -9   5   7  356.56  109.59
  -9  -5   7  593.74  182.28
  -9   5  -7  579.44  195.08
   9  -5  -7  534.45  163.98
   9  -5  -7  557.64  119.89
 -11  -5  -7   37.80    9.30
  11  -5   7   32.90   11.40
 -11   5   7   19.30    6.90
 -11   5  -7   20.90    8.70
 -11   5  -7   44.10   15.10
  11  -5  -7   32.30   10.70
  11  -5  -7   47.70   11.30
 -13  -5  -7   23.10    5.90
  13  -5   7   39.80   13.60
 -13   5  -7   28.20    9.70
  13  -5  -7   44.30   14.60
  -1  -7  -7  272.27   74.59
   1   7  -7  277.47   94.49
   1   7  -7  201.88   78.29
   1  -7   7  239.48   81.19
  -1   7   7  383.26  107.79
  -1   7   7  332.37  100.29
  -1  -7   7  181.48   70.89
   3   7  -7   92.89   29.80
   3   7  -7  386.56  127.99
   3   7  -7   84.39   25.20
   3  -7   7  153.48   52.39
  -3   7   7  188.88   63.09
  -3   7   7   83.99   25.80
  -3  -7   7  112.99   36.30
  -3   7  -7  138.69   47.80
   3  -7  -7   98.89   28.90
   5   7  -7  122.39   37.70
   5  -7   7   93.29   32.10
  -5   7   7  133.19   41.50
  -5   7   7  118.19   33.00
  -5   7   7   93.19   27.00
  -5   7  -7   85.59   29.60
   5  -7  -7  123.49   34.30
   7  -7   7   14.50    6.30
  -7   7   7   15.10    6.00
  -7   7   7   22.10    7.90
  -7  -7   7   24.10    9.10
  -7   7  -7    5.30    8.90
  -7   7  -7   11.00    4.90
   7  -7  -7   12.60    6.20
   9  -7   7   20.10    8.20
  -9   7   7   40.70   13.10
  -9   7  -7   22.60    9.30
  -9   7  -7   54.49   18.70
   9  -7  -7   58.59   18.40
  11  -7   7    1.50    5.60
 -11   7   7   12.50    5.00
 -11   7  -7    7.10    6.80
  11  -7  -7   10.50    4.50
  13  -7   7    2.60    1.50
  13  -7   7   -0.80    3.70
 -13   7   7    0.40    5.40
 -13   7   7    1.70    3.10
  13   7   7   -0.90    4.00
  13   7   7   -0.70    5.40
 -13   7  -7    4.50    2.00
 -13   7  -7    1.20    3.70
   1  -9   7  417.36  160.68
   1  -9   7  304.87  102.89
   1  -9   7  304.57  132.49
  -1   9   7   27.00   35.20
  -1   9   7  321.47  110.29
  -1   9   7  289.77   87.49
  -1   9   7  207.18   91.49
  -1  -9   7  371.86  125.39
  -1   9  -7  253.07  109.99
  -1   9  -7  346.37  116.99
   1  -9  -7  242.38   81.19
   1  -9  -7   95.49   53.59
   1  -9  -7  362.26  157.68
   3   9  -7  338.67  102.29
   3   9  -7  478.35  158.18
   3  -9   7  315.27  106.39
  -3   9   7  367.96  121.79
  -3   9   7  617.54  169.18
   3   9   7  339.17   92.59
  -3  -9   7  321.47   92.69
  -3  -9   7  447.76  150.78
  -3   9  -7  410.56  105.79
   5   9  -7    8.70    3.30
   5  -9   7    2.80    9.50
   5  -9   7   -6.60   10.40
   5  -9   7   12.40    6.20
  -5  -9   7   16.30    5.60
  -5   9  -7    5.70   10.50
  -5   9  -7   10.20    5.40
   5  -9  -7   12.20    6.80
   7   9  -7  119.99   32.80
   7  -9   7  118.09   40.10
   7  -9   7  217.88   52.79
  -7   9   7  115.29   31.80
  -7  -9   7  159.58   43.50
  -7   9  -7  204.88   49.80
  -7   9  -7  151.58   51.29
   7  -9  -7  134.39   41.60
   9   9  -7   -1.10   11.30
   9  -9   7   69.29   23.60
  -9   9   7   50.99   16.10
  -9   9  -7   58.79   15.40
  -9   9  -7   57.89   19.80
   9  -9  -7   93.99   26.00
  11  -9   7    9.30    5.30
 -11   9   7    3.90    2.90
 -11   9  -7    6.50    4.80
 -11   9  -7   16.20    5.90
  13  -9   7   17.80    5.50
 -13   9  -7   21.50    7.40
 -13   9  -7   13.20    4.60
  13  -9  -7   17.70    6.00
   1  11  -7  700.53  235.78
   1 -11   7  443.16  170.58
   1 -11   7  414.56  179.68
   1 -11   7  180.38   53.59
  -1  11   7  311.77  136.29
  -1  11   7  362.76  109.39
  -1 -11   7  374.26  107.79
  -1  11  -7  443.16  149.49
  -1  11  -7  382.66  147.39
   1 -11  -7  362.46  109.19
   1 -11  -7  315.27  137.99
  -3 -11  -7  557.84  151.68
   3  11  -7  573.34  172.48
   3  11  -7  522.25  175.78
   3  11  -7  631.74  181.28
   3  11  -7  335.87  111.19
   3 -11   7  397.46  133.89
   3 -11   7  873.41  209.28
  -3  11   7  494.25  163.28
   3  11   7  508.65  138.49
  -3 -11   7  378.86  114.49
  -3 -11   7  646.14  185.38
  -3 -11   7  290.87   97.99
  -3  11  -7  945.11  226.78
   3 -11  -7  321.87  144.89
   5  11  -7  169.38   56.69
   5 -11   7   78.89   27.10
   5 -11   7  130.99   32.20
  -5  11   7  211.18   58.09
  -5 -11   7  135.79   46.30
  -5 -11   7  128.09   43.20
  -5  11  -7  153.48   37.60
  -5  11  -7   69.99   24.10
   5 -11  -7  172.78   47.80
   7  11  -7   42.30   24.60
   7 -11   7  211.58   57.49
   7 -11   7  365.36  123.09
  -7  11   7  225.68   69.39
  -7  11   7  221.38   60.39
  -7 -11   7  301.97  101.79
  -7  11  -7  299.77   71.99
  -7  11  -7  220.68   74.39
   7 -11  -7  323.37  124.59
   7 -11  -7  226.78   61.99
   7 -11  -7  261.77   80.59
   9 -11   7  123.29   30.20
  -9  11   7   60.29   16.80
  -9  11  -7  109.99   27.00
   9 -11  -7   92.59   25.60
  11 -11   7    1.00    3.60
 -11  11  -7   -0.20    3.30
  11 -11  -7    1.50    2.80
  11 -11  -7    1.60    1.90
 -13  11   7    6.20    2.90
 -13  11  -7    3.10    2.50
  13 -11  -7    5.40    2.50
  -1 -13  -7  261.57   89.69
   1 -13   7  170.68   66.19
   1 -13   7  541.65  131.79
   1 -13   7  158.18   70.69
  -1  13   7  199.08   67.69
   1  13   7  340.67   96.29
  -1 -13   7  116.49   34.50
  -1  13  -7  118.69   54.89
   1 -13  -7   85.29   27.00
   1 -13  -7   94.69   46.40
   3  13  -7   13.30    9.00
   3  13  -7    5.40    7.20
   3 -13   7   21.20    9.10
   3 -13   7  -11.80   48.90
   3 -13   7    9.50    6.90
  -3  13   7   23.60   33.30
  -3 -13   7   19.80    9.90
  -3 -13   7    4.10    8.40
  -3  13  -7    8.40    4.60
  -3  13  -7   -7.50   31.10
  -3  13  -7   24.20   10.30
   5  13  -7    1.40    5.80
  -5  13   7    3.00    2.70
  -5  13   7   17.90    8.90
   5  13   7   15.70    5.20
  -5  13  -7    5.90    5.70
  -5  13  -7    8.50    4.30
   5 -13  -7   20.30   11.00
   7  13  -7   31.90   24.70
   7 -13   7    2.40    4.50
  -7  13   7    7.70    4.50
  -7  13   7    3.80    2.90
  -7 -13   7   -1.50   18.20
  -7  13  -7    6.40    4.90
  -7  13  -7    3.90    2.70
   7 -13  -7    4.10    3.10
   7 -13  -7    6.10    4.30
   9  13  -7   36.70   10.20
   9 -13   7   39.00   10.40
  -9  13   7   33.70    9.80
  -9 -13   7   50.19   13.80
  -9  13  -7   51.19   17.50
  -9  13  -7   42.60   11.20
   9 -13  -7   43.10   12.30
   9 -13  -7   50.79   16.00
  11  13  -7   -0.80    5.20
  11 -13   7   -1.40    2.90
 -11  13   7    1.80    1.90
 -11  13  -7   -0.10    2.80
 -11  13  -7    4.30    2.00
  11 -13  -7    1.50    2.20
  11 -13  -7    2.00    1.70
  -1 -15  -7   34.10   18.70
   1  15  -7   85.19   27.00
   1 -15   7   74.89   19.60
  -1  15   7   85.49   26.70
  -1  15   7   33.10   15.00
  -1  15   7   51.99   29.70
   1  15   7   -4.70   24.20
  -1 -15   7   58.19   19.30
  -1 -15   7   40.70   14.20
  -1  15  -7   61.99   33.40
  -1  15  -7   76.49   19.50
   1 -15  -7   64.39   22.80
   1 -15  -7   59.49   32.70
  -3 -15  -7  282.97   77.39
   3  15  -7  212.98   61.79
   3  15  -7  250.67   76.99
   3  15  -7  125.39   41.90
   3 -15   7  137.59   53.09
   3 -15   7  307.27   73.89
  -3  15   7  238.18   78.99
  -3  15   7  133.89   68.09
  -3 -15   7  202.18   62.09
  -3 -15   7  555.84  167.28
  -3  15  -7  176.68   68.09
  -3  15  -7  280.57   67.49
   3 -15  -7  115.39   72.69
  -5 -15  -7  192.38   52.39
   5  15  -7  231.38   76.69
   5 -15   7  194.28   46.90
  -5  15   7   73.49   21.80
   5  15   7  158.48   43.30
  -5  15  -7  168.08   40.80
   5 -15  -7   11.40   50.19
   7  15  -7   61.79   24.30
   7 -15   7   21.30    6.70
  -7  15   7   37.00   11.30
  -7  15   7   29.80    9.80
  -7  15  -7   21.00    6.60
   7 -15  -7   40.50   12.60
   7 -15  -7   30.70   10.20
   9 -15   7    9.80    4.00
  -9  15   7    7.50    3.40
  -9  15  -7   19.60    6.00
   9 -15  -7   20.90    6.50
   9 -15  -7   28.30   10.90
   9 -15  -7    6.30    3.10
  11 -15   7    1.20    2.00
  11 -15   7    2.30    2.50
 -11  15   7   20.40    6.70
 -11 -15   7    0.00    4.60
  11 -15  -7    1.80    1.80
  11 -15  -7   15.90    5.30
   1  17  -7   26.30    9.20
   1 -17   7   22.50    6.80
   1 -17   7   17.40   10.40
  -1  17   7   16.40    7.50
  -1  17   7   50.79   18.20
  -1  17   7   47.10   28.70
   1  17   7   -2.80   24.10
  -1 -17   7   19.40    7.90
  -1 -17   7   16.10    8.40
  -1 -17   7   24.60    8.60
  -1  17  -7   43.40   26.60
  -1  17  -7   24.80    7.40
   1 -17  -7   12.10    6.20
   1 -17  -7   52.19   29.60
   3  17  -7   53.89   17.20
   3  17  -7   66.39   20.50
   3  17  -7   51.29   17.60
   3 -17   7   51.09   20.20
  -3  17   7   32.00   35.40
  -3  17   7   82.79   27.90
   3  17   7    4.50   47.40
  -3 -17   7   61.79   20.00
  -3 -17   7   74.29   22.90
  -3  17  -7  -13.40   34.70
  -3  17  -7   49.60   19.50
  -5 -17  -7   30.50    9.30
   5 -17   7   53.59   13.50
   5  17   7   31.60    9.40
  -5 -17   7   56.29   19.40
  -5  17  -7   53.09   20.60
  -5  17  -7   51.69   13.20
  -7  17   7    2.60    2.70
  -7  17   7    2.90    5.10
  -7  17  -7    3.80    3.40
   7 -17  -7    3.60   11.40
   7 -17  -7    6.30    2.80
   7 -17  -7    2.00    2.80
   9  17  -7    2.10    9.20
   9 -17   7    4.20    3.10
  -9  17   7    1.80    2.40
  -9  17   7   14.40    5.10
  -9  17   7   10.20    4.00
  -9  17  -7    6.40    3.70
   9 -17  -7   18.80    6.30
   9 -17  -7    5.00    2.90
   9 -17  -7    8.40    3.80
  11  17  -7    1.50    0.60
  11 -17   7    1.30    1.00
  11 -17   7    3.80    2.30
 -11  17   7    0.90    1.00
 -11  17   7    3.20    1.80
 -11 -17   7    1.20    1.10
 -11  17  -7    0.90    1.90
  11 -17  -7   -0.10    1.10
  -1 -19  -7   10.50   10.20
  -1 -19  -7    3.20   20.10
   1  19  -7    3.40    4.90
   1  19  -7    8.80    4.60
   1 -19   7    5.70    3.80
   1 -19   7   -6.40   18.30
  -1  19   7   21.50    9.30
  -1  19   7    7.20   18.80
  -1  19   7   18.30    8.00
   1  19   7    7.70    6.10
   1  19   7    3.30   15.80
  -1 -19   7    6.30    4.00
  -1 -19   7   14.50    8.50
  -1 -19   7    7.60    4.10
  -1  19  -7   19.80   18.90
  -1  19  -7   17.40   20.70
   1 -19  -7   10.10    6.20
   1 -19  -7   20.60    8.40
   1 -19  -7   18.60   20.70
  -3 -19  -7    5.50   26.70
  -3 -19  -7    2.20   12.90
   3  19  -7    9.80    6.70
   3  19  -7   40.80   14.20
   3 -19   7    0.60   12.30
   3 -19   7    5.50    4.90
   3 -19   7    7.30    3.70
  -3  19   7   24.00   37.10
  -3  19   7   14.60    6.50
   3  19   7   -9.60   50.69
  -3 -19   7   11.80    7.00
  -3 -19   7    8.10    3.00
  -3  19  -7    6.80    4.10
   3 -19  -7   72.19   47.40
  -5 -19  -7   27.50    9.30
   5  19  -7   41.50   14.10
   5  19  -7   36.60   12.80
   5 -19   7   56.09   21.80
   5 -19   7   35.90    9.70
  -5  19  -7   37.30    9.70
   5 -19  -7    6.90   60.09
  -7 -19  -7   16.80    5.10
   7  19  -7   15.00    7.50
   7 -19   7    8.70    3.80
  -7  19   7   12.50    4.60
  -7  19   7    7.80    3.40
   7  19   7   12.70    4.00
   7 -19  -7    2.30   11.70
   9  19  -7    0.60    5.90
   9 -19   7   -2.50   12.40
   9 -19   7   -0.90    2.40
  -9  19   7    0.60    3.20
  -9  19   7    3.10    2.00
  -9  19   7    1.00    1.60
  -9 -19   7   -1.00    4.80
  -9  19  -7    0.90    2.10
  -9  19  -7   -0.70    3.00
   9 -19  -7    1.90    4.60
  -1 -21  -7   11.60    8.40
  -1 -21  -7   32.60   10.80
  -1 -21  -7    9.90   17.00
   1  21  -7   26.60    7.60
   1  21  -7   18.40    6.80
   1  21  -7   14.70   22.80
   1 -21   7   22.10    9.50
   1 -21   7   28.10    7.50
   1 -21   7    4.00    5.40
   1 -21   7   38.40   22.80
  -1  21   7   18.80   20.30
  -1  21   7   16.30    7.20
  -1  21   7   67.49   21.90
   1  21   7   -0.50    8.90
   1  21   7   22.40    8.50
  -1 -21   7   31.30    8.20
  -1 -21   7   19.00    6.50
  -1  21  -7   30.60    8.30
  -1  21  -7   11.10    6.90
   1 -21  -7   13.40    6.30
   1 -21  -7   42.60   14.30
   3  21  -7   12.60    6.80
   3  21  -7   17.50    6.80
   3  21  -7   10.90    3.90
   3  21  -7   38.20   13.20
   3 -21   7   11.60    4.10
   3 -21   7   50.99   22.70
   3 -21   7   12.70   26.40
  -3  21   7   31.60   11.30
   3  21   7   13.80   29.70
  -3 -21   7    9.00    3.20
  -3 -21   7   19.00    7.90
  -3 -21   7   12.20    4.80
  -3 -21   7   13.40    8.50
  -3  21  -7   11.30    4.20
  -3  21  -7   -0.20   29.90
  -3  21  -7    1.60   32.80
  -3  21  -7   16.50    7.20
   3 -21  -7   18.40   30.80
   5  21  -7   20.30    7.30
   5  21  -7   19.00    7.20
   5 -21   7   43.90   17.10
   5 -21   7  -26.10   41.80
  -5  21   7    9.70   33.30
   5  21   7    8.40   30.10
  -5 -21   7   15.30    6.30
  -5 -21   7   21.20    8.20
  -5  21  -7   35.80   14.00
   5 -21  -7   -4.10   40.60
  -7 -21  -7   25.40    7.60
   7  21  -7   41.20   14.30
   7 -21   7   34.60    8.70
  -7  21   7   30.80    9.80
  -7  21   7   31.10    9.30
   7  21   7   42.00   11.90
  -7 -21   7   35.00   12.50
  -7  21  -7   30.90    7.90
   9  21  -7   12.40    5.70
   9 -21   7   11.30    3.40
  -9  21   7    6.70    2.50
   9  21   7    8.80    2.60
  -9 -21   7    9.90    4.50
  -9  21  -7   10.70    3.30
   9 -21  -7    8.20    4.90
   9 -21  -7    5.90    2.30
  -1 -23  -7    0.10    4.20
  -1 -23  -7    3.60    3.40
  -1 -23  -7   -2.10   17.10
   1  23  -7    2.70    3.00
   1  23  -7    3.60    2.40
   1  23  -7    4.50   18.70
   1 -23   7    0.60    3.00
   1 -23   7   -3.30    4.80
   1 -23   7   -3.70   12.00
  -1  23   7    2.70    5.90
  -1  23   7    3.90   16.80
  -1  23   7    3.60    3.80
   1  23   7    8.60   14.30
   1  23   7    0.50    6.40
   1  23   7    0.90    3.60
  -1 -23   7    0.90    2.40
  -1 -23   7    2.10    1.90
  -1 -23   7    2.90    5.60
  -1  23  -7    4.00    5.40
  -1  23  -7    2.30    2.70
  -1  23  -7    3.30    4.80
   1 -23  -7    4.20    3.90
  -3 -23  -7   -0.40    7.20
   3  23  -7    0.80    4.40
   3  23  -7    0.80    1.20
   3  23  -7    9.00    4.10
   3  23  -7    0.80    2.90
   3 -23   7    4.00   16.40
   3 -23   7    0.10    2.20
  -3  23   7    9.70   18.30
  -3  23   7    6.50    4.10
  -3 -23   7    1.20    6.50
  -3 -23   7   -0.10    2.40
  -3 -23   7    1.00    4.00
  -3  23  -7   12.60   18.80
  -3  23  -7   -7.30   22.30
  -5 -23  -7   -1.20    6.90
   5  23  -7   11.00    4.50
   5  23  -7   19.40    6.60
   5 -23   7   12.90    5.70
   5 -23   7   18.10    4.90
  -5  23   7  -22.70   20.30
   5  23   7   -3.20   15.50
  -5 -23   7   16.30    5.80
  -5 -23   7   20.20    7.30
  -5  23  -7   -1.00   15.60
  -5  23  -7    6.90   15.40
  -5  23  -7    9.10    4.00
  -5  23  -7   19.20    5.20
   5 -23  -7  -12.10   17.70
   7 -23   7    0.50    1.70
   7 -23   7   -0.20    5.60
  -7  23   7    1.50    1.20
  -7  23   7    1.40    2.10
  -7 -23   7   -0.20    2.30
  -7  23  -7    0.50    1.90
  -7  23  -7    1.00    1.10
  -1 -25  -7    3.80    2.60
  -1 -25  -7    1.60    3.50
   1  25  -7    1.90    1.70
   1  25  -7  -15.30   14.70
   1  25  -7    3.60    2.30
   1 -25   7    4.10    4.80
   1 -25   7    8.10    8.90
   1 -25   7    1.80    2.20
  -1  25   7   -0.10    4.30
  -1  25   7   -2.80   12.20
   1  25   7    9.60   13.20
   1  25   7    0.90    5.20
  -1 -25   7    9.80    5.90
  -1 -25   7    2.60    1.80
  -1  25  -7    1.50    2.70
  -1  25  -7    5.70    4.90
  -1  25  -7    3.30    2.60
   1 -25  -7   -2.60   10.20
   1 -25  -7    4.30    3.80
   3  25  -7    2.20    1.20
   3  25  -7    8.40    4.40
   3  25  -7    1.70    2.30
   3  25  -7   12.00    4.80
   3 -25   7   -1.00    3.10
   3 -25   7    1.60    1.90
   3 -25   7  -14.70   11.60
  -3  25   7   15.80    6.10
  -3 -25   7    0.50    1.70
  -3 -25   7    3.90    3.30
  -3  25  -7    2.80    2.10
   3 -25  -7   -2.80   10.20
  -5 -25  -7   -1.00    4.40
   5  25  -7    2.60    2.10
   5  25  -7    1.20    2.60
   5 -25   7   -9.90   13.10
  -5  25   7  -19.40   15.30
  -5 -25   7    4.30    2.40
  -5 -25   7    0.70    1.90
  -5 -25   7    3.40    2.10
  -5  25  -7   -1.70    9.80
  -5  25  -7    1.60    2.20
  -5  25  -7    5.60    2.30
   5 -25  -7   -8.20   13.20
  -1 -27  -7    2.00    1.70
  -1 -27  -7    8.70    3.80
   1  27  -7    1.30    3.70
   1  27  -7    0.90    1.20
   1 -27   7   -2.50    7.60
   1 -27   7    0.80    1.30
  -1  27   7    2.90   12.40
   1  27   7    9.80    3.70
  -1 -27   7    0.60    4.10
  -1 -27   7   -1.20    4.50
  -1 -27   7    5.60   11.20
  -1 -27   7    1.40    1.00
  -1 -27   7    1.50    1.40
  -1  27  -7    0.90    2.10
  -1  27  -7   -3.60   12.20
  -1  27  -7    3.80    2.00
   1 -27  -7    1.30    2.10
   1 -27  -7    0.80    2.80
   1 -27  -7   -2.80    9.30
   0   0   8 3863.21 1048.00
   0   0  -8 3533.35  958.60
   0   0  -8 9988.10 4287.17
  -2   0   8  752.12  225.98
  -2   0   8  446.46  121.89
  -4   0   8  667.33  143.69
  -4   0   8  859.21  246.48
   4   0  -8  648.94  186.18
  -6   0   8 1738.03  532.75
   6   0  -8 2121.99  455.35
  -8   0   8   24.30    8.20
  -8   0   8   46.90   12.40
  -8   0  -8   19.30   10.60
   8   0  -8   35.20   11.50
 -10   0   8  367.36  112.89
 -10   0  -8  565.74  121.79
  10   0  -8  617.94  189.58
  12   0   8   24.30    5.90
  12   0   8    8.00   10.10
 -12   0  -8   31.70   11.10
  12   0  -8   39.10   13.20
  12   0  -8   16.10    5.60
  14   0   8    3.90    6.80
 -14   0   8    2.10    2.40
 -14   0   8    1.90    4.90
 -14   0  -8    2.90    6.40
 -14   0  -8    3.30    2.10
  14   0  -8    5.60    3.00
   0   2   8  687.03  147.59
   0   2   8  723.73  198.38
   0   2   8  564.24  242.78
   0  -2  -8 1109.99  302.17
   0  -2  -8  501.75  215.78
   0  -2  -8  490.55  105.49
   2   2  -8  539.55  162.48
   2   2  -8  492.75  189.68
  -2   2   8  329.07   71.09
  -2   2   8  560.44  152.58
  -2  -2   8  419.96  126.89
  -2  -2   8  420.46  161.78
   4   2  -8  339.97   97.89
  -4   2   8  478.55  134.79
  -4   2   8  435.06  167.28
  -4   2   8  307.27   66.49
  -4  -2   8  431.56  117.59
  -4  -2   8  299.77   86.49
   4  -2  -8  358.76  104.89
   4  -2  -8  511.95  196.88
   6   2  -8   50.59   16.10
   6   2  -8   15.00   38.00
  -6  -2   8   38.00   12.40
   6  -2  -8   21.30    8.20
   8   2  -8  110.59   34.20
   8  -2   8   28.20   17.20
  -8  -2   8  127.89   39.50
  -8   2  -8   70.19   24.30
  10   2  -8   21.10    7.40
  10   2  -8   43.10   11.40
  10  -2   8   26.00   12.60
 -10   2   8   24.90    8.40
 -10  -2   8   35.20   12.00
 -10  -2   8   44.20   11.30
  10  -2  -8   22.80    7.60
 -12  -2  -8    2.50    3.10
 -12  -2  -8   -1.00   11.50
  12   2  -8    3.80    5.70
 -12   2   8   -0.60    4.10
 -12   2   8    2.50    3.50
 -12  -2   8    0.60    6.80
 -12   2  -8    2.60    9.60
  12  -2  -8    0.80    3.90
 -14  -2  -8    2.20    2.30
  14   2  -8    0.30    6.70
  14   2  -8    3.30    3.40
  14  -2   8    2.40    5.00
  14  -2   8    1.80    1.50
 -14   2   8    1.30    2.80
  14   2   8    5.30    6.30
  14   2   8    5.20    2.80
  14   2   8    1.50    5.60
 -14  -2   8   -0.40    4.10
 -14  -2   8    5.30    3.90
 -14   2  -8   -3.30    5.00
  14  -2  -8    3.10    3.10
   0   4   8 1079.39  293.47
   0  -4  -8  978.10  420.16
   2   4  -8 2181.18  654.43
   2   4  -8 1360.26  523.15
  -2   4   8 2160.88  586.74
  -2  -4   8 1681.03  646.34
  -2  -4   8 1461.35  438.96
  -2   4  -8 1669.43  453.15
   2  -4  -8 4420.46 1456.85
   2  -4  -8 1953.30  530.15
   2  -4  -8 1650.83  448.56
   2  -4  -8 1860.41  558.34
   4   4  -8   28.50   11.90
  -4   4   8   30.50   11.50
  -4   4   8   15.80    8.60
  -4  -4   8   19.50   11.00
  -4  -4   8  127.59   37.50
   4  -4  -8   12.60    6.90
   4  -4  -8   25.30    9.80
  -6  -4  -8   97.79   22.40
   6   4  -8  121.49   37.50
   6   4   8   94.29   21.70
  -8  -4  -8   55.19   12.90
  -8   4   8   47.10   14.90
  10   4  -8   17.90    8.20
  10  -4   8   -6.30   10.10
  10   4   8    5.30    4.50
 -10   4  -8    0.60   12.60
  12   4  -8   26.90   15.90
  12  -4   8   41.70   14.40
 -12   4  -8   33.10   11.50
 -14  -4  -8    3.10    2.10
  14   4  -8   -0.60    4.50
  14   4  -8   -0.60    5.70
  14  -4   8    0.20    4.50
  14  -4   8    0.50    0.90
 -14   4  -8   -2.10    5.20
 -14   4  -8    1.60    1.30
  14  -4  -8    1.80    3.10
   0   6   8   25.00    9.90
   0   6   8   39.50   25.00
   0  -6   8   56.39   23.50
   0   6  -8   56.19   23.30
   0  -6  -8   71.49   36.40
   2   6  -8  979.60  294.57
   2   6  -8  991.80  381.56
  -2   6   8  876.01  263.07
  -2   6   8 2480.05  674.53
  -2   6   8 1223.88  404.26
  -2  -6   8  980.90  295.17
  -2  -6   8  971.10  373.66
  -2   6  -8 1323.27  445.56
   2  -6  -8 1191.98  393.36
   2  -6  -8 1696.53  460.85
   4   6  -8  179.08   59.49
   4  -6  -8  121.69   33.90
   6   6  -8   78.99   24.60
   6   6  -8   63.59   18.20
   6  -6   8   37.10   38.90
   6  -6   8   55.09   19.50
  -6   6   8   43.60   13.50
  -6  -6   8   51.59   16.20
  -6  -6   8   57.59   16.30
  -6   6  -8  -26.50   33.10
  -6   6  -8  111.29   38.10
   6  -6  -8   37.80   11.80
   6  -6  -8   88.39   27.80
   8   6  -8  468.45  143.79
   8  -6   8  634.34  213.58
   8  -6   8  439.86  106.39
  -8   6   8  414.76  127.39
  -8  -6   8  546.55  167.68
  -8   6  -8  543.45  182.98
  -8   6  -8  368.16   91.09
   8  -6  -8  464.95  142.69
  10  -6   8   24.10   11.40
 -10   6   8    4.40    2.90
 -10   6   8   14.20    9.70
  10   6   8   22.30    6.90
  10  -6  -8    7.50    3.50
  10  -6  -8    4.70    5.00
 -12  -6  -8   57.29   13.00
  12  -6   8   70.39   23.90
  12  -6   8   30.50    9.80
 -12   6   8   42.10   11.10
 -12   6   8   59.69   18.80
 -12   6  -8   52.19   14.50
 -12   6  -8   70.39   23.90
  12  -6  -8   66.09   20.60
  12  -6  -8   55.99   12.70
   0   8   8  935.01  254.57
   0   8   8  888.91  382.36
   0  -8   8  861.11  331.27
   0   8  -8 1009.30  339.97
   0   8  -8  905.71  348.27
   0   8  -8  759.12  326.67
   0  -8  -8  913.81  393.06
  -2  -8  -8   22.50    8.80
   2   8  -8   60.09   23.20
   2  -8   8    9.90    8.30
  -2   8   8    5.10   36.30
  -2   8   8   18.40   28.40
  -2   8   8    2.30   14.80
  -2   8   8    1.90   18.40
   2   8   8   12.90    7.00
  -2  -8   8  121.09   40.80
  -2   8  -8   12.70    9.50
   2  -8  -8  -14.60   30.30
   2  -8  -8   11.20   50.39
   4   8  -8  169.28   56.39
   4   8  -8  252.57   72.89
  -4   8   8  148.19   41.20
  -4  -8   8  300.27   99.39
  -4  -8   8  189.68   55.19
  -4   8  -8  128.09   43.90
   4  -8  -8  126.89   35.40
   6   8  -8  182.68   64.39
   6  -8   8   80.99   27.90
   6  -8   8   59.79   26.60
  -6   8   8   60.49   17.40
  -6  -8   8   62.79   19.50
  -6   8  -8   85.09   29.30
   6  -8  -8   65.19   18.70
   6  -8  -8   62.59   18.20
   8  -8   8   10.30    4.70
  -8   8   8   13.50    5.10
  -8   8   8   14.60    5.90
  -8  -8   8   18.80    7.40
  -8   8  -8    5.40    7.80
  -8   8  -8    9.60    4.10
   8  -8  -8   14.10    5.60
  10  -8   8   78.49   20.50
 -10   8   8  114.89   35.50
 -10   8  -8   78.89   20.80
 -10   8  -8  114.99   38.90
  10  -8  -8  151.88   46.90
  12  -8   8   11.00    4.20
 -12   8   8   18.40    6.30
 -12   8  -8   12.90    4.70
 -12   8  -8   15.10    6.00
   0 -10   8  434.36  167.38
   0 -10   8  380.66  128.29
   0 -10   8  218.98   98.59
   0  10  -8  350.46  118.29
   0  10  -8  385.86  148.69
   0 -10  -8  336.77  146.89
  -2 -10  -8   54.09   16.20
   2  10  -8   94.79   32.60
   2  10  -8  239.98   69.39
   2 -10   8  102.09   34.90
   2 -10   8  536.85  232.98
  -2  10   8  494.45  213.68
  -2  10   8  137.09   47.40
   2  10   8   62.69   18.20
  -2 -10   8  209.78   60.89
  -2 -10   8  101.39   34.70
  -2  10  -8  141.79   48.30
   2 -10  -8   72.09   25.90
   4  10  -8    7.50    7.50
   4  10  -8   22.60   11.00
   4 -10   8   14.90    6.60
  -4  10   8   52.89   17.30
  -4 -10   8   21.50   10.30
   6  10  -8    7.20   10.00
   6 -10   8   14.80    6.20
  -6  10   8   34.10   11.20
  -6  10   8   71.69   20.20
  -6  10   8   41.40   12.10
  -6  10  -8   59.89   16.40
  -6  10  -8   14.70    5.90
  -6  10  -8    5.50    9.00
   6 -10  -8   19.50    7.20
   8  10  -8   62.59   17.30
   8 -10   8   67.59   23.10
   8 -10   8  113.59   28.30
  -8  10   8   73.69   20.50
  -8 -10   8   58.69   16.20
  -8  10  -8   77.09   19.90
  -8  10  -8   52.39   18.00
   8 -10  -8   65.79   18.40
  10 -10   8  155.88   52.69
 -10  10   8  109.29   33.80
 -10  10  -8  138.19   46.70
 -10  10  -8  100.59   24.90
  10 -10  -8   79.69   22.10
  10 -10  -8  111.39   34.50
  12 -10   8    2.10    1.50
  12 -10   8    3.70    4.00
 -12  10  -8    4.30    2.00
  12 -10  -8    3.10    2.00
   0  12   8  207.18   76.29
   0  12   8  302.47   87.09
   0  12   8  134.59   61.59
   0 -12   8  103.49   35.30
   0 -12   8   76.19   40.60
   0 -12   8   82.59   32.80
   0  12  -8  124.49   42.40
   0  12  -8  131.29   51.29
   0 -12  -8  169.18   76.39
  -2 -12  -8  129.19   35.90
   2  12  -8  174.98   59.09
   2  12  -8  202.08   62.19
   2  12  -8   87.59   26.50
   2 -12   8  139.29   47.30
   2 -12   8  142.39   54.99
  -2  12   8  133.59   45.30
  -2  12   8  279.87   84.69
   2  12   8  108.69   30.50
  -2 -12   8  218.98   67.89
  -2 -12   8  161.78   54.69
  -2  12  -8  147.29   56.99
  -2  12  -8  138.09   63.49
  -2  12  -8  157.88   53.59
  -2  12  -8   50.79   28.70
  -4 -12  -8    3.30    3.50
   4  12  -8    9.30    6.60
   4  12  -8    4.00    2.50
   4  12  -8    9.60    5.70
   4 -12   8    1.80    9.20
   4  12   8    8.90    4.10
  -4 -12   8   14.70    8.10
  -4 -12   8    2.70    2.50
  -4  12  -8   13.10   12.80
  -4  12  -8    6.40    4.00
   4 -12  -8   17.10    7.80
   4 -12  -8    4.10   10.10
   6  12  -8    5.60    2.70
   6  12  -8    0.10    3.90
   6  12  -8    7.30    8.90
   6 -12   8    0.10    6.10
   6 -12   8   10.30    4.60
  -6  12   8    1.40    4.20
  -6 -12   8    6.50    2.60
  -6  12  -8    4.40    6.20
  -6  12  -8   11.80    4.90
   8 -12   8    2.40    2.20
   8 -12   8    1.10    2.20
  -8  12   8    0.80    3.00
  -8  12   8    5.60    3.00
  -8  12  -8    2.10    1.90
  -8  12  -8   -1.10    5.80
   8 -12  -8   -0.90    3.30
   8 -12  -8    5.00    3.20
  10 -12   8   21.60    7.70
  10 -12   8   21.10    7.40
 -10  12   8   24.30    7.40
  10 -12  -8   13.20    4.70
  10 -12  -8   11.90    4.40
  12 -12   8    1.20    1.20
  12 -12   8    0.60    3.20
 -12  12   8    4.90    2.20
 -12  12  -8    2.90    3.20
  12 -12  -8    0.30    2.30
  12 -12  -8    4.40    2.10
   0  14   8   36.70   25.10
   0 -14   8   47.50   16.50
   0  14  -8   72.39   24.80
   0  14  -8    9.50   22.10
  -2 -14  -8   16.60    8.60
   2  14  -8   28.80   11.50
   2  14  -8   24.80    9.10
   2  14  -8  102.89   32.90
   2 -14   8   52.19   38.70
   2 -14   8   24.00    8.90
   2 -14   8   38.30   15.60
  -2  14   8   13.30    8.00
  -2  14   8  190.48   57.99
   2  14   8   -4.10   58.89
  -2 -14   8   48.10   15.80
  -2 -14   8   19.00    7.00
  -2  14  -8   21.20    9.40
  -2  14  -8   11.50    5.30
   2 -14  -8    5.00    6.40
   2 -14  -8   51.39   43.20
   4  14  -8   51.39   17.50
   4  14  -8   40.20   14.30
   4 -14   8   48.10   16.70
   4 -14   8  110.09   27.40
   4  14   8   48.90   13.90
  -4 -14   8   58.29   20.00
  -4 -14   8   48.10   15.80
  -4 -14   8   46.50   15.90
  -4  14  -8   51.69   17.90
   4 -14  -8   48.30   16.80
   6  14  -8    5.10    2.10
   6  14  -8    4.60    4.90
   6 -14   8    6.90    3.40
   6 -14   8   10.30    5.20
  -6  14   8   13.00    6.60
  -6 -14   8   20.80   10.60
  -6  14  -8   11.00    6.00
  -6  14  -8    9.50    4.20
   6 -14  -8    0.60    2.40
   8  14  -8    3.90    1.60
   8  14  -8   21.70   28.40
   8 -14   8    8.80    4.10
   8 -14   8    5.70    5.20
  -8  14   8    5.50    3.50
  -8  14   8    4.70    3.00
  -8  14  -8    6.50    2.70
  -8  14  -8    5.20    2.90
   8 -14  -8   13.10    5.00
   8 -14  -8    4.70    3.20
  10  14  -8   12.80    4.40
  10  14  -8   15.10    4.40
  10 -14   8    5.30    2.50
  10 -14   8    3.70    3.80
  10 -14   8   26.00    9.20
 -10  14   8    9.00    3.60
 -10 -14   8   15.30    4.60
 -10  14  -8    6.80    4.40
 -10  14  -8   13.90    4.40
 -10  14  -8   19.10    6.80
  10 -14  -8    9.40    3.50
  10 -14  -8   12.60    4.60
  12  14  -8   -0.50    5.30
  12 -14   8   20.60    7.10
 -12  14   8    5.00    2.10
 -12  14   8   12.70    4.20
 -12  14  -8    6.80    2.50
 -12  14  -8    6.40    2.80
  12 -14  -8   15.80    5.00
  12 -14  -8    6.10    2.40
   0  16   8  510.45  153.38
   0  16   8  707.53  304.87
   0  16  -8  556.94  240.18
   0 -16  -8  807.62  242.58
  -2 -16  -8  709.33  193.78
  -2 -16  -8  168.28   61.19
   2  16  -8  200.48   57.99
   2  16  -8  338.47  102.29
   2 -16   8  284.07   68.49
   2 -16   8  237.08   91.39
  -2  16   8  221.78   67.19
  -2  16   8  260.07   86.19
  -2 -16   8  181.88   56.29
  -2 -16   8  205.38   59.39
  -2 -16   8  247.18   75.39
  -2  16  -8  268.07  103.29
  -2  16  -8  308.07   74.09
   2 -16  -8  406.26  177.88
   4  16  -8  115.19   35.20
   4  16  -8  101.89   31.40
   4  16  -8   71.59   24.10
   4 -16   8   94.49   23.30
   4 -16   8  109.89   42.40
  -4  16   8  -10.20   45.40
  -4  16   8   89.69   30.20
  -4 -16   8   82.49   27.80
  -4  16  -8  102.99   25.40
   4 -16  -8   87.79   29.50
   4 -16  -8   65.99   78.89
   6  16  -8  133.59   44.40
   6 -16   8  108.49   26.50
  -6  16   8  141.79   43.90
   8  16  -8    8.30   11.40
   8 -16   8   13.90    5.20
  -8  16   8    4.70    3.70
  -8  16   8    3.00    2.60
  -8 -16   8    3.50   12.40
  -8  16  -8   14.40    5.80
   8 -16  -8    2.80    2.80
   8 -16  -8    3.90    4.40
  10 -16   8   22.10    6.20
 -10  16   8   24.10    6.80
 -10  16   8   30.30    9.70
 -10  16  -8   31.10    8.60
 -10  16  -8   33.60    8.70
  10 -16  -8   19.50    5.70
  10 -16  -8   24.30    7.90
   0  18   8    6.20    5.00
   0  18   8   -5.10   11.60
   0  18   8   20.70   20.40
   0 -18   8    1.60    8.80
   0 -18   8    1.00    7.10
   0  18  -8    8.60   19.70
   0  18  -8    6.90    7.00
   0 -18  -8    4.10    6.50
   0 -18  -8    3.10    4.10
  -2 -18  -8    8.20   11.80
  -2 -18  -8   14.20   19.10
   2  18  -8  101.79   32.10
   2  18  -8    8.20   11.50
   2  18  -8   20.80    8.80
   2 -18   8    5.40   17.90
   2 -18   8   16.40    5.90
   2 -18   8   26.90   11.60
  -2  18   8  100.39   31.30
  -2  18   8   39.80   30.60
  -2  18   8   27.80   10.50
   2  18   8   -7.10   40.70
  -2 -18   8   29.90   10.00
  -2 -18   8  120.39   37.80
  -2  18  -8   38.70   29.60
  -2  18  -8   18.40    8.50
  -2  18  -8   22.40    7.10
   2 -18  -8   27.30   10.40
   2 -18  -8   22.50   27.00
  -4 -18  -8   94.79   26.60
   4  18  -8  124.19   37.90
   4  18  -8   87.99   29.40
   4 -18   8  108.29   26.40
   4 -18   8  109.49   42.20
   4 -18   8    6.60   67.19
  -4  18   8  133.89   44.50
  -4  18   8  -43.80   50.79
  -4 -18   8  140.79   41.30
  -4 -18   8  190.28   57.59
  -4 -18   8  117.39   39.10
  -4 -18   8  139.49   42.90
  -4  18  -8   92.09   35.60
  -4  18  -8  118.99   29.20
  -4  18  -8  -45.60   46.40
   4 -18  -8   -4.40   56.99
  -6 -18  -8    3.60    2.80
   6  18  -8    4.90    4.40
   6 -18   8    3.40    3.70
  -6  18   8    3.60    7.40
   6  18   8    2.80    2.40
  -6 -18   8    2.90    4.20
  -6  18  -8    6.10    4.70
   6 -18  -8   25.60   44.10
   8  18  -8   13.00    7.20
  -8  18   8    8.20    5.80
  -8  18   8    7.90    3.30
  -8  18  -8    4.00    3.10
   8 -18  -8   11.20    4.20
  10  18  -8   -0.70    5.90
  10 -18   8   -0.90    4.20
  10 -18   8    1.00    2.10
 -10  18   8    3.50    1.50
 -10  18   8    0.80    1.50
 -10  18  -8    1.20    2.20
  10 -18  -8    0.40    1.60
  10 -18  -8    0.60    1.20
  10 -18  -8    6.40    2.70
   0  20   8  238.88   71.99
   0  20   8  213.58   71.49
   0  20   8  319.87  138.79
   0 -20   8  235.38   56.49
   0 -20   8  218.38   62.99
   0  20  -8  272.27  118.69
   0  20  -8   30.20   22.50
   0  20  -8  240.98   57.99
   0  20  -8  200.58   57.99
   0 -20  -8  220.28   66.49
  -2 -20  -8   71.69   29.10
   2  20  -8  121.79   31.30
   2  20  -8  114.49   36.20
   2 -20   8   84.39   40.10
   2 -20   8   67.19   16.70
  -2  20   8   55.19   32.30
  -2  20   8   76.99   24.90
   2  20   8    2.70   31.80
  -2 -20   8  116.99   37.10
  -2 -20   8   37.90   13.10
  -2  20  -8   68.79   36.50
  -2  20  -8   46.20   11.90
   2 -20  -8   57.19   19.70
   2 -20  -8   69.39   36.20
  -4 -20  -8   10.80    9.00
  -4 -20  -8    1.10   23.90
   4  20  -8    8.70    4.50
   4  20  -8    8.00    5.30
   4  20  -8    4.90    2.10
   4 -20   8    8.40    3.80
   4 -20   8  -24.50   35.30
   4 -20   8    8.50    4.30
  -4  20   8   25.20   35.10
  -4  20   8    2.20    3.60
  -4 -20   8    7.50    4.20
  -4 -20   8   -1.70    9.30
  -4 -20   8   11.60    8.50
  -4 -20   8    3.40    4.90
  -4  20  -8    8.10    4.50
   4 -20  -8    6.80    4.50
   4 -20  -8  -10.60   37.70
   6  20  -8   20.10    7.70
  -6 -20   8   23.90    9.00
  -6  20  -8   36.00   14.10
  -6  20  -8   26.30    7.10
  -8 -20  -8    6.50    2.20
   8  20  -8   13.20    7.00
   8 -20   8    8.00    3.00
  -8  20   8    9.90    3.50
  -8  20   8    7.00    4.50
   8  20   8    8.30    2.60
  -8 -20   8    6.80    5.10
  -8  20  -8    9.70    3.40
   8 -20  -8   10.10    3.40
   8 -20  -8    4.30    8.20
   0  22   8   11.00    5.30
   0  22   8   -2.20    7.60
   0  22   8   15.80   17.60
   0 -22   8    3.00    3.60
   0 -22   8    1.60    3.60
   0  22  -8   18.60   17.90
   0  22  -8    0.40    5.80
   0  22  -8    2.30    3.30
   0 -22  -8    1.20    4.30
  -2 -22  -8    0.10    9.60
   2  22  -8   37.30   13.80
   2  22  -8    2.80    2.40
   2 -22   8   -6.20   13.40
   2 -22   8    3.30   13.60
   2 -22   8    1.70    2.70
  -2  22   8    1.70    3.60
  -2  22   8    7.80   18.70
  -2  22   8   12.80    7.40
  -2 -22   8   -1.90    3.50
  -2 -22   8    2.30    2.00
  -2 -22   8   37.30   14.00
  -2 -22   8    1.80    6.00
  -2  22  -8   -7.90   24.90
  -2  22  -8  -27.40   20.90
  -2  22  -8    1.90    3.40
   2 -22  -8    4.10    3.70
  -4 -22  -8   -4.30   10.70
  -4 -22  -8   -2.40    7.20
   4  22  -8    2.40    3.70
   4  22  -8    1.60    2.60
   4  22  -8    0.40    0.90
   4  22  -8   -0.30    6.70
   4 -22   8   -1.70   12.20
   4 -22   8  -25.20   21.60
  -4  22   8   11.00   22.90
  -4  22   8    0.50    2.90
   4  22   8   -3.20   24.70
  -4 -22   8    1.50    4.20
  -4 -22   8   -0.40    2.60
  -4 -22   8    2.90    4.10
  -4  22  -8   -7.90   22.00
  -4  22  -8    2.20    2.70
  -4  22  -8    6.90    3.60
   4 -22  -8    0.30    3.10
   6  22  -8    1.70    3.00
   6  22  -8    4.00    3.00
   6 -22   8    1.10    2.00
   6 -22   8    1.40    1.60
   6  22   8    0.90    3.50
  -6 -22   8    1.10    2.80
  -6  22  -8    2.10    1.60
  -6  22  -8    2.10    2.30
  -8 -22  -8    3.00    1.40
   8  22  -8    8.10    4.10
   8 -22   8    3.90    2.20
  -8  22   8    1.60    1.30
  -8  22   8    5.00    2.40
   8  22   8    1.80    1.40
   8 -22  -8   -2.40    4.60
   0  24   8    5.20    3.90
   0  24   8    2.10    5.80
   0  24   8   18.30   15.20
   0 -24   8    2.30    2.60
   0 -24   8    7.70    5.20
   0 -24   8    3.60    2.40
   0  24  -8    0.40    3.20
   0  24  -8   18.90   15.60
   0  24  -8    4.80    3.40
   0 -24  -8    4.70    4.00
   0 -24  -8    6.10    3.30
   2  24  -8    5.80    2.30
   2  24  -8    3.50    4.90
   2  24  -8    1.90    2.90
   2  24  -8   37.90   13.00
   2 -24   8   -8.00    9.90
  -2  24   8    5.10   12.60
  -2  24   8    2.00    3.00
   2  24   8   -4.20   12.00
  -2 -24   8   40.30   14.00
  -2 -24   8    0.90    5.10
  -2  24  -8   -0.10   16.00
  -2  24  -8    3.30    2.70
   2 -24  -8    0.00    2.90
   2 -24  -8   -7.50   11.90
  -4 -24  -8   -1.30    6.30
   4  24  -8    2.80    3.60
   4  24  -8   22.70    7.10
   4  24  -8   -0.90    5.80
   4  24  -8   13.40    5.10
   4 -24   8    1.40    8.20
   4 -24   8    9.50    3.00
   4 -24   8   10.90    5.40
  -4  24   8   11.90    4.90
  -4 -24   8    8.30    3.70
  -4 -24   8    8.70    4.10
  -4 -24   8    5.00    3.40
  -4  24  -8   -2.30   14.00
  -4  24  -8   12.50    5.60
  -4  24  -8  -20.80   16.70
   4 -24  -8   14.80    5.70
   6  24  -8    3.10    2.30
   6  24  -8    3.90    2.30
   6 -24   8    3.60    2.00
   6 -24   8   -1.50    5.20
   6 -24   8   12.60   19.40
  -6  24   8   14.30   16.70
   6  24   8   -2.20    8.10
  -6 -24   8    4.10    2.50
  -6 -24   8    1.10    2.80
  -6  24  -8    8.40    3.50
   6 -24  -8   -7.80   18.20
   0  26   8   22.30    7.40
   0 -26   8   15.90    6.20
   0 -26   8    5.80    2.70
   0  26  -8   14.50    6.10
   0  26  -8    4.80    2.80
   0  26  -8    9.30    3.20
   0 -26  -8    7.90    4.00
   0 -26  -8   19.50    6.40
   2  26  -8    7.30    4.80
   2  26  -8    6.00    2.20
   2  26  -8    4.20    4.60
   2 -26   8    4.70    4.40
   2 -26   8    9.60    2.90
  -2  26   8    3.60    4.30
  -2 -26   8   10.30    3.40
  -2 -26   8    2.90    4.60
  -2 -26   8    1.50    5.40
  -2  26  -8   13.50    4.00
   4  26  -8    7.70    3.10
   4  26  -8    5.90    2.90
   4  26  -8    8.60    3.80
   4  26  -8   -3.30    6.00
   4 -26   8    7.60    2.50
  -4 -26   8   13.00    4.70
  -4 -26   8    4.90    2.50
  -4 -26   8    5.50    2.40
  -4  26  -8   -1.60   13.60
  -4  26  -8    3.80    2.60
   4 -26  -8    3.60    2.50
   1  -1   9 2134.19  579.24
  -1   1   9 2128.49  577.74
  -1   1  -9 1891.81  513.55
   1  -1  -9 1934.01  524.85
   3   1  -9  305.87   83.79
   3   1  -9  548.95  211.18
  -3   1   9  332.37   72.19
  -3   1   9  355.96   97.29
  -3  -1   9  555.64  213.78
  -3  -1   9  259.77   71.19
   3  -1  -9  343.77   74.79
   5   1  -9  357.06  102.59
  -5   1   9  456.05  127.19
  -5   1   9  415.16   89.69
  -5   1   9  351.76  101.09
  -5  -1   9  317.27   91.29
  -7  -1  -9    1.80    9.80
   7   1  -9   14.70    5.60
   7   1  -9   -8.40   31.90
  -7   1   9   12.10    5.10
   7   1   9   16.20    6.30
  -7  -1   9    7.10    3.80
  -7  -1   9   28.50    9.70
   7  -1  -9   12.00    5.00
   7  -1  -9   23.10    8.40
   9   1  -9  280.77   86.29
  -9   1   9  294.07   90.29
  -9   1   9  196.18   42.50
   9   1   9  176.38   38.10
  -9  -1   9  337.17  103.59
  -9  -1   9  212.48   46.20
   9  -1  -9  201.68   43.90
  11   1  -9   36.20    9.60
  11   1  -9   49.80   15.70
  11  -1   9   30.40   15.80
 -11   1   9   56.99   17.90
 -11  -1   9   35.50   11.60
 -11  -1   9   29.10    8.40
 -11   1  -9    7.70   19.80
 -11   1  -9   44.30   15.50
  11  -1  -9   39.40   12.50
 -13  -1  -9   -1.90    7.50
  13   1  -9   14.00    5.80
  13  -1   9    2.90    5.80
  13  -1   9    5.80    7.30
 -13   1   9   16.40    6.30
 -13   1   9   14.20    4.20
  13   1   9   -1.00    6.50
 -13  -1   9   24.20    6.40
 -13   1  -9    4.50    5.90
  13  -1  -9   18.40    5.60
  -1   3   9  100.19   28.50
  -1   3  -9  118.99   32.80
   1  -3  -9  106.49   30.70
   1  -3  -9  132.39   59.99
   1  -3  -9  109.29   30.90
   3   3  -9   29.70   11.40
   3   3  -9   68.09   27.40
  -3   3   9   51.59   16.20
  -3   3   9    1.70   17.90
  -3   3   9   38.90   10.50
   3   3   9   49.60   11.80
  -3  -3   9   61.19   20.60
   3  -3  -9   61.39   18.20
   5   3  -9  244.98   66.99
  -5   3   9  152.78   44.20
  -5   3   9  187.08   72.19
   5   3   9  168.38   36.90
  -5  -3   9  215.08   58.89
   5  -3  -9  153.88   33.90
   5  -3  -9  266.57  102.69
   7   3  -9   24.90    8.20
   7   3  -9    9.60   16.10
  -7   3   9   28.90    9.80
  -7   3   9   16.90    6.70
   7   3   9   23.70    7.30
   7  -3  -9   24.10    8.40
   9   3  -9    7.00    3.00
   9  -3   9    3.30   23.00
  -9   3   9    4.50    5.20
  -9   3   9    9.90    3.80
   9   3   9    6.50    5.00
  -9   3  -9    7.30    4.00
   9  -3  -9    6.90    3.20
  11  -3   9    8.50   13.20
 -11   3   9    1.10    2.20
 -11   3   9   -1.20    4.30
  11   3   9    2.60    3.70
 -11  -3   9    0.80    4.50
 -11  -3   9   -0.50    4.60
 -11   3  -9    3.20    2.80
  11  -3  -9    1.80    2.30
 -13  -3  -9    2.70    3.10
  13   3  -9    0.50    5.10
  13  -3   9    6.90    3.00
 -13   3   9    1.60    3.40
  13   3   9    2.60    2.70
  13   3   9   -3.00    5.70
 -13  -3   9   11.00    6.20
 -13  -3   9    3.90    4.10
 -13   3  -9   -3.60    7.00
  13  -3  -9    6.30    3.10
   1   5  -9   21.80   11.40
   1  -5   9  105.49   49.10
  -1   5   9    9.90    8.10
  -1   5   9   16.20   21.80
  -1  -5   9   47.80   19.80
   1  -5  -9    9.80    7.30
   1  -5  -9  119.09   54.09
   3   5  -9  354.46  106.99
  -3   5   9  493.65  163.78
  -3   5   9  694.23  188.98
  -3  -5   9  381.26  115.19
  -3   5  -9  607.24  164.98
   3  -5  -9  431.96  142.89
   3  -5  -9  640.94  174.38
   5   5  -9  514.15  139.89
   5   5  -9  367.96  105.79
   5  -5   9  549.54  185.98
  -5   5   9  482.45  103.99
  -5  -5   9  381.06  127.29
  -5  -5   9  336.07   96.79
  -5   5  -9  608.74  205.28
   5  -5  -9  520.75  141.69
  -7   5   9  255.47   55.89
   7   5   9  197.88   43.00
  -7  -5   9  198.48   60.99
  -7  -5   9  336.77   92.09
  -7   5  -9  213.98   72.39
   7  -5  -9  223.08   48.50
  -9  -5  -9   31.80    9.10
   9   5  -9    5.00    2.80
  -9   5   9    4.10    2.70
   9   5   9   18.50    6.50
  -9  -5   9    8.40    4.00
   9  -5  -9    3.40    2.70
   9  -5  -9    7.40    6.10
 -11  -5  -9   24.10    6.30
  11   5  -9   10.40    6.90
  11  -5   9   11.30    5.00
 -11   5   9   11.40    4.30
 -11   5  -9   14.80   11.50
 -11   5  -9   13.30    5.30
  11  -5  -9   13.00    4.80
  13   5  -9   10.20    9.90
 -13   5   9   27.60    9.00
 -13   5  -9   29.50   10.20
   1   7  -9  498.85  191.98
   1  -7   9  509.75  172.68
  -1   7   9  -11.50   65.49
   1   7   9  517.45  140.89
   1  -7  -9  483.35  131.99
   1  -7  -9  534.95  230.58
   3   7  -9   16.90    9.90
   3   7  -9   48.50   16.50
   3  -7   9   24.30   14.10
  -3   7   9   37.60   36.10
  -3   7   9    1.30    9.00
  -3  -7   9   14.30   11.30
  -3  -7   9   46.90   16.40
  -3   7  -9   24.90   12.70
   3  -7  -9    7.20    9.10
   3  -7  -9   36.30   58.59
   5   7  -9   92.19   27.70
  -5   7   9  151.78   41.90
  -5  -7   9  235.08   78.39
  -5  -7   9  100.39   30.10
   5  -7  -9  112.69   31.40
   7   7  -9    6.70    4.20
   7   7  -9    4.20    2.20
   7  -7   9    2.20    4.00
  -7   7   9    1.00    4.70
  -7   7   9    1.60    2.60
  -7  -7   9    2.00    3.20
  -7   7  -9  -21.00   27.70
  -7   7  -9   -0.10    3.90
   7  -7  -9   -0.50    4.40
   7  -7  -9    3.30    3.20
   9   7  -9   89.79   27.90
   9  -7   9   74.29   20.90
  -9   7   9  122.19   37.70
  -9  -7   9  143.29   44.40
  -9   7  -9   70.19   22.90
  -9   7  -9  121.29   41.10
   9  -7  -9  135.89   41.90
  11  -7   9   22.60    8.20
  11  -7   9   12.20    9.10
 -11   7   9    5.60    3.10
 -11   7   9    9.10    7.30
 -11  -7   9   22.30    9.80
  11  -7  -9   12.90    4.70
 -13  -7  -9   13.00    4.40
  13   7  -9    1.80    8.80
  13  -7   9    5.60    4.60
 -13   7   9    7.40    3.10
 -13   7   9    5.30    5.50
 -13   7  -9    2.40    5.60
 -13   7  -9    6.30    2.60
  13  -7  -9   10.90    3.80
  -1  -9  -9   24.80    9.40
   1   9  -9   30.70   14.20
   1  -9   9   39.20   17.20
   1  -9   9   26.80   20.80
  -1   9   9   51.59   28.90
   1   9   9   23.10    9.20
  -1  -9   9   12.80   10.20
  -1   9  -9   61.39   25.20
   1  -9  -9   13.60   21.90
   3   9  -9   40.40   14.50
   3   9  -9   11.10    9.20
   3  -9   9    1.70    5.30
  -3   9   9   18.70   15.60
  -3   9  -9    5.10    6.90
   3  -9  -9    9.00   15.60
   5   9  -9  175.18   58.29
   5  -9   9  210.28   71.09
   5  -9   9   18.90   30.30
  -5  -9   9  187.28   62.49
  -5   9  -9    8.60   29.60
  -5   9  -9  223.58   60.79
   5  -9  -9  173.18   47.70
   7   9  -9   37.30   11.60
   7  -9   9   23.10    8.70
   7  -9   9   34.20   16.30
  -7  -9   9   40.60   11.40
  -7   9  -9   22.50    8.50
   7  -9  -9   37.90   11.30
   7  -9  -9   42.90   16.60
   9  -9   9   18.50    6.90
  -9   9   9   19.60    6.70
  -9   9   9   27.00    8.40
  -9  -9   9   43.00   14.40
  -9  -9   9   19.10    7.90
  -9   9  -9   11.10    8.60
  -9   9  -9   23.60    8.40
   9  -9  -9   18.00    6.20
  11   9  -9    3.30   13.30
  11  -9   9    6.60    6.20
 -11   9   9    7.30    3.20
 -11   9  -9   12.30    7.00
 -11   9  -9    1.60    1.90
  13  -9   9   12.90    4.60
 -13   9   9    5.20    2.40
 -13   9  -9    6.60    2.50
 -13   9  -9    6.10    4.30
  13  -9  -9    6.90    2.60
  -1 -11  -9  217.78   59.89
   1  11  -9  124.29   48.60
   1  11  -9  161.38   54.79
   1 -11   9  130.39   50.59
   1 -11   9  103.29   48.00
  -1  11   9   82.99   40.80
  -1  11   9  157.08   47.70
   1  11   9  254.17   70.09
  -1  11  -9  118.29   46.00
  -1  11  -9  133.19   45.40
   1 -11  -9  141.59   48.60
   1 -11  -9  227.08   76.79
  -3 -11  -9   50.69   14.60
   3  11  -9   52.39   17.60
   3  11  -9  136.49   40.10
   3 -11   9   83.19   28.50
  -3  11   9    0.90   12.80
  -3  11   9   13.30   37.80
  -3 -11   9  179.88   52.29
  -3 -11   9   49.30   17.20
  -3  11  -9   43.20   15.40
   3 -11  -9   57.29   20.30
   5  11  -9  144.59   48.10
   5 -11   9  198.68   67.19
  -5  11   9  148.09   41.00
  -5 -11   9  188.18   63.49
  -5 -11   9   83.69   28.60
  -5  11  -9  188.58   63.79
   5 -11  -9  156.08   43.10
   7 -11   9   13.30    5.30
   7 -11   9   32.60    9.10
  -7  11   9   25.20    8.40
  -7  11   9   34.40   10.20
  -7 -11   9   28.50   18.00
  -7 -11   9   22.50    7.50
  -7  11  -9   28.10   11.20
   7 -11  -9   54.39   15.70
   7 -11  -9   45.90   13.40
   9  11  -9    2.30   10.50
   9  11  -9   25.50    7.40
   9 -11   9   28.50   10.10
   9 -11   9   29.10   10.30
  -9  11   9   18.90    6.10
  -9 -11   9   35.60   10.00
  -9  11  -9   24.10    9.70
  -9  11  -9   29.20   10.20
   9 -11  -9   20.50    6.60
   9 -11  -9   16.30    5.90
  11  11  -9   -0.50    6.70
  11 -11   9    9.80    3.80
 -11  11   9    5.60    2.60
 -11  11  -9    6.50    2.70
 -11  11  -9    6.40    5.00
  11 -11  -9   12.20    4.40
  -1 -13  -9    4.60    9.70
  -1 -13  -9   -1.40   24.40
   1  13  -9   16.10    6.80
   1 -13   9    9.50    6.00
   1 -13   9  -13.50   17.30
  -1  13   9   86.89   38.50
   1  13   9   14.50   23.80
  -1 -13   9   21.10    7.90
  -1  13  -9   -9.80   17.70
  -1  13  -9   12.60    5.60
   1 -13  -9   45.50   19.30
   1 -13  -9  -21.30   20.50
   1 -13  -9   -3.60   31.40
   1 -13  -9    3.20    6.10
  -3 -13  -9    3.30    3.80
   3  13  -9    3.40    2.70
   3  13  -9   12.90    8.30
   3  13  -9   10.90    7.80
   3 -13   9   10.20    4.90
   3 -13   9  251.97  122.59
  -3  13   9   12.20    7.60
   3  13   9    9.40    4.70
  -3 -13   9    9.50    8.60
  -3 -13   9   16.00    8.70
  -3  13  -9  136.09   71.59
  -3  13  -9   -3.00   26.50
  -3  13  -9    5.20    3.80
   3 -13  -9    8.30    6.60
   5  13  -9   40.40   14.10
   5 -13   9   61.49   21.10
   5 -13   9   43.70   13.20
  -5  13   9   50.29   15.60
  -5 -13   9   49.50   17.00
  -5 -13   9   31.30   10.80
  -5  13  -9   58.09   17.20
  -5  13  -9   42.60   14.80
   5 -13  -9   43.90   15.50
   7  13  -9    0.60    4.20
   7 -13   9   -5.50   13.30
   7 -13   9    3.60    7.00
  -7  13   9    8.50    4.60
  -7 -13   9    2.90   11.20
  -7 -13   9    1.30    1.40
  -7  13  -9    1.80    3.30
  -7  13  -9   -1.60    6.70
  -7  13  -9    1.50    2.20
   7 -13  -9    3.70    3.80
   9 -13   9   18.30    6.80
   9 -13   9    5.70    2.70
   9 -13   9   13.90    6.80
  -9  13   9   11.60    4.30
  -9  13   9    9.30    4.10
  -9 -13   9   10.80    3.50
  -9  13  -9   13.70    7.10
  -9  13  -9    9.60    3.60
  -9  13  -9   11.30    4.40
   9 -13  -9    4.60    3.30
   9 -13  -9   14.40    5.30
  11  13  -9    2.90    2.80
  11 -13   9   -3.50    4.20
  11 -13   9    0.40    1.10
 -11  13   9    0.20    1.10
 -11  13   9   -0.60    2.60
 -11 -13   9   -2.40    4.60
 -11  13  -9    0.60    1.00
  11 -13  -9    0.10    2.10
  11 -13  -9   -0.40    1.50
  -1 -15  -9  619.94  169.98
  -1 -15  -9  401.66  135.89
   1  15  -9  169.38   57.19
   1 -15   9  246.08   82.99
   1 -15   9  247.18   62.89
  -1  15   9  175.98   53.29
  -1 -15   9  191.88   64.69
  -1 -15   9  165.78   48.20
  -1  15  -9  208.58   80.59
  -1  15  -9  148.59   50.19
   1 -15  -9  241.88   80.79
  -3 -15  -9  119.99   33.10
   3  15  -9  125.69   36.70
   3  15  -9  126.29   38.80
   3 -15   9  252.37   61.49
   3 -15   9  134.89   45.70
   3 -15   9    8.30   42.20
  -3  15   9   88.59   52.69
  -3  15   9  131.09   43.80
   3  15   9  131.59   36.30
  -3 -15   9  146.79   45.10
  -3 -15   9  136.79   46.20
  -3  15  -9  132.69   51.19
  -3  15  -9  112.79   38.20
   3 -15  -9   52.29   53.99
   5  15  -9   42.40   14.50
   5  15  -9   36.30   12.60
   5 -15   9   50.49   17.40
   5 -15   9   31.60   10.10
  -5 -15   9   23.40    8.90
  -5 -15   9   49.00   16.60
  -5 -15   9    8.80    8.70
  -5  15  -9   65.89   22.50
   5 -15  -9    8.80   11.00
   7  15  -9  211.88   70.79
   7  15  -9  159.58   53.79
   7 -15   9  138.19   46.70
   7 -15   9  167.58   40.60
  -7  15   9  159.28   43.80
  -7 -15   9  112.39   37.90
  -7  15  -9  178.78   43.40
  -7  15  -9  130.49   44.10
   7 -15  -9   79.59   24.90
   7 -15  -9  139.09   38.20
   9  15  -9   71.29   25.90
   9  15  -9   56.99   19.20
   9 -15   9   38.90   13.50
   9 -15   9   46.70   13.00
   9 -15   9   54.39   14.10
  -9  15   9   41.50   16.00
  -9  15   9   63.89   19.90
  -9 -15   9   70.79   23.90
  -9  15  -9   34.70    9.70
  -9  15  -9   56.29   14.60
   9 -15  -9   46.30   13.10
   9 -15  -9   69.09   21.60
  11  15  -9    9.00    2.60
  11 -15   9   32.10   11.00
  11 -15   9    6.20    3.30
  11 -15   9   11.00    3.90
 -11 -15   9    6.00    2.30
 -11  15  -9    5.80    3.50
 -11  15  -9   44.20   15.00
  11 -15  -9    5.80    2.40
  11 -15  -9    5.40    2.30
  -1 -17  -9    9.30   14.50
  -1 -17  -9    9.90   16.20
  -1 -17  -9   -1.10   22.00
   1  17  -9   24.20   10.50
   1 -17   9   93.29   25.90
   1 -17   9   42.80   17.30
  -1  17   9   88.89   27.30
  -1  17   9   40.90   18.30
  -1  17   9   31.70   23.10
   1  17   9  122.59   54.29
  -1 -17   9   33.40   12.00
  -1  17  -9   60.59   24.10
  -1  17  -9   34.10   23.40
   1 -17  -9   18.60   21.90
   1 -17  -9   51.39   16.20
   3  17  -9   18.50    9.40
   3 -17   9   39.40   15.60
   3 -17   9   41.00   11.90
  -3  17   9   28.70   10.70
  -3  17   9    7.00   33.10
  -3 -17   9   24.50   10.10
  -3 -17   9   21.90    8.40
  -3 -17   9   11.10    6.40
  -3  17  -9   14.80   34.60
  -3  17  -9   58.89   23.00
  -3  17  -9   32.90   10.00
  -5 -17  -9   87.29   24.20
   5  17  -9   88.79   27.30
   5  17  -9   68.69   21.20
   5 -17   9   76.89   19.30
   5  17   9   78.19   21.60
  -5 -17   9  112.19   33.40
  -5  17  -9   73.69   25.20
  -5  17  -9   79.89   20.00
   7  17  -9   15.30    6.80
   7 -17   9    8.80    5.10
  -7  17   9    9.50    3.70
  -7 -17   9   22.20   10.40
  -7  17  -9   12.00    5.40
  -7  17  -9   10.30    4.20
   7 -17  -9   11.30   10.20
   9  17  -9   10.20    7.10
   9 -17   9   -4.50   10.50
   9 -17   9   14.40    4.90
  -9  17   9    5.30    2.90
  -9  17   9    7.90    3.10
  -9 -17   9    1.90    5.50
  -9  17  -9   10.40    3.80
  -9  17  -9    9.10    3.80
  -9  17  -9   16.30    5.50
   9 -17  -9    9.20    3.50
   9 -17  -9    3.80    2.60
  11 -17   9    1.80    0.90
  11 -17   9   -0.40    2.10
 -11  17   9    0.20    1.20
 -11  17   9    0.10    1.00
 -11 -17   9    0.50    0.70
 -11  17  -9    0.50    1.00
 -11  17  -9   -0.40    2.50
 -11  17  -9    0.30    0.70
  11 -17  -9    0.40    1.20
  11 -17  -9    0.10    1.00
  -1 -19  -9   19.00   14.70
  -1 -19  -9   -3.80   17.80
   1  19  -9   12.60    8.00
   1  19  -9   17.60   14.40
   1 -19   9   29.60   19.70
  -1  19   9   64.99   23.70
  -1  19   9   35.10   24.60
  -1  19  -9   13.70   18.90
  -1  19  -9   28.20    9.30
   1 -19  -9   18.10    7.70
   1 -19  -9   25.90   21.20
  -3 -19  -9   -3.60   33.30
  -3 -19  -9   51.09   17.20
   3  19  -9   21.50   11.00
   3 -19   9   33.90    9.50
  -3  19   9   26.10    9.80
  -3  19   9   75.69   47.70
   3  19   9   -6.00   76.89
   3  19   9   32.50   14.70
  -3 -19   9   32.40   11.40
  -3 -19   9   39.20   13.70
  -3 -19   9   24.10   10.60
  -3  19  -9   40.80   11.00
   3 -19  -9   44.30   15.50
   3 -19  -9   41.60   38.60
  -5 -19  -9    7.70    3.80
   5  19  -9    6.00    7.80
   5  19  -9   17.70    5.60
   5  19  -9    9.50    4.70
   5  19  -9   11.80    5.20
   5 -19   9   27.10   10.70
  -5  19   9   15.00   51.09
   5  19   9   13.00    5.30
  -5 -19   9   20.10    7.60
  -5 -19   9   20.30    7.60
  -5  19  -9   19.20    7.60
  -5  19  -9   17.20    5.90
   5 -19  -9  -35.30   63.59
  -7 -19  -9    1.10    1.60
   7  19  -9    0.10    3.20
   7 -19   9    1.30    3.50
  -7  19   9    2.10    5.20
   7  19   9    3.50    1.80
  -7 -19   9    1.90    3.70
  -7  19  -9   -0.30    3.50
   9  19  -9    9.30    5.10
   9 -19   9    1.70    2.50
  -9  19   9    0.80    2.50
  -9  19   9    2.60    1.60
  -9  19  -9    2.70    2.80
   9 -19  -9   -0.60    3.80
   9 -19  -9    4.40    2.10
  -1 -21  -9   10.00   21.60
   1  21  -9   14.70    8.70
   1 -21   9   38.80   21.80
  -1  21   9    3.30    6.00
  -1  21   9   23.60   20.50
   1  21   9    2.20   25.90
   1  21   9    3.30   15.10
  -1 -21   9    5.40    5.90
  -1 -21   9   11.20    6.00
  -1  21  -9   12.20    5.40
   1 -21  -9   15.70    7.10
  -3 -21  -9   -5.60   20.90
  -3 -21  -9   -3.00    9.50
   3  21  -9   22.90    9.00
   3  21  -9    1.40    8.20
   3 -21   9    7.50    4.60
   3 -21   9    7.10   22.80
  -3  21   9    6.60    4.20
   3  21   9    1.20    8.80
   3  21   9   -1.90   49.00
  -3 -21   9    5.70    3.70
  -3 -21   9    3.20    6.50
  -3 -21   9    3.70    6.50
  -3  21  -9    5.30    3.90
  -3  21  -9    4.60    3.90
   3 -21  -9    5.10    4.00
   3 -21  -9   -0.70   27.00
   5  21  -9   10.50    4.40
   5  21  -9    1.30    8.20
   5  21  -9   18.90    7.00
   5  21  -9   10.60    3.40
   5 -21   9  -38.00   35.90
   5 -21   9   16.60    5.10
   5 -21   9    4.40    2.60
  -5  21   9    9.40   24.70
   5  21   9    9.10    4.60
  -5 -21   9    7.30    3.70
  -5 -21   9   13.40    5.50
   5 -21  -9  -22.30   31.80
   7  21  -9    2.10    2.70
   7 -21   9    0.30    2.40
  -7  21   9   -0.20    4.20
   7  21   9    0.10    1.70
  -7  21  -9   -0.20    2.70
   7 -21  -9  -13.50   15.80
   7 -21  -9    0.20    1.30
  -1 -23  -9    7.00    7.20
   1  23  -9   -7.80   16.30
   1 -23   9   15.20   11.40
   1 -23   9   -3.90   10.20
  -1  23   9    3.30    3.60
  -1  23   9    2.50   14.70
   1  23   9    6.80    4.00
   1  23   9   -3.00   10.60
   1  23   9   -8.60   14.50
  -1 -23   9    4.40    3.10
  -1 -23   9    8.00    5.60
  -1 -23   9    3.90    3.60
  -1  23  -9    4.90    3.30
  -1  23  -9   -4.90   17.80
   1 -23  -9   12.30    5.60
   1 -23  -9    4.20    3.30
  -3 -23  -9   17.40    9.90
   3  23  -9    2.00    5.20
   3  23  -9    3.70    1.90
   3 -23   9  -15.10   14.90
   3 -23   9    4.70    3.10
   3 -23   9    3.80    3.20
  -3  23   9    9.30   16.20
  -3  23   9    2.00    3.00
   3  23   9   -0.20   17.00
  -3 -23   9    4.10    2.90
  -3 -23   9    3.90    1.80
  -3 -23   9    3.80    5.50
  -3 -23   9   -1.00    3.60
  -3 -23   9    1.60    4.70
  -3  23  -9    1.90    3.10
  -3  23  -9    1.80   15.30
   3 -23  -9    1.50    3.00
   5  23  -9    1.70    2.50
   5  23  -9   -1.10    6.80
   5  23  -9    3.40    2.50
   5 -23   9    4.40    2.40
   5 -23   9    6.70    3.20
  -5  23   9    0.80   16.30
   5  23   9    0.60    7.20
   5  23   9   -2.20   16.10
  -5  23  -9   -5.00   14.40
  -5  23  -9    7.90    3.50
  -5  23  -9    2.80    1.90
   5 -23  -9    2.40    2.50
   5 -23  -9    2.30   15.50
  -7 -23  -9    0.10    1.90
   7  23  -9    1.90    2.10
  -7 -23   9    0.40    1.90
  -7  23  -9   -0.50    2.00
  -1 -25  -9    1.40    3.70
  -1 -25  -9    1.80    2.10
   1  25  -9  -12.00   13.20
   1  25  -9    2.70    2.80
   1 -25   9    2.20    4.60
   1 -25   9   12.10   10.40
  -1  25   9    0.10   12.60
  -1  25   9    2.90    3.30
   1  25   9    2.90    2.70
   1  25   9   -2.70    4.90
  -1 -25   9    6.10    4.50
  -1 -25   9    0.30    1.80
  -1  25  -9   -0.50   11.40
   1 -25  -9    8.00   11.40
  -3 -25  -9   -2.20    5.10
   3  25  -9    3.70    3.40
   3  25  -9    9.70    3.20
   3  25  -9    3.80    4.80
   3 -25   9   -6.40   10.20
   3 -25   9    3.70    2.10
   3 -25   9   -1.40    6.00
  -3  25   9    5.60    3.40
   3  25   9   -0.80   10.90
  -3 -25   9    4.20    2.50
  -3 -25   9    6.10    2.10
  -3 -25   9    2.70    2.80
  -3 -25   9    0.20    3.80
  -3  25  -9    2.80    3.20
  -3  25  -9    8.40    3.30
   3 -25  -9    9.50    4.10
   3 -25  -9   -1.30   10.40
   5  25  -9   -2.30    5.70
   5  25  -9    8.20    3.40
   5  25  -9    6.90    3.00
   5 -25   9    7.70   13.90
  -5  25   9    9.70   14.50
   5  25   9   -3.00    5.50
  -5 -25   9    7.30    2.90
  -5  25  -9    5.80    2.60
   5 -25  -9    3.40    2.30
   5 -25  -9   -5.20   13.10
  -1 -27  -9    0.10    2.20
  -1 -27  -9    2.00    1.70
   1  27  -9   -1.50   11.10
   1  27  -9    1.30    2.20
   1 -27   9   -7.70    9.00
   1 -27   9   -0.20    2.30
  -1 -27   9    2.70    1.80
  -1  27  -9    3.40    2.20
  -1  27  -9   -1.10   11.30
  -1  27  -9    0.90    4.00
   1 -27  -9    1.70    9.30
   0   0  10 2847.22  772.42
   0   0 -10 2751.02  746.83
  -4   0  10   44.70   14.30
   4   0 -10   47.40   15.10
   4   0 -10   30.30   12.90
  -6   0  10  127.49   28.80
  -6   0  10  130.39   40.20
   6   0 -10  117.39   27.10
  -8   0  10  294.57   90.49
  -8   0  10  345.47   74.59
   8   0 -10  332.37  102.09
   8   0 -10  446.66   96.39
 -10   0  10   70.39   21.90
  12   0  10   -1.20    9.70
 -12   0  10    1.90    2.50
 -12   0 -10    1.10    6.90
  12   0 -10    1.90    2.00
  14   0  10   42.40    9.40
  14   0 -10   45.40   10.30
   0   2  10 2311.87  628.44
   0  -2  10 1459.65  396.16
   0   2 -10 1294.27  351.36
   0  -2 -10 1595.14  684.83
  -2   2  10   49.70   15.60
  -2   2 -10   90.99   26.50
   4   2 -10  184.48   71.59
  -4   2  10   96.69   22.70
  -4   2  10  144.79   48.10
  -4  -2  10  117.69   46.00
   4  -2 -10  102.49   34.30
   4  -2 -10   93.59   21.80
   6   2 -10  101.49   29.90
  -6   2  10   36.50   26.40
  -6   2  10  160.78   35.30
  -6   2  10  109.89   32.00
   6   2  10  156.68   34.00
  -6  -2  10  123.09   36.00
   6  -2 -10   90.09   26.50
   6  -2 -10   49.70   42.10
   8   2 -10   32.70   10.40
   8   2 -10   -3.30   16.50
  -8   2  10   49.99   15.80
  -8   2  10   35.00    9.80
   8  -2 -10   49.10   15.50
   8  -2 -10   33.10    9.20
  10   2 -10   59.09   18.40
  10   2 -10   28.10    9.10
  10  -2  10   21.50   12.50
 -10   2  10   70.29   21.90
 -10  -2  10   68.09   21.20
 -10  -2  10   37.20    9.60
  12   2 -10   15.70    5.50
 -12   2  10   12.30    4.50
 -12   2  10   16.80    5.10
 -12  -2  10   11.60    5.30
 -12   2 -10   11.80    4.60
 -12   2 -10   -1.90   10.60
  12  -2 -10   10.30    3.80
  12  -2 -10   24.00    6.80
   0   4  10 1514.95  650.53
   0  -4 -10 1396.96  600.04
   2  -4  10 1388.46  376.96
  -2   4  10 1149.78  246.88
  -2   4  10 1354.36  367.96
  -2   4  10 1423.16  386.56
  -2  -4  10 1105.69  425.26
  -2   4 -10 1229.08  333.67
   2  -4 -10 1216.18  330.37
   2  -4 -10 1486.75  403.86
   2  -4 -10 1142.99  245.38
  -4   4  10   91.19   26.00
  -4   4  10  123.99   41.40
   4   4  10  107.09   23.80
  -4  -4  10   76.99   23.70
   4  -4 -10  116.59   39.20
   4  -4 -10  106.19   29.90
  -6  -4 -10  245.18   52.99
   6   4 -10  261.37   71.39
  -6   4  10  194.18   74.79
  -6   4  10  222.88   64.19
   6  -4 -10  204.38   58.79
  -8  -4 -10   66.99   15.10
  -8   4  10   69.49   21.70
   8   4  10   74.79   16.90
  -8  -4  10  126.69   39.00
  -8   4 -10   77.09   26.50
 -10  -4 -10   46.70   10.70
  10   4 -10   52.39   16.40
 -10   4  10   61.89   14.60
  10   4  10   42.10   10.10
 -10   4 -10    5.50   20.70
 -10   4 -10   61.09   21.00
 -12  -4 -10   14.90    4.40
  12  -4  10   -1.30    8.60
 -12   4  10   18.20    6.10
 -12   4  10   14.00    4.50
   0   6  10 1546.85  420.16
   0   6  10 1779.32  764.12
   0  -6 -10 1554.04  667.33
   2   6 -10   64.69   25.80
  -2   6  10   88.79   28.20
  -2  -6  10   60.49   24.60
   2  -6 -10  120.39   35.20
   2  -6 -10  154.48   43.90
   4   6 -10  434.16  130.89
   4   6 -10  273.57   78.89
   4  -6  10  309.67  106.09
  -4   6  10  367.96  121.59
  -4   6  10  426.06  121.89
  -4  -6  10  374.56  123.69
  -4  -6  10  235.98   68.19
   4  -6 -10  478.75  158.08
   4  -6 -10  343.47   93.79
   6   6 -10   39.00   11.40
   6  -6  10   63.09   24.70
   6  -6 -10   71.19   20.30
   6  -6 -10  172.18   66.29
   8   6 -10  122.59   37.70
   8  -6  10    1.20   25.40
  -8   6  10   90.29   28.10
  -8   6  10  173.88   38.60
  -8  -6  10  175.98   48.40
   8  -6 -10  231.58   50.19
 -10  -6 -10  347.67   74.79
  10   6 -10  440.26  135.09
  10  -6  10  417.56  140.69
 -10   6  10  392.66  120.59
 -10   6  10  269.17   58.49
  10   6  10  370.56   79.89
 -10  -6  10  325.57  100.09
  10  -6 -10  418.06  128.29
  10  -6 -10  352.86   75.99
 -12  -6 -10   81.09   17.90
  12   6 -10  153.28   47.60
  12  -6  10   39.50   13.20
 -12   6  10   62.99   19.60
  12   6  10   58.99   13.20
 -12   6 -10   49.10   14.40
 -12   6 -10   74.59   25.30
  12  -6 -10   69.89   21.70
  12  -6 -10   56.39   12.70
   0   8  10  114.89   32.40
   0   8  10   62.59   33.10
   0  -8  10   83.19   32.60
   0  -8  10   12.30   28.80
   0   8 -10   25.80   20.40
   0  -8 -10   66.69   19.50
   2   8 -10  175.68   68.39
  -2   8  10  175.38   53.09
  -2   8  10  151.78   70.39
  -2  -8  10  195.68   75.99
  -2   8 -10  173.18   59.49
   2  -8 -10  181.08   52.19
   2  -8 -10  141.79   69.29
   2  -8 -10   24.40   17.80
   4   8 -10  126.59   38.90
   4   8 -10   95.59   29.20
  -4   8  10  109.99   30.90
  -4  -8  10  119.39   39.80
  -4  -8  10  103.59   31.30
  -4  -8  10  125.39   38.80
   4  -8 -10   62.29   21.70
   4  -8 -10   97.59   27.50
   6  -8  10  117.39   40.00
  -6   8  10   54.19   15.70
  -6  -8  10   40.10   18.60
  -6   8 -10   58.29   20.50
   6  -8 -10   54.39   15.80
   8   8 -10  122.79   33.60
   8  -8  10  144.69   49.00
  -8   8  10  219.78   67.69
  -8   8  10  135.69   37.30
  -8  -8  10  161.78   49.70
  -8  -8  10  123.09   33.70
  -8   8 -10  133.59   45.20
   8  -8 -10  121.29   33.40
  10   8 -10    2.10    8.30
  10   8 -10    2.50    2.90
  10  -8  10    2.40    2.70
  10  -8  10   10.00   10.90
 -10   8  10   14.20    5.10
 -10  -8  10    2.00    3.80
 -10   8 -10   12.60   12.70
 -10   8 -10    1.20    2.40
  10  -8 -10   11.70    4.50
  12  -8  10    0.10    1.60
  12  -8  10    0.50    6.60
 -12   8  10    1.60    1.70
 -12   8  10    4.50    5.80
  12   8  10    0.30    3.40
 -12  -8  10    0.70    4.30
  12  -8 -10    0.90    1.50
   0  10  10 2220.08  953.10
   0 -10  10 1438.86  553.04
   0  10 -10 1482.55  569.84
   0  10 -10 1675.93  563.94
   0  10 -10 1912.81  821.42
   0 -10 -10 2300.87  624.74
   0 -10 -10 2342.47 1006.20
   2  10 -10  319.47  108.39
   2 -10  10  303.07  102.29
  -2  10  10  249.58   88.29
  -2 -10  10  404.46  136.49
  -2  10 -10  310.77  105.09
  -2  10 -10  339.97  147.29
   2 -10 -10  241.68   80.89
   2 -10 -10  237.78  106.19
   2 -10 -10  299.57   90.29
   4  10 -10    7.60    5.80
   4  10 -10   16.20    7.20
   4  10 -10   41.10   13.70
   4 -10  10   11.00    5.60
  -4  10  10   27.90   11.70
  -4  10  10   10.20    5.90
  -4 -10  10   37.00   13.20
  -4 -10  10   11.70    5.80
  -4 -10  10    2.30    5.70
  -4  10 -10   13.00    6.90
   4 -10 -10   21.00    8.80
   4 -10 -10   29.80   11.30
   6 -10  10  114.69   31.40
   6 -10  10  150.18   50.89
  -6  10  10   80.69   22.60
  -6 -10  10  203.08   67.79
  -6 -10  10  156.18   45.70
  -6  10 -10   23.10   23.10
  -6  10 -10   78.99   21.50
   6 -10 -10   70.69   20.10
   8  10 -10  110.29   30.20
   8  10 -10  138.29   42.50
   8 -10  10   77.99   21.90
   8 -10  10  110.59   37.50
  -8  10  10  137.09   37.60
  -8 -10  10  118.19   36.40
  -8 -10  10  124.49   34.00
  -8  10 -10  111.89   37.90
   8 -10 -10  120.89   46.70
   8 -10 -10  158.98   49.20
  10 -10  10   52.19   17.90
 -10  10  10   51.49   16.20
 -10  10  10   56.49   15.90
 -10 -10  10  123.99   38.80
 -10  10 -10   32.30   11.10
 -10  10 -10   52.49   17.90
  10 -10 -10   57.09   16.10
  10 -10 -10   58.29   18.30
  12  10 -10   -3.30    9.80
  12 -10  10    6.60    5.40
 -12  10  10    6.30    2.60
 -12  10 -10    0.60    5.40
 -12  10 -10    1.90    1.40
  12 -10 -10   10.30    3.60
   0  12  10   -9.70   57.09
   0  12  10    4.50   18.70
   0 -12  10    3.60    4.60
   0 -12  10   23.70   11.00
   0  12 -10   25.70   11.60
   0  12 -10    9.40    5.20
   0 -12 -10    1.10    9.00
  -2 -12 -10    8.80    5.10
   2  12 -10   10.30    5.40
   2 -12  10    8.30    4.70
   2 -12  10   25.70   11.50
   2  12  10    6.80    5.20
  -2 -12  10    7.50    5.00
  -2  12 -10  -14.00   24.60
  -2  12 -10    2.50    4.40
   2 -12 -10    1.90    7.30
   2 -12 -10    1.50   35.20
   4  12 -10   90.59   32.50
   4  12 -10   76.49   23.90
   4  12 -10   84.89   25.20
   4  12 -10   73.59   24.80
   4 -12  10   -5.90   26.50
   4 -12  10   39.60   13.90
  -4  12  10   51.59   17.90
  -4  12  10   52.19   17.50
  -4 -12  10   56.49   19.20
  -4  12 -10   40.60   14.20
   4 -12 -10   49.80   17.30
   4 -12 -10   26.90   12.40
   6  12 -10   36.40   13.00
   6 -12  10    6.80   19.80
  -6  12  10    7.60    4.80
  -6 -12  10   11.60    7.50
  -6 -12  10   47.80   16.20
  -6  12 -10   14.50    5.60
   6 -12 -10    1.90    4.10
   8  12 -10    4.30    2.30
   8  12 -10   29.60   25.60
   8 -12  10    6.50    2.70
   8 -12  10    4.30    3.00
  -8  12  10    4.90    3.50
  -8 -12  10   -3.00   21.30
  -8  12 -10   10.10    9.80
   8 -12 -10    4.00    3.40
  10  12 -10   -1.90    9.70
  10  12 -10    2.60    1.80
  10 -12  10    0.40    1.80
  10 -12  10    0.10    6.60
 -10  12  10    0.80    2.60
 -10 -12  10    1.90    2.00
 -10  12 -10   -1.70    6.30
 -10  12 -10    0.20    1.50
  10 -12 -10    0.40    2.50
  10 -12 -10    1.20    2.10
  12  12 -10    0.80    4.60
  12 -12  10   -2.20    3.70
  12 -12  10    0.30    1.00
 -12 -12  10   -1.70    5.20
 -12  12 -10    2.10    4.10
 -12  12 -10    0.80    1.00
  12 -12 -10    0.30    2.20
  12 -12 -10    0.70    1.10
   0  14  10   95.39   31.80
   0  14  10   25.00   22.40
   0 -14  10   26.40    9.50
   0 -14  10   50.99   20.80
   0 -14 -10   59.89   28.80
   0 -14 -10   62.09   27.60
   0 -14 -10   45.40   28.10
  -2 -14 -10  227.48   62.19
   2  14 -10  115.69   34.30
   2  14 -10  101.89   34.60
   2 -14  10  194.88   88.79
   2 -14  10  118.89   40.30
   2 -14  10  143.89   55.49
  -2  14  10  164.98   56.09
  -2  14  10  153.48   46.50
   2  14  10  223.08   61.19
  -2 -14  10  119.89   35.40
  -2  14 -10  134.79   45.70
   2 -14 -10  138.69   46.40
   2 -14 -10  108.39   59.59
   2 -14 -10  227.88   68.69
   4  14 -10    7.80    4.60
   4  14 -10    6.10    5.20
   4  14 -10    6.50    3.60
   4 -14  10   12.60    5.20
  -4  14  10    2.80    9.80
   4  14  10   29.30    8.60
  -4 -14  10    9.00    4.70
  -4 -14  10    9.50    3.90
  -4 -14  10   12.30    6.30
  -4  14 -10    4.20    2.90
   4 -14 -10    6.40    4.70
   6  14 -10   10.50    4.70
   6  14 -10    6.30    4.50
   6  14 -10   37.00   13.00
   6 -14  10   13.20    5.30
   6 -14  10    5.10    7.10
  -6  14  10    3.30    5.60
  -6 -14  10   52.09   17.10
  -6 -14  10    7.20    5.00
  -6  14 -10    2.30    9.50
  -6  14 -10   14.90    5.70
   6 -14 -10    3.80    5.30
   8  14 -10  231.38   77.39
   8 -14  10   58.89   16.90
   8 -14  10   92.49   31.40
   8 -14  10  103.59   26.30
  -8  14  10   84.39   23.40
  -8  14 -10   97.39   26.60
  -8  14 -10   66.29   22.60
   8 -14 -10   91.29   28.50
   8 -14 -10   87.79   24.40
  10 -14  10    0.60    4.20
 -10  14  10    0.90    2.10
 -10 -14  10    1.40    1.50
 -10  14 -10    4.30    5.00
 -10  14 -10    0.20    1.80
 -10  14 -10    3.20    1.80
  10 -14 -10    1.30    2.20
  10 -14 -10    0.70    1.70
   0  16  10    2.60   12.90
   0  16  10   76.19   37.50
   0 -16  10  105.79   35.80
   0 -16  10   48.50   28.00
   0  16 -10   73.79   29.10
   0  16 -10   77.89   26.60
   0  16 -10   60.89   35.40
   0 -16 -10   46.20   20.60
  -2 -16 -10  482.95  131.49
   2  16 -10  331.27  111.59
   2  16 -10  391.36  112.49
   2 -16  10  215.68   72.69
  -2  16  10  343.47  103.49
   2  16  10  348.97   95.19
  -2 -16  10  352.06  101.29
  -2 -16  10  227.28   76.49
  -2  16 -10  302.87   74.89
   2 -16 -10  316.87   95.29
  -4 -16 -10  147.89   40.50
   4  16 -10  174.98   57.99
   4 -16  10  401.16   96.39
   4 -16  10  -98.59   70.19
  -4  16  10   33.70   50.29
   4  16  10  130.09   35.60
  -4 -16  10  123.29   36.40
  -4  16 -10  553.94  133.39
   4 -16 -10  160.58   53.29
   4 -16 -10    6.50   61.69
   6  16 -10   25.10    8.70
   6  16 -10   51.59   17.50
   6  16 -10   15.30    9.60
   6 -16  10   71.69   18.60
   6 -16  10   28.20    9.90
  -6  16  10   33.60   12.20
   6  16  10   13.10    4.80
  -6 -16  10   67.79   23.00
  -6 -16  10   31.40   10.70
  -6  16 -10   48.70   16.70
   6 -16 -10   55.19   21.40
   8  16 -10   86.99   29.30
   8 -16  10   74.19   25.30
   8 -16  10   97.69   24.20
  -8  16  10  103.79   28.70
  -8 -16  10   70.89   23.90
  -8 -16  10  154.58   51.99
  -8  16 -10   85.59   23.90
  -8  16 -10  118.79   29.20
  -8  16 -10   56.79   19.40
  10  16 -10    3.00    1.70
  10 -16  10    7.80    3.00
  10 -16  10   11.70    3.40
  10 -16  10    5.90    4.50
 -10  16  10    2.20    1.70
 -10  16  10    9.90    3.20
 -10 -16  10    9.80    3.40
 -10  16 -10    7.80    2.40
 -10  16 -10    5.70    3.70
 -10  16 -10    5.00    2.00
  10 -16 -10    8.80    3.10
  10 -16 -10    3.30    1.90
   0  18  10   30.40   30.20
   0  18  10  215.58   94.39
   0 -18  10  143.69   37.10
   0  18 -10  189.48   63.89
   0  18 -10  162.88   72.59
  -2 -18 -10   97.69   29.20
  -2 -18 -10   33.90   26.20
   2  18 -10   54.89   17.50
   2  18 -10   67.79   23.10
   2 -18  10  131.59   32.80
   2 -18  10   65.29   25.50
  -2  18  10   30.70   11.30
  -2  18  10   49.80   32.50
   2  18  10   71.79   23.00
   2  18  10  -25.10   69.79
  -2 -18  10   12.50   12.10
  -2 -18  10   72.49   21.90
  -2  18 -10  100.19   34.00
  -2  18 -10   47.10   30.40
   2 -18 -10   59.69   20.50
   2 -18 -10    9.90   24.70
   2 -18 -10   20.50    8.20
  -4 -18 -10   13.50    5.20
   4  18 -10   37.80   13.00
   4  18 -10   21.00    9.20
   4  18 -10   28.30   10.10
   4 -18  10    8.50    6.10
   4 -18  10   17.90    7.40
  -4  18  10   60.99   54.79
   4  18  10   19.60    6.90
  -4 -18  10   27.80   10.90
  -4 -18  10   17.60    8.70
  -4 -18  10   17.30    6.70
  -4  18 -10   25.70   42.40
  -4  18 -10   66.49   22.70
  -4  18 -10   13.80    6.70
  -4  18 -10   15.80    6.70
   4 -18 -10   34.40   12.30
   4 -18 -10   38.30   50.99
   6  18 -10   19.70    7.30
   6  18 -10   23.90    8.50
   6  18 -10    3.10    9.80
   6 -18  10   17.00    6.20
  -6  18  10   18.20    9.50
   6  18  10   15.10    4.70
  -6  18 -10   20.30    7.00
  -6  18 -10   26.50    9.40
   6 -18 -10    5.00   12.80
   8  18 -10   10.70    5.70
   8  18 -10    5.90    2.20
  -8  18  10    4.30    4.20
  -8  18 -10    6.20    4.10
  -8  18 -10    5.60    2.50
   8 -18 -10    6.80    6.20
  10  18 -10    7.40    2.50
  10  18 -10    1.80    4.00
  10 -18  10    2.40    4.40
  10 -18  10    5.10    3.10
 -10  18  10    4.90    2.10
 -10  18 -10    3.90    1.50
 -10  18 -10    7.30    2.70
  10 -18 -10    5.00    2.20
  10 -18 -10    3.60    1.90
   0  20  10    2.60    4.30
   0  20  10    5.50   16.30
   0  20  10   20.00   18.20
   0  20 -10   11.00   17.60
   0 -20 -10   31.00   14.60
   0 -20 -10   -1.40    3.60
  -2 -20 -10    2.20   12.50
  -2 -20 -10    0.40   25.20
   2  20 -10   16.50    7.70
   2 -20  10   10.70    5.80
  -2  20  10    5.00    5.00
  -2  20  10   18.50   22.60
   2  20  10    2.20   10.30
   2  20  10    3.00   53.39
  -2 -20  10    5.00   10.30
  -2 -20  10   16.20    7.60
  -2  20 -10   31.10   23.80
  -2  20 -10   15.00    6.80
   2 -20 -10   32.50   11.30
   2 -20 -10   22.60   22.30
   4  20 -10    6.30    4.80
   4  20 -10   10.30    7.00
   4  20 -10   15.80    6.10
   4  20 -10    0.40    9.10
   4 -20  10  -10.80   30.10
   4 -20  10   16.60    5.90
   4 -20  10    6.60    3.30
  -4  20  10   -1.60   30.40
   4  20  10    1.00    4.10
  -4 -20  10    7.60    3.90
  -4 -20  10    4.70    2.80
  -4 -20  10    4.80    4.50
  -4 -20  10    6.20    6.40
  -4  20 -10   10.00    4.50
  -4  20 -10   23.00    7.00
   4 -20 -10  -20.50   34.70
  -6 -20 -10    0.20    2.00
   6  20 -10    1.80    3.00
   6  20 -10    6.20    3.30
   6  20 -10   -2.10    7.10
   6  20  10    2.00    2.00
  -6 -20  10   -0.10    2.60
  -6  20 -10    0.50    3.70
   6 -20 -10   -7.80   22.60
   8  20 -10    1.00    2.50
   8 -20  10    2.20    3.20
  -8  20  10    3.30    3.90
  -8 -20  10    0.90    3.90
   8 -20 -10    4.20    7.80
   8 -20 -10    0.80    1.20
   0  22  10    9.70    4.60
   0  22  10   -4.20    7.70
   0  22  10   13.70   17.00
   0 -22  10    2.90    4.50
   0 -22  10   10.20    5.80
   0  22 -10    5.70   15.80
   0  22 -10    8.00    5.70
   0 -22 -10   10.30    6.70
   0 -22 -10   14.50    5.40
   2  22 -10    2.50    6.00
   2  22 -10    4.90    5.50
   2  22 -10   -1.00   11.40
   2 -22  10   -0.60    3.70
   2 -22  10   -6.70   11.80
  -2  22  10    2.10    3.60
  -2  22  10  -37.20   22.80
   2  22  10   -7.80   23.50
  -2 -22  10    5.40    5.50
  -2 -22  10    1.80    7.50
  -2  22 -10  -16.60   17.00
   2 -22 -10    0.80    3.60
   2 -22 -10    3.30    4.40
   4  22 -10    7.80    4.30
   4  22 -10    9.50    6.60
   4  22 -10    9.30    4.10
   4  22 -10    6.70    3.00
   4 -22  10   -6.90   15.30
   4 -22  10    7.90    3.70
  -4  22  10   -5.60   17.90
   4  22  10    0.20    7.00
  -4 -22  10    8.00    3.60
  -4 -22  10    5.50    2.10
  -4  22 -10    9.90    4.30
  -4  22 -10    4.70    3.60
  -4  22 -10  -27.30   21.30
   4 -22 -10    4.00    3.30
  -6 -22 -10   10.00    3.60
   6  22 -10    1.50    2.20
   6  22 -10    1.50    2.20
   6  22 -10   -0.10    4.90
   6 -22  10    8.60    3.50
   6  22  10   10.30    4.10
  -6 -22  10    2.40    2.30
  -6 -22  10   -0.40    2.80
  -6  22 -10    1.70    1.60
   6 -22 -10  -18.80   22.30
  -8 -22 -10    1.10    0.90
   8  22 -10    1.80    2.00
   8 -22  10   -0.60    1.90
  -8 -22  10    1.90    2.20
  -8  22 -10   -0.10    2.50
   8 -22 -10    1.60    4.60
   0  24  10    0.80    5.20
   0  24  10   14.10   14.40
   0 -24  10   12.40    8.30
   0 -24  10   10.40    4.30
   0 -24  10   11.10    5.80
   0  24 -10    5.10   11.60
   0  24 -10    9.90   12.40
   0 -24 -10   14.60    6.20
   0 -24 -10   25.80    8.30
  -2 -24 -10   -1.20    5.60
   2  24 -10    0.20    4.50
   2 -24  10    1.40    2.90
   2 -24  10   -8.30    9.80
  -2  24  10   -8.10   13.10
  -2  24  10    6.60    4.00
  -2 -24  10    1.00    5.70
  -2 -24  10   -0.50    3.30
  -2  24 -10    0.60    2.80
   2 -24 -10    3.20    3.00
   2 -24 -10   -0.40   11.80
   2 -24 -10    4.70    3.90
  -4 -24 -10    1.70    8.00
  -4 -24 -10   -2.20    5.80
   4  24 -10    7.20    3.30
   4  24 -10    8.50    3.90
   4  24 -10    3.60    5.10
   4 -24  10   11.00    3.70
  -4  24  10   10.80    4.90
   4  24  10   -2.30   14.60
   4  24  10   -2.50    7.00
  -4 -24  10   10.80    4.30
  -4  24 -10  -21.90   15.90
  -4  24 -10    6.70    3.20
  -4  24 -10   14.00    4.80
   4 -24 -10    5.30    3.00
   6  24 -10    2.40    1.70
   6 -24  10    1.50    1.70
   6 -24  10   -1.10   19.10
  -6  24  10    6.50   16.10
   6  24  10   -0.30    2.30
  -6 -24  10    2.20    2.00
  -6 -24  10    6.10    2.70
  -6  24 -10    1.50    1.20
  -6  24 -10    1.80    2.30
   6 -24 -10   -6.40   17.40
   0  26  10   50.09   15.40
   0 -26  10   41.90   13.20
   0 -26  10   35.30    8.90
   0  26 -10   -2.40    6.50
   0  26 -10   36.60   11.70
   0  26 -10   48.50   12.00
   2  26 -10    0.20    1.90
   2  26 -10    9.50    3.70
   2  26 -10   11.50    4.80
   2 -26  10   11.30    3.50
   2 -26  10    5.40    8.60
   2 -26  10    0.80    4.00
  -2 -26  10    0.30    4.30
  -2  26 -10   15.40   13.60
  -2  26 -10   18.10    5.30
   2 -26 -10    4.40    2.50
   2 -26 -10    9.10    4.30
   2 -26 -10    9.30   11.30
   1   1 -11  339.57   92.69
   1  -1  11  317.27   86.59
  -1   1  11  314.87   86.19
  -1  -1  11  262.67   71.99
  -1   1 -11  278.17   75.89
   1  -1 -11  295.17   80.69
   3   1 -11  421.56  126.69
  -3   1  11  300.87   90.59
  -3   1  11  207.28   57.09
  -3  -1  11  272.67   82.39
   3  -1 -11  195.68   53.99
   3  -1 -11  174.08   38.80
   5   1 -11   28.20   10.30
   5   1 -11   39.10   16.70
  -5   1  11   68.19   26.70
  -5  -1  11    8.20    6.40
   5  -1 -11   15.00    9.80
   5  -1 -11   14.60    7.20
   7   1 -11  145.09   42.10
  -7   1  11  152.68   46.10
  -7   1  11   99.39   29.10
  -7  -1  11  134.89   39.60
   7  -1 -11  102.19   30.00
  -9  -1 -11  108.39   24.90
   9   1 -11  121.59   37.50
   9   1 -11  106.19   24.50
  -9   1  11  134.89   41.50
  -9  -1  11  185.68   57.09
  -9  -1  11  109.39   24.50
   9  -1 -11  123.69   38.20
  11   1 -11   13.10    4.60
  11   1 -11   11.70    7.10
 -11   1  11   13.50    4.70
  11   1  11   11.40    3.80
 -11  -1  11   16.40    5.60
  11  -1 -11    1.00    4.70
  13   1 -11   14.40    5.30
  13   1 -11   15.30    5.10
  13  -1  11   -2.30    6.60
  13  -1  11   -0.40    6.20
 -13   1  11   29.50    9.40
 -13  -1  11   22.90    7.50
 -13  -1  11   13.50    5.20
  13  -1 -11   20.30    6.60
  -1  -3 -11   45.50   11.00
  -1   3  11   34.40   13.30
  -1   3  11   43.20   11.60
   1   3  11   38.90    9.40
  -1   3 -11   59.19   17.20
   1  -3 -11   48.10   15.80
   1  -3 -11   43.30   24.00
   3   3 -11   35.90   15.20
  -3   3  11    8.80    7.60
  -3   3  11    9.00    7.70
  -3  -3  11   23.30   11.10
   3  -3 -11    7.20    9.20
   3  -3 -11   14.70    8.60
   5   3 -11  103.39   29.20
   5   3 -11   49.70   16.80
  -5   3  11   64.99   25.20
  -5  -3  11   72.69   22.30
  -5  -3  11   52.29   18.20
  -5  -3  11   68.79   19.80
   5  -3 -11   47.70   18.80
   5  -3 -11   59.19   14.50
   7   3 -11   61.49   18.80
  -7   3  11   28.10    8.70
  -7  -3  11   62.99   19.60
   7  -3 -11   15.70    7.30
   7  -3 -11   21.90    8.10
  -9  -3 -11    4.70    4.80
   9   3 -11    0.50   15.50
  -9   3  11    3.90    2.60
  -9   3  11    0.20    4.90
   9  -3 -11    3.50    2.60
   9  -3 -11    2.80    5.90
 -11  -3 -11    0.50    2.90
  11   3 -11   -0.50    5.80
  11   3 -11    9.50    3.80
  11  -3  11    1.20    8.40
  11  -3  11   -0.80   15.70
 -11   3  11    1.40    3.70
 -11   3 -11    5.70    3.20
  11  -3 -11    2.70    1.90
  11  -3 -11   -2.00    4.50
 -13  -3 -11    0.50    2.30
  13   3 -11    0.00    1.60
  13   3 -11    2.20    5.10
  13  -3  11   -0.90    4.00
 -13   3  11    1.80    2.70
 -13  -3  11    2.50    4.00
  13  -3 -11    0.10    1.10
  13  -3 -11    1.00    3.20
  -1   5  11  142.99   40.00
  -1   5  11    1.60   20.10
  -1   5  11  158.48   69.59
   1  -5 -11   46.50   21.40
   1  -5 -11  120.29   54.29
   1  -5 -11  147.89   41.10
   3  -5  11  707.13  192.08
  -3   5  11  606.14  164.98
  -3   5  11  749.53  160.98
  -3  -5  11 1029.60  395.96
  -3  -5  11  798.42  240.18
  -3   5 -11  560.44  152.18
   3  -5 -11  598.24  162.88
   3  -5 -11  510.05  139.39
  -5   5  11  169.68   47.00
  -5  -5  11  128.49   42.70
  -5  -5  11  246.48   71.19
   5  -5 -11  114.09   38.00
   5  -5 -11  227.28   49.50
   5  -5 -11  144.79   40.10
  -7  -5 -11  290.17   62.69
   7   5 -11  292.37   79.69
   7  -5  11  294.77  100.39
  -7   5  11  234.48   67.39
   7   5  11  306.17   65.99
  -7  -5  11  324.07   88.29
   7  -5 -11  305.27   87.59
   7  -5 -11  228.78   88.09
  -9  -5 -11   44.10   10.30
   9   5 -11   15.20    5.10
   9  -5  11   27.10   13.50
  -9   5  11   15.00    5.40
  -9  -5  11   17.80   11.00
  -9   5 -11   16.40    6.30
   9  -5 -11   14.80    5.70
  11   5 -11    1.80    2.20
  11   5  11    5.40    3.70
 -11  -5  11    8.90    3.60
 -11   5 -11   16.30    6.10
 -11   5 -11    6.70   15.10
  11  -5 -11    2.60    2.40
 -13  -5 -11    2.40    2.30
  13  -5  11    0.70    1.70
 -13   5  11    1.10    1.30
  13   5  11   11.10    3.80
 -13  -5  11    0.80    2.50
  13  -5 -11    0.40    1.30
   1   7 -11  234.08   90.39
  -1   7  11   76.49   22.40
  -1  -7  11  368.66  142.09
   1  -7 -11   82.19   23.90
   1  -7 -11  120.89   54.69
   3   7 -11  168.58   65.49
  -3   7  11   37.20   14.10
  -3   7  11   -6.50   24.90
  -3  -7  11  117.89   46.30
  -3  -7  11   20.40   16.70
   3  -7 -11   17.20    8.80
   3  -7 -11   -5.50   16.00
   5   7 -11   79.39   26.60
   5   7 -11   81.49   24.50
  -5   7  11   81.89   23.10
  -5  -7  11   81.99   24.80
  -5   7 -11   82.49   28.90
   5  -7 -11  108.29   36.10
   5  -7 -11   -2.80   37.50
   5  -7 -11   92.29   25.80
   7   7 -11    4.00   11.90
   7   7 -11    2.80    3.10
  -7   7  11    4.90    4.60
  -7   7  11   17.50    7.00
  -7   7  11   20.40    7.50
  -7  -7  11   14.40    8.10
  -7  -7  11    6.40    3.80
  -7   7 -11   34.80   12.50
   7  -7 -11   26.70   10.50
   7  -7 -11   12.80    5.40
   9   7 -11   80.09   24.80
   9  -7  11   26.20   21.70
  -9   7  11   73.29   22.90
  -9   7  11   69.09   17.20
  -9  -7  11   75.09   21.40
  -9  -7  11   67.89   21.00
  -9   7 -11   14.30   21.20
   9  -7 -11   87.79   19.90
  11   7 -11    1.70    8.60
  11   7 -11    0.90    2.10
  11  -7  11    1.40    2.60
  11  -7  11    3.40    9.70
 -11   7  11    1.70    2.00
 -11   7  11    3.20    7.10
  11   7  11    9.50    4.40
 -11  -7  11    3.80    2.80
 -11   7 -11    3.80    2.50
  11  -7 -11    0.90    2.00
  11  -7 -11    4.40    3.60
 -13  -7 -11    2.70    3.20
  13   7 -11    6.90    3.90
  13  -7  11    8.20    3.20
 -13   7  11   18.00    5.90
  13   7  11    6.50    3.50
 -13   7 -11    1.40    5.60
 -13   7 -11    6.60    2.70
  13  -7 -11    7.20    2.70
  -1  -9 -11  354.46   96.69
   1   9 -11  378.46  145.79
  -1   9  11  304.87  132.39
   1   9  11  353.16   96.39
  -1   9 -11  203.08   69.39
  -1   9 -11  154.48   67.79
   1  -9 -11  554.84  151.28
   1  -9 -11  222.28   97.59
   3  -9  11   43.80   17.50
  -3   9  11    7.60   10.70
  -3   9 -11   50.69   18.90
   3  -9 -11    7.40    8.00
   3  -9 -11   19.70   11.90
   3  -9 -11   24.90   43.90
   5   9 -11  218.78   72.29
   5   9 -11  119.99   35.10
  -5   9  11  169.78   56.29
  -5   9  11  179.68   49.40
  -5  -9  11  173.08   57.29
   5  -9 -11  178.68   59.19
   5  -9 -11  164.38   45.30
   7   9 -11   61.29   21.50
   7  -9  11   41.90   14.80
   7  -9  11    3.30   22.60
  -7  -9  11   17.60   17.90
  -7  -9  11   54.89   17.80
  -7   9 -11   36.60   13.10
   7  -9 -11   35.90   10.80
   9   9 -11   60.59   16.80
   9   9 -11   45.30   14.20
   9  -9  11   63.59   21.80
  -9   9  11  103.49   32.10
  -9   9  11   60.19   17.10
  -9  -9  11   47.30   14.70
  -9  -9  11   47.50   13.40
  -9   9 -11   55.59   19.10
   9  -9 -11   64.99   18.30
  11   9 -11    3.40    2.50
  11  -9  11    2.10    7.20
  11  -9  11   22.40    7.90
 -11   9  11    2.00    1.90
 -11  -9  11    1.70    3.40
 -11   9 -11   -5.20    8.00
 -11   9 -11   10.20    4.00
  13  -9  11   -0.10    1.00
  13  -9  11    3.20    4.80
 -13   9  11    2.30    1.60
 -13  -9  11    1.20    2.70
 -13   9 -11   -0.50    5.50
  -1 -11 -11  140.19   38.80
   1  11 -11  158.98   61.59
   1 -11  11   93.59   43.10
  -1  11  11  123.09   56.39
  -1  11  11    7.70   48.90
   1  11  11  104.89   29.30
  -1 -11  11  159.88   54.69
  -1 -11  11  154.78   59.99
  -1  11 -11  196.78   75.89
   1 -11 -11  139.79   51.79
   1 -11 -11  152.38   68.49
   1 -11 -11  124.79   36.00
   3  11 -11   47.70   16.20
   3 -11  11   46.30   16.40
  -3  11  11   68.09   22.00
  -3  11  11   67.29   26.40
   3  11  11   46.80   13.60
  -3 -11  11   51.29   16.70
  -3  11 -11   45.00   16.20
   3 -11 -11  164.28   60.99
   3 -11 -11   74.49   25.90
   3 -11 -11   32.40   12.20
   3 -11 -11   35.30   14.90
   5  11 -11   38.90   13.40
   5  11 -11   48.30   16.10
  -5 -11  11   37.50   13.00
  -5  11 -11   51.49   18.00
   5 -11 -11   41.90   14.50
   5 -11 -11   25.40    9.10
   7  11 -11  287.37   95.29
   7  11 -11  116.99   34.40
   7 -11  11  119.49   32.50
   7 -11  11  148.59   50.29
  -7  11  11  101.89   28.10
  -7  11 -11  151.28   43.70
  -7  11 -11  128.89   35.10
   7 -11 -11  128.19   35.30
   9  11 -11    3.30    1.90
   9 -11  11    3.30    2.50
   9 -11  11   24.30   11.80
  -9  11  11    1.40    2.30
  -9  11  11    5.50    3.60
  -9 -11  11    1.70    2.10
  -9  11 -11    3.50    2.60
   9 -11 -11    2.30    3.10
  11  11 -11    5.10    3.70
  11 -11  11    6.50    2.70
 -11  11  11    3.00    1.90
 -11  11  11    1.40    2.80
 -11 -11  11    3.30    3.80
 -11 -11  11    0.60    4.00
 -11  11 -11    3.60    6.60
 -11  11 -11    1.80    1.60
  11 -11 -11    2.70    2.90
  11 -11 -11    2.80    1.80
   1  13 -11    2.70    7.40
   1  13 -11    1.60    3.50
   1 -13  11    4.90    4.60
   1 -13  11    4.90   15.10
  -1  13  11    9.30   16.70
  -1  13  11   -2.90   36.20
   1  13  11   -6.10   18.60
  -1 -13  11    4.20    3.70
  -1 -13  11    4.80    6.70
  -1  13 -11   -5.70   15.50
  -1  13 -11    5.30    5.10
   1 -13 -11   18.40   16.10
   1 -13 -11   -0.90   22.70
  -3 -13 -11   82.19   22.80
   3  13 -11   59.09   18.90
   3  13 -11   72.89   23.80
   3 -13  11   87.19   29.70
   3 -13  11  130.79   79.39
  -3  13  11   22.60   54.19
   3  13  11   65.39   18.30
  -3 -13  11   63.69   20.10
  -3 -13  11   81.39   27.90
  -3  13 -11  102.59   34.90
   3 -13 -11   76.89   26.20
   3 -13 -11   70.89   22.60
   5  13 -11    4.70    7.70
   5  13 -11    3.50    3.10
   5  13 -11   13.60    6.00
   5 -13  11   12.80   25.40
   5 -13  11   16.10    6.20
  -5  13  11    4.50    3.90
  -5 -13  11    2.90    3.30
  -5 -13  11    6.60    5.90
  -5 -13  11   10.00    4.20
  -5 -13  11   23.30   10.40
  -5  13 -11   11.40    4.70
  -5  13 -11   -7.60   18.90
   5 -13 -11    3.60    3.90
   5 -13 -11    5.20    7.20
   7  13 -11   12.10   10.70
   7 -13  11   25.20   13.10
  -7  13  11   26.90    8.40
  -7 -13  11   20.60   10.40
  -7 -13  11   19.70    6.20
  -7  13 -11   15.30    5.80
  -7  13 -11   26.50    7.90
   7 -13 -11   20.80    7.00
   9  13 -11    4.50    2.20
   9  13 -11    9.00   10.80
   9 -13  11    1.60    1.80
   9 -13  11    1.80    2.20
  -9  13  11    2.20    2.80
  -9 -13  11    0.00    9.50
  -9  13 -11    3.60    8.50
  -9  13 -11    1.10    1.80
   9 -13 -11    1.60    2.20
   9 -13 -11    0.80    2.60
  11  13 -11    1.80    1.30
  11  13 -11   -1.70    7.50
  11 -13  11    0.40    5.10
  11 -13  11    0.70    1.20
 -11  13  11    2.30    1.60
 -11  13  11    2.50    2.80
 -11 -13  11    0.80    1.60
 -11  13 -11    0.00    5.20
  11 -13 -11    2.20    2.10
  11 -13 -11    3.60    1.90
  -1 -15 -11    1.70   20.30
  -1 -15 -11    9.10   21.40
   1  15 -11   33.00   11.60
   1 -15  11   18.70    8.20
   1 -15  11   33.40   11.70
  -1  15  11    7.70    4.30
  -1  15  11    2.60   13.70
  -1  15  11   14.10   19.30
  -1  15 -11   21.20   18.10
   1 -15 -11   22.20   21.40
   1 -15 -11   -1.90   18.40
  -3 -15 -11  218.98   59.69
   3  15 -11  208.88   60.39
   3  15 -11  275.57   92.89
   3  15 -11  202.58   61.49
   3 -15  11   37.20   21.10
   3 -15  11  192.08   64.79
   3 -15  11  206.88   79.69
   3 -15  11  329.97  148.39
  -3  15  11  258.97   85.79
  -3  15  11  271.37  122.59
   3  15  11  187.58   51.19
  -3 -15  11  253.27   85.29
  -3  15 -11  224.88  104.49
  -3  15 -11  212.98   71.89
   3 -15 -11  167.58   50.89
   3 -15 -11  227.68  107.89
   5  15 -11  231.58   78.09
   5  15 -11  158.68   52.59
   5  15 -11  134.69   39.40
   5 -15  11  136.39   46.10
  -5  15  11  289.27   79.89
  -5  15  11  173.48   57.49
   5  15  11  185.08   50.49
  -5 -15  11  137.19   40.10
  -5 -15  11  174.48   57.79
  -5 -15  11  217.48   73.29
  -5 -15  11  145.19   44.10
  -5  15 -11  151.58   51.19
   5 -15 -11  157.08   52.09
   7  15 -11   90.79   30.40
   7  15 -11   56.29   19.90
   7  15 -11   86.49   26.30
   7 -15  11  106.19   36.00
   7 -15  11   87.09   22.30
  -7 -15  11   93.49   28.80
  -7 -15  11   69.29   23.40
  -7  15 -11  123.09   31.30
  -7  15 -11   92.99   31.50
   7 -15 -11   82.09   23.20
   9 -15  11    9.10    3.10
   9 -15  11   24.80    8.70
   9 -15  11    8.20    6.80
  -9 -15  11    3.10    6.10
  -9 -15  11   37.30   12.60
  -9  15 -11   18.90    6.70
  -9  15 -11   15.70    4.50
   9 -15 -11    5.60    3.10
  11 -15  11    1.10    1.10
  11 -15  11    0.70    1.70
  11 -15  11    6.20    3.90
 -11  15  11    2.50    1.70
 -11  15 -11    8.40    4.50
 -11  15 -11    3.00    1.40
  11 -15 -11    4.40    2.00
  11 -15 -11    1.80    1.40
  -1 -17 -11   36.60   27.90
  -1 -17 -11   17.80   20.00
   1  17 -11   37.60   13.00
   1 -17  11   63.39   24.80
  -1  17  11   14.40   21.50
  -1  17  11   57.29   17.80
  -1  17  11   45.00   26.20
   1  17  11   73.39   23.90
   1  17  11   -9.90   55.09
  -1 -17  11   59.79   20.50
  -1  17 -11   48.60   26.10
  -1  17 -11   49.80   19.70
  -1  17 -11   65.09   22.20
   1 -17 -11   19.90   11.40
   1 -17 -11   40.40   13.00
   1 -17 -11   47.90   28.70
  -3 -17 -11   50.69   14.50
   3  17 -11   92.29   31.30
   3  17 -11   36.60   12.80
   3  17 -11   40.50   14.70
   3 -17  11   53.19   18.20
   3 -17  11   -0.10   36.50
   3 -17  11   94.99   36.70
  -3  17  11    0.70   32.10
  -3  17  11   33.40   12.10
   3  17  11   57.49   16.40
  -3 -17  11   51.39   17.50
  -3 -17  11   36.30   12.40
  -3  17 -11   44.60   19.80
  -3  17 -11    5.70   30.70
  -3  17 -11   40.30   13.90
   3 -17 -11   47.00   16.30
   3 -17 -11   28.70   40.00
   3 -17 -11   29.40   12.30
  -5 -17 -11   31.30    9.10
   5  17 -11   31.30   10.50
   5  17 -11   26.50   10.30
   5 -17  11   29.30   10.00
  -5  17  11    4.20   10.30
  -5  17  11   31.50   11.20
   5  17  11   38.70   11.00
  -5 -17  11   47.70   16.30
  -5 -17  11   31.20   10.70
  -5 -17  11   56.49   19.10
  -5 -17  11   23.20    9.40
  -5  17 -11   52.29   15.90
  -5  17 -11   33.60   11.70
   5 -17 -11   41.10   14.20
   7  17 -11    3.40    1.60
   7  17 -11    1.20    0.50
   7  17 -11    0.30    5.80
   7 -17  11    1.60    1.80
   7 -17  11    5.20    5.80
  -7  17  11   17.00    7.20
  -7 -17  11    1.90    1.10
   7 -17 -11    2.50    6.90
   9  17 -11   11.70    4.20
   9  17 -11   12.80    6.40
   9 -17  11   -0.50   12.50
   9 -17  11    7.60    3.00
   9 -17  11    9.30    5.00
  -9  17  11    4.90    2.70
  -9 -17  11    6.40    2.30
  -9 -17  11   11.80    6.20
  -9  17 -11   17.00    6.60
  -9  17 -11    7.10    4.30
   9 -17 -11    7.80    3.20
  -1 -19 -11   36.60   28.20
  -1 -19 -11   -8.30   21.90
   1  19 -11    4.60    2.70
   1 -19  11    1.90    4.40
   1 -19  11    3.40    2.20
  -1  19  11    0.00   10.00
  -1  19  11   19.40   19.30
  -1  19  11    7.10    4.40
   1  19  11    3.40   11.20
   1  19  11    5.10   44.00
   1  19  11  -12.00   15.20
  -1 -19  11    6.10    2.70
  -1 -19  11    5.40    6.60
  -1  19 -11   13.10   18.80
  -1  19 -11    5.90    4.50
  -1  19 -11    9.40   13.30
  -1  19 -11    4.20    2.70
   1 -19 -11    4.10    6.40
   1 -19 -11   12.80   18.80
   1 -19 -11    2.50    3.50
   3  19 -11   39.70   13.10
   3  19 -11   23.90   10.90
   3  19 -11   24.80    8.70
   3 -19  11   40.80   12.40
   3 -19  11   21.30    7.60
   3 -19  11   42.60   16.70
  -3  19  11   70.79   45.50
  -3  19  11   30.80   11.20
   3  19  11   25.30    8.70
  -3 -19  11   38.90   12.80
  -3 -19  11   19.90    7.00
  -3  19 -11   19.60    7.10
   3 -19 -11   16.70   10.40
   3 -19 -11   10.10   37.00
  -5 -19 -11    1.40    2.70
   5  19 -11   -1.20    6.10
   5  19 -11    1.90    1.40
   5  19 -11    4.60    4.10
   5 -19  11    2.70    2.20
   5 -19  11   14.60    6.20
   5 -19  11    1.60    5.40
  -5  19  11  -60.59   55.69
  -5  19  11   -0.30    3.00
   5  19  11   -0.20    2.30
  -5 -19  11    4.40    3.60
  -5 -19  11    2.10    1.40
  -5 -19  11    0.40    2.60
  -5  19 -11    2.70    2.30
  -5  19 -11    4.10    5.10
   5 -19 -11    2.10    3.10
   5 -19 -11   -9.40   44.60
   7  19 -11    0.30    1.10
   7 -19  11    5.90    2.60
   7 -19  11    2.00    3.90
  -7  19  11    2.60    5.20
   7  19  11    2.20    1.50
  -7 -19  11    2.70    1.20
  -7  19 -11    4.70    4.50
  -7  19 -11    1.70    1.60
   7 -19 -11    1.20   11.30
   9  19 -11    1.40    0.70
   9  19 -11    1.10    3.40
   9 -19  11    1.70    1.10
  -9 -19  11    1.00    3.40
  -9  19 -11    1.00    3.10
  -9  19 -11    1.10    1.00
   9 -19 -11    1.80    2.50
  -1 -21 -11   -2.30   13.20
   1  21 -11    6.40    5.80
   1 -21  11   -9.80   12.70
  -1  21  11    1.10    8.10
  -1  21  11   27.50    9.10
  -1  21  11    2.90   18.10
   1  21  11   -4.50   15.70
   1  21  11    2.20   25.50
  -1 -21  11    5.60    5.50
  -1 -21  11    1.30    8.30
  -1  21 -11    5.60    3.90
   1 -21 -11    1.10    4.30
   1 -21 -11   20.70    7.10
  -3 -21 -11    1.90   17.40
   3  21 -11   20.70    8.20
   3  21 -11   23.70    9.70
   3 -21  11   14.50    6.20
   3 -21  11   -4.90   19.20
  -3  21  11    2.00    5.10
  -3  21  11   24.10    8.90
  -3  21  11    3.60   25.00
   3  21  11   11.80    8.30
   3  21  11   10.70   39.10
  -3 -21  11   32.20   11.30
  -3  21 -11   15.20    5.90
   3 -21 -11   25.90    9.50
   3 -21 -11   12.70    7.70
   3 -21 -11   17.80   24.80
  -5 -21 -11   13.10    4.60
   5  21 -11    7.80    5.80
   5  21 -11   -1.50    4.60
   5  21 -11   10.00    4.50
   5 -21  11    6.60    4.00
   5 -21  11   -0.30   24.10
   5 -21  11    4.30    2.30
  -5  21  11   -8.80   19.00
  -5  21  11   13.50    5.40
   5  21  11   21.80    7.10
  -5 -21  11    6.60    3.30
  -5 -21  11    3.10    1.60
  -5 -21  11    7.50    4.00
  -5  21 -11    6.30    4.00
  -5  21 -11  -13.30   21.40
   5 -21 -11   10.20    4.50
   5 -21 -11    7.60   28.10
  -7 -21 -11   12.40    3.70
   7  21 -11    7.90    3.40
  -7  21  11   18.20    6.40
   7  21  11   12.30    3.60
  -7 -21  11   10.70    4.40
  -7  21 -11   15.10    5.30
  -7  21 -11   16.60    5.30
  -1 -23 -11    1.70    6.80
   1  23 -11   -0.10    5.20
   1  23 -11   -0.60    5.10
   1 -23  11   -3.00    9.40
  -1  23  11    4.00    3.00
  -1  23  11    1.60    7.30
  -1  23  11  -11.50   14.80
  -1 -23  11    7.20    5.20
  -1  23 -11    1.50    3.80
   1 -23 -11    4.10    3.80
   1 -23 -11   10.10    4.00
  -3 -23 -11   -3.60    8.50
  -3 -23 -11   -2.20    7.50
   3  23 -11    8.20    4.90
   3  23 -11   13.60    6.60
   3 -23  11   10.70    4.40
   3 -23  11   -1.50   11.90
  -3  23  11   -6.50   13.60
  -3  23  11    2.50    3.90
   3  23  11   -1.90   17.80
   3  23  11   -2.70    7.70
  -3  23 -11   11.80    5.20
  -3  23 -11  -10.20   14.30
   3 -23 -11    7.70    3.80
   3 -23 -11    5.90    5.70
   5  23 -11    1.90    2.40
   5  23 -11    2.00    1.40
   5 -23  11    3.90    3.00
   5  23  11    0.60    2.80
  -5 -23  11    2.60    2.50
  -5 -23  11    3.90    2.40
  -5 -23  11    4.00    1.50
  -5  23 -11    1.10    3.00
  -5  23 -11    2.90    1.70
  -5  23 -11  -13.60   14.40
   5 -23 -11   -8.40   15.10
   1  25 -11    5.10    4.90
   1  25 -11  -13.20   13.60
   1 -25  11   -5.80    9.10
  -1  25  11   10.00    3.90
  -1  25  11   -0.10    4.20
  -1  25  11   -4.10   11.70
   1  25  11   -0.70    9.90
  -1 -25  11    2.20    4.10
  -1 -25  11    2.60    3.10
  -1  25 -11   -6.30   12.80
   1 -25 -11    1.60    2.50
   1 -25 -11    5.90    2.80
   1 -25 -11    6.90   11.90
  -3 -25 -11   -1.70    4.70
  -3 -25 -11    0.50    7.10
   3  25 -11    5.20    4.20
   3 -25  11    2.90    2.60
   3 -25  11    1.30    9.60
  -3  25  11    0.20    3.80
  -3 -25  11    0.60    1.60
  -3 -25  11   -0.60    4.90
  -3  25 -11    2.20    2.60
   3 -25 -11    2.30    2.30
   3 -25 -11   -8.40   11.10
   3 -25 -11    0.20    4.30
   0   0  12  937.21  254.57
   0   0 -12 1014.80  275.57
   0   0 -12  796.72  342.17
  -2   0  12  867.31  235.78
   2   0 -12  872.71  237.08
  -4   0  12  451.25  122.99
   4   0 -12  479.15  130.49
   4   0 -12  659.43  253.67
  -6   0  12  177.38   38.90
  -6   0  12  212.98   61.49
   6   0 -12  175.98   50.89
  -8   0  12    5.40    6.40
  -8   0  12   88.19   28.30
 -10   0  12  221.58   68.09
 -10   0  12  267.67   57.79
  10   0 -12  268.07   82.39
  10   0 -12  326.27   70.49
 -12   0  12   41.40   13.00
 -12   0  12   33.50    8.40
 -12   0 -12   17.20    7.40
   0   2  12   14.50   14.30
   0   2  12   48.80   24.70
   0  -2  12   49.00   14.80
   0  -2 -12   34.00   14.00
   0  -2 -12   92.79   41.40
  -2   2  12  144.09   40.10
  -2   2  12  123.09   34.90
  -2   2 -12  140.19   39.00
   2  -2 -12  146.59   41.20
   2  -2 -12  144.49   32.80
   4   2 -12   60.29   23.90
  -4   2  12   45.70   12.60
  -4   2  12   28.30   10.80
  -4  -2  12   55.99   22.40
  -4  -2  12   38.90   12.30
   4  -2 -12   60.39   18.10
   4  -2 -12   35.70   11.70
   6   2 -12    8.10    5.60
   6   2 -12   13.30    7.80
  -6  -2  12   24.10    8.90
  -6  -2  12   31.30   11.40
   6  -2 -12   20.40    9.00
  -8  -2 -12   14.20    7.50
  -8   2  12   11.30    5.40
   8   2  12   21.20    5.80
  -8  -2  12   16.60   10.80
   8  -2 -12   15.00    6.90
   8  -2 -12    1.00   28.70
   8  -2 -12   17.70    7.30
  10   2 -12    9.80    6.60
 -10   2  12    2.90    2.20
 -10   2  12   21.10    6.30
  10   2  12   16.90    4.90
 -10  -2  12    6.20    2.80
  10  -2 -12    3.40    2.40
  12   2 -12    0.50    1.50
  12   2 -12    6.50    6.50
 -12   2  12    1.00    1.50
 -12   2  12    0.70    2.80
 -12  -2  12    0.40    1.50
  12  -2 -12    3.00    3.30
   0   4  12  394.46  110.59
   0  -4 -12  460.85  126.89
   2  -4  12  409.06  111.19
  -2   4  12  368.86  100.79
  -2   4 -12  537.95  146.19
   2  -4 -12  409.96  111.69
   2  -4 -12  373.86  102.09
   4   4 -12  113.09   34.60
   4   4 -12  115.49   45.10
  -4   4  12   45.40   14.20
   4   4  12   61.59   13.90
  -4  -4  12  114.79   35.40
   4  -4 -12   38.00   12.20
   4  -4 -12  287.57   79.49
  -6  -4 -12  102.39   22.50
   6   4 -12   91.49   27.20
   6   4 -12   45.80   13.40
  -6   4  12   46.70   18.20
  -6  -4  12   33.50   10.40
  -6  -4  12    4.10   13.10
  -6  -4  12   62.99   19.30
   6  -4 -12   40.70   15.90
   8   4 -12  123.29   34.40
  -8   4  12   85.09   19.00
  -8   4  12  111.49   32.30
   8   4  12  104.19   22.90
  -8  -4  12   86.39   25.70
   8  -4 -12   92.89   20.60
  10   4 -12   22.30    7.20
  10  -4  12   14.80   11.40
 -10   4  12   19.50    6.00
 -10   4  12   15.50    5.40
  10   4  12   20.90    6.00
 -10  -4  12    4.10   11.90
 -10  -4  12   22.60    7.30
  10  -4 -12   23.20    6.40
  12   4 -12    1.60    1.60
 -12   4  12    1.10    3.30
  12   4  12    3.00    2.80
 -12   4 -12    0.70    1.70
  12  -4 -12    1.30    2.90
   0   6  12  425.46  116.19
   0  -6 -12  488.35  133.19
   0  -6 -12  516.75  222.48
  -2   6  12  171.18   48.00
  -2   6  12  159.68   44.40
  -2  -6  12  237.98   91.79
   2  -6 -12  247.18   68.19
   2  -6 -12  192.08   53.09
   4   6 -12   30.70   11.20
   4   6 -12   66.29   26.80
  -4   6  12  283.67   94.69
  -4  -6  12   42.70   14.50
  -4   6 -12   85.59   23.50
   4  -6 -12   26.70   16.80
   4  -6 -12   56.99   16.90
   6   6 -12   60.59   18.30
  -6   6  12   39.70   11.30
  -6   6  12   23.90    8.30
  -6  -6  12   84.59   25.60
  -6  -6  12   49.60   17.90
   6  -6 -12   31.20    9.90
   6  -6 -12   -2.10   31.40
   6  -6 -12   36.30   10.20
   8   6 -12  256.97   69.99
   8  -6  12  203.28   70.19
  -8   6  12  274.47   84.39
   8   6  12  270.77   58.39
  -8  -6  12  257.67   70.19
  -8  -6  12  350.06  100.59
  -8   6 -12  214.88   72.49
   8  -6 -12  253.87   72.89
   8  -6 -12  221.78   48.00
  10   6 -12   53.09   16.50
  10  -6  12   42.60   16.10
  10  -6  12   -0.60   21.20
 -10   6  12   44.00   13.90
  10   6  12   45.30   10.60
 -10  -6  12   50.79   17.50
 -10   6 -12   80.19   27.30
  10  -6 -12   44.30   14.10
 -12  -6 -12    8.90    3.50
 -12  -6  12    1.80    2.00
 -12   6 -12    2.10    8.10
  12  -6 -12    3.00    1.80
   0   8  12  235.58   64.69
   0   8  12  162.98   72.29
   0  -8 -12  229.88   62.99
   0  -8 -12  158.08   70.39
  -2   8  12    1.20   16.80
  -2   8  12    9.40   26.90
  -2  -8  12   39.10   16.40
   2  -8 -12   19.70   14.40
   2  -8 -12   -3.10   20.10
   2  -8 -12  122.59   35.10
   2  -8 -12    5.20   30.90
   4   8 -12   59.69   19.10
   4  -8  12   41.90   18.30
  -4   8  12   70.59   30.00
  -4   8  12   71.59   20.70
  -4  -8  12   72.69   23.20
  -4  -8  12   32.70   12.10
  -4   8 -12   52.39   19.50
   4  -8 -12  111.29   37.40
   4  -8 -12   82.19   23.40
   4  -8 -12   28.20   37.00
   6   8 -12   31.40   11.20
   6  -8  12    5.70    8.40
  -6   8  12   15.20    6.00
  -6  -8  12   19.90    8.30
   6  -8 -12   13.80    5.80
   8   8 -12    3.80    6.80
   8   8 -12   12.60    4.80
  -8   8  12   15.30    5.40
  -8   8  12   23.60    9.40
  -8   8  12    9.10    5.00
  -8  -8  12    4.60    3.30
   8  -8 -12   15.60    6.30
   8  -8 -12   13.50    5.40
  10  -8  12   38.50   13.60
 -10   8  12   18.90    7.10
 -10   8  12   38.40   12.20
 -10  -8  12   24.30    7.80
 -10  -8  12   17.00    7.80
 -10   8 -12   19.00   17.00
  10  -8 -12   49.60   15.70
  12   8 -12   -4.30    8.20
  12   8 -12    5.40    2.50
  12  -8  12   -2.50    5.70
  12  -8  12    7.00    3.00
 -12   8  12    6.50    2.60
 -12   8  12    1.60    5.50
  12   8  12    1.90    3.50
 -12   8 -12    4.50    2.30
  12  -8 -12    7.30    2.80
  12  -8 -12    4.90    3.40
   0  10  12  300.47   82.19
   0  10  12  252.77  110.09
   0 -10  12  246.88   95.19
   0  10 -12  223.58   86.29
   0 -10 -12  325.37   88.79
   0 -10 -12  294.07  127.89
   2  10 -12   83.89   33.20
   2 -10  12  187.28   64.49
  -2  10  12   76.69   23.60
  -2  10 -12  106.29   37.00
  -2  10 -12  300.47  130.99
   2 -10 -12  327.97  144.09
   4  10 -12  721.93  207.08
  -4  10  12   54.79   26.70
  -4 -10  12  889.31  267.07
  -4 -10  12  742.53  212.98
   4 -10 -12   71.99   40.50
   6  10 -12   72.79   24.30
   6 -10  12   25.10    9.60
  -6  10  12   54.19   15.60
  -6 -10  12   16.60    9.00
  -6  10 -12   41.70   11.40
   6 -10 -12   29.60    9.40
   8  10 -12   91.19   27.60
   8 -10  12   85.79   29.30
   8 -10  12   14.00   18.20
  -8  10  12   64.29   18.00
  -8  10  12   75.69   21.90
  -8 -10  12   21.00   26.00
  -8 -10  12   63.39   19.60
  -8  10 -12   75.39   25.80
   8 -10 -12   67.29   18.90
  10  10 -12    3.40    2.10
  10  10 -12    3.30    1.90
 -10  10  12    4.20    2.40
 -10  10  12   -0.50    2.90
 -10 -10  12    9.30    3.60
 -10  10 -12    1.90    2.40
  10 -10 -12    2.90    3.00
  12  10 -12    0.00    1.80
  12 -10  12    1.00    1.30
  12 -10  12   -1.40    5.20
 -12  10  12    1.90    1.40
 -12  10 -12   -1.40    5.60
 -12  10 -12    1.30    1.20
   0  12  12   78.69   37.50
   0 -12  12   79.69   31.10
   0 -12  12   22.50   29.70
   0  12 -12   72.99   25.70
   0  12 -12   77.49   30.50
   0  12 -12   53.49   30.50
   0 -12 -12   89.29   25.70
   2  12 -12   40.80   17.50
   2  12 -12   68.79   24.70
   2 -12  12   78.99   27.20
   2  12  12   45.80   13.30
  -2 -12  12   37.60   15.70
  -2 -12  12   80.99   28.20
  -2  12 -12   81.89   43.60
   2 -12 -12   43.80   18.30
   2 -12 -12   58.49   18.20
   2 -12 -12   40.80   29.00
   4  12 -12   10.20    6.20
   4  12 -12  251.97   72.69
   4 -12  12   19.40    7.60
  -4  12  12    9.20    9.20
  -4  12 -12   13.70    6.00
   4 -12 -12   13.50    9.80
   6  12 -12    2.20    2.90
   6  12 -12   29.80   10.80
   6 -12  12    0.30    2.50
  -6  12  12    0.70    4.10
  -6 -12  12   11.20    4.90
  -6 -12  12   39.80   13.50
  -6  12 -12   -0.50    2.80
   6 -12 -12    2.20    4.30
   8  12 -12    3.50    6.50
   8 -12  12    2.40    1.80
   8 -12  12    0.80    2.60
  -8  12  12    3.90    3.10
  -8 -12  12   24.90   15.00
  -8 -12  12    2.30    1.50
  -8  12 -12    6.10    2.50
  -8  12 -12    1.80    2.50
   8 -12 -12    5.40    3.70
  10  12 -12    0.70    1.30
  10 -12  12    6.20    6.80
  10 -12  12    2.30    1.90
 -10  12  12    0.70    1.60
 -10  12  12    1.00    2.30
 -10 -12  12    1.10    1.90
 -10  12 -12    1.00    1.60
 -10  12 -12    0.30    8.60
  10 -12 -12    1.80    2.60
  10 -12 -12    1.10    1.50
  12  12 -12    0.20    2.40
  12  12 -12    0.90    3.00
  12 -12  12    0.90    0.90
  12 -12  12   -1.40    4.80
 -12  12  12    0.70    2.20
 -12  12  12   -0.10    1.10
 -12 -12  12   -0.50    2.10
 -12 -12  12    0.10    3.00
 -12  12 -12    0.30    4.70
 -12  12 -12    0.10    1.00
  12 -12 -12   -0.30    2.20
  12 -12 -12    0.10    0.90
   0  14  12    1.60   58.49
   0  14  12   10.70   18.40
   0 -14  12   17.90    7.00
   0 -14  12   12.30    6.40
   0  14 -12   20.60    7.90
   0  14 -12   16.40    7.70
   2 -14  12   21.50    8.10
   2 -14  12   54.39   34.80
  -2  14  12   30.30   17.60
  -2  14  12   26.60   23.00
   2  14  12   27.40    8.50
  -2 -14  12   16.70    6.50
  -2  14 -12   28.40   12.20
   2 -14 -12   37.40   15.00
   2 -14 -12   -0.30   28.20
   2 -14 -12   20.30    7.30
  -4 -14 -12   31.40    9.30
   4  14 -12   40.00   13.40
   4  14 -12   60.29   22.10
   4 -14  12   36.70   12.80
  -4  14  12   43.90   16.80
  -4  14  12   31.70   11.70
   4  14  12   28.80    8.50
  -4 -14  12   31.50   11.10
  -4 -14  12   26.50   11.10
  -4  14 -12   30.20   10.80
   4 -14 -12   45.00   15.60
   4 -14 -12  -39.60   56.39
   4 -14 -12    9.70   10.10
   6  14 -12   68.09   20.70
   6 -14  12   45.00   15.50
  -6  14  12   37.40   11.50
  -6 -14  12   28.00    9.90
  -6 -14  12   42.20   14.40
  -6 -14  12   77.49   23.30
  -6  14 -12   15.70   17.50
  -6  14 -12   32.90   11.50
   6 -14 -12   39.40   12.40
   8  14 -12   13.70    7.10
   8  14 -12    5.40    1.90
   8 -14  12    4.30    7.40
   8 -14  12   17.70   10.40
  -8  14  12    7.60    4.10
  -8 -14  12    7.60    2.60
  -8  14 -12    5.70    2.30
  -8  14 -12   10.50    4.20
   8 -14 -12    8.80    4.30
  10  14 -12    1.50    1.40
  10 -14  12    0.00    1.90
  10 -14  12    1.10    1.50
 -10  14  12    5.10    2.10
 -10  14  12    1.30    1.90
 -10  14 -12    2.90    1.60
 -10  14 -12    4.00    6.50
  10 -14 -12    1.50    1.90
   0  16  12  419.36  115.29
   0  16  12  251.77  105.09
   0  16  12  272.97  118.79
   0  16 -12  213.48   71.99
   0  16 -12  218.18   84.19
   0 -16 -12  348.27  118.09
   0 -16 -12  279.07  121.69
   0 -16 -12  372.36  102.69
   2  16 -12  132.19   44.70
   2 -16  12   92.69   31.40
   2 -16  12   68.89   26.80
   2  16  12  202.98   55.59
  -2 -16  12  103.69   35.10
  -2  16 -12   77.39   26.30
   4  16 -12   60.89   20.80
   4  16 -12   42.10   14.10
   4  16 -12   27.50   10.30
   4 -16  12   17.60   15.20
   4 -16  12   48.80   16.70
   4 -16  12  -55.79   62.89
  -4  16  12   31.20   46.20
  -4 -16  12   37.50   13.00
  -4 -16  12   30.90   11.20
  -4 -16  12   45.80   15.60
   4 -16 -12   59.19   20.20
   4 -16 -12   -2.60   50.69
   6  16 -12   27.00    9.30
   6  16 -12   31.20   10.80
   6  16 -12   24.40    9.40
   6 -16  12   27.10    9.60
  -6  16  12   47.50   15.10
  -6 -16  12   28.70   10.10
  -6 -16  12   30.60   10.50
  -6 -16  12   32.30   11.00
  -6  16 -12   23.00    8.20
   6 -16 -12   30.30   10.90
   6 -16 -12   58.19   20.10
   8  16 -12   18.80    5.90
   8 -16  12   20.20    7.20
   8 -16  12   26.50    9.50
  -8  16  12   13.40    4.80
  -8 -16  12   12.90    4.10
  -8 -16  12   33.00   12.30
  -8  16 -12   24.60    9.20
  -8  16 -12   20.40    7.20
  10 -16  12   24.70    6.80
  10 -16  12   21.80    7.60
  10 -16  12   22.80    7.40
 -10  16  12   21.10    6.00
 -10  16 -12   25.80    7.10
 -10  16 -12   12.50    4.50
  10 -16 -12   35.20   11.10
   0  18  12   -6.00   42.70
   0  18  12    5.20   12.30
   0  18  12   12.40   18.20
   0 -18  12    1.70    4.30
   0 -18  12    5.90   17.20
   0  18 -12    0.60    1.90
   0  18 -12   14.70   21.50
   0  18 -12    4.20    5.00
   0 -18 -12    0.50   18.10
   2  18 -12   12.60    4.80
   2 -18  12    6.00   13.60
   2 -18  12   15.40    5.70
   2 -18  12   38.80   22.80
  -2  18  12   20.80   25.50
  -2  18  12    2.60    8.30
   2  18  12    6.50    5.40
   2  18  12   -7.90   82.89
  -2 -18  12   14.20    5.20
  -2 -18  12   21.40    9.00
  -2  18 -12   31.10   24.90
  -2  18 -12   13.10    5.90
  -2  18 -12   16.10    5.90
   2 -18 -12   32.70   27.60
   2 -18 -12   20.20    7.40
  -4 -18 -12   22.00    6.90
   4  18 -12   17.50    7.70
   4  18 -12   11.60    7.20
   4 -18  12   14.50    6.10
   4 -18  12  -53.29   68.69
  -4  18  12   -7.40   43.40
  -4  18  12   22.80    8.50
   4  18  12   24.10    7.40
  -4 -18  12   12.80    6.80
  -4 -18  12   16.40    7.60
  -4 -18  12   26.40    9.10
  -4  18 -12   -0.80   34.60
  -4  18 -12   21.90    7.80
   4 -18 -12   22.30    8.40
  -6 -18 -12    2.10    2.10
   6  18 -12    0.20    3.10
   6  18 -12    3.20    2.60
   6  18 -12    0.40    5.70
   6 -18  12    4.70    5.50
  -6  18  12    0.00    6.90
   6  18  12    2.10    1.90
  -6 -18  12    2.80    1.40
  -6  18 -12    1.60    6.80
  -6  18 -12    5.10    2.60
   6 -18 -12    7.10    3.80
   6 -18 -12    1.20   11.70
   8  18 -12    1.50    0.60
   8  18 -12    1.80    2.60
   8  18 -12    0.20    1.20
   8 -18  12    3.40    4.80
   8 -18  12    0.10    1.20
  -8  18  12    0.40    3.70
  -8 -18  12    1.80    2.80
  -8  18 -12    0.50    1.10
   8 -18 -12    0.00    5.40
   0  20  12   21.10   19.80
   0  20 -12   46.70   15.90
   0  20 -12   18.80   18.30
   0 -20 -12    2.40   12.40
   0 -20 -12    2.20   12.40
   2  20 -12   45.70   14.50
   2 -20  12   26.90   10.80
   2 -20  12   12.10    4.60
  -2  20  12   13.10    5.50
  -2  20  12    2.10   19.30
  -2  20  12    3.70    8.50
   2  20  12    5.20    8.40
   2  20  12   10.30   65.09
  -2 -20  12   18.30    6.50
  -2 -20  12   28.40    9.80
  -2  20 -12   14.80    6.20
  -2  20 -12   16.40   18.90
  -2  20 -12    7.20   10.30
  -2  20 -12   11.90    4.40
   2 -20 -12    6.60    4.80
   2 -20 -12    7.90    4.10
   2 -20 -12   14.90   19.80
  -4 -20 -12    5.80    3.30
   4  20 -12    3.90    5.10
   4  20 -12    3.50    5.10
   4 -20  12    5.70    5.30
   4 -20  12   15.30    5.60
  -4  20  12    3.10    3.40
  -4  20  12    6.30   22.40
   4  20  12   10.80    5.00
  -4 -20  12    0.70    4.30
  -4 -20  12   10.60    3.90
  -4  20 -12    4.20    2.80
  -4  20 -12    4.80    2.20
   4 -20 -12   -1.50   27.20
  -6 -20 -12    4.20    1.90
   6  20 -12    4.70    2.90
   6  20 -12   11.70    4.50
   6 -20  12   22.50    7.80
   6 -20  12    6.60    4.90
  -6  20  12    0.10    5.60
  -6 -20  12   23.90    8.10
  -6 -20  12    6.40    3.40
  -6  20 -12   12.40    4.50
  -6  20 -12    7.70    4.70
   6 -20 -12    5.20    3.20
   8  20 -12    2.70    1.10
   8  20 -12    3.70    2.50
   8 -20  12    2.80    1.40
   8 -20  12    4.80    3.60
  -8 -20  12    4.60    1.60
  -8  20 -12    3.00    1.40
  -8  20 -12    2.80    3.40
   8 -20 -12   -1.00    5.50
   0  22  12   10.20    4.40
   0  22  12   -3.70   17.40
   0  22  12   19.00   15.40
   0 -22  12   -0.60    6.40
   0 -22  12   15.80   14.90
   0  22 -12    8.20    3.30
   0  22 -12   13.30   15.20
  -2 -22 -12   -0.40    9.40
   2  22 -12    5.20    5.70
   2  22 -12    5.70    2.50
   2 -22  12    1.80    4.20
   2 -22  12   -4.70   10.20
   2 -22  12    8.90    4.90
  -2  22  12    1.60    3.00
  -2  22  12   -2.40   13.60
  -2  22  12    7.10    6.40
   2  22  12   -0.70   24.60
   2  22  12   -0.30    7.60
  -2  22 -12    1.00    3.00
  -2  22 -12    0.70   13.00
  -2  22 -12    1.40    1.60
   2 -22 -12   10.90    5.30
   4  22 -12    1.60    1.20
   4  22 -12    3.50    4.80
   4 -22  12    5.50    2.80
   4 -22  12  -16.00   14.00
  -4  22  12    4.10    3.20
  -4  22  12   -6.30   15.20
   4  22  12    3.70    3.60
  -4 -22  12    4.40    3.90
  -4 -22  12    1.80    2.40
  -4  22 -12   11.30    4.80
  -4  22 -12    3.60   13.40
  -4  22 -12    0.60    1.20
  -4  22 -12    3.90    4.00
  -6 -22 -12    0.90    1.70
   6  22 -12    4.40    2.40
   6  22 -12    1.00    1.80
   6  22 -12    0.50    0.80
   6 -22  12   -0.80    3.30
   6  22  12    1.60    2.00
  -6 -22  12    2.90    2.20
  -6 -22  12    1.10    0.70
  -6 -22  12    1.30    2.10
  -6  22 -12   -0.20    3.10
  -6  22 -12    0.00    0.90
   6 -22 -12    0.80    2.10
   6 -22 -12   -0.80   19.70
   0  24  12    2.60    2.40
   0  24  12   -4.10    8.00
   0  24  12   14.00   12.70
   0 -24  12    3.60   11.40
   0  24 -12   -4.10   12.10
   0 -24 -12    0.50    4.30
   0 -24 -12    2.70    2.60
  -2 -24 -12    0.50    5.30
   2  24 -12    5.30    4.80
   2 -24  12    0.60    3.10
   2 -24  12    4.90    9.00
  -2  24  12   11.80    4.60
  -2  24  12    8.80   12.30
   2  24  12   -2.50   13.10
  -2 -24  12   -0.20    3.30
  -2 -24  12    3.60    4.70
  -2  24 -12    0.20    2.90
  -2  24 -12   -0.60    3.30
   2 -24 -12   -0.40    2.50
   2 -24 -12    1.90   11.90
   2 -24 -12    5.10    2.70
   4  24 -12    1.90    3.80
   4 -24  12    0.80    2.70
   4  24  12   -2.00    5.40
  -4 -24  12    4.60    2.40
  -4 -24  12    2.80    3.10
  -4 -24  12    2.70    4.80
  -4  24 -12  -15.80   14.00
  -4  24 -12    1.70    1.50
   4 -24 -12    4.10    2.90
   0 -26  12    1.10    2.80
   0 -26  12   17.40   13.20
   0  26 -12    4.90    3.40
   0  26 -12   -5.20   10.30
   0 -26 -12    1.80    2.70
   0 -26 -12    4.20    2.10
  -1  -1 -13  115.59   34.10
   1   1 -13  138.29   38.30
   1  -1  13  112.79   31.70
  -1   1  13  135.59   37.70
  -1  -1  13  150.78   41.70
  -1   1 -13  110.39   30.60
  -3   1  13 1208.18  328.17
  -3   1  13 1097.19  298.27
   5   1 -13  316.67   86.49
  -5   1  13  281.27   76.99
  -5   1  13  182.68   40.30
  -5  -1  13  260.27   71.29
  -5  -1  13  348.57  134.09
   5  -1 -13  202.18   44.60
   5  -1 -13  324.67  124.99
   5  -1 -13  196.48   53.99
   7   1 -13  257.87   74.19
  -7   1  13  257.67   55.99
  -7  -1  13  230.58   66.39
   7  -1 -13  334.07   72.39
   7  -1 -13  290.87   83.59
   7  -1 -13   62.79   20.80
   9   1 -13    8.30   26.70
   9   1 -13   16.10    8.00
  -9   1  13   -0.20    5.80
  -9   1  13   33.40    9.00
  -9  -1  13    5.10    6.90
  -9  -1  13   12.90    6.10
  -9  -1  13   18.60   13.30
   9  -1 -13   -0.50   28.20
 -11  -1 -13    1.00    6.60
 -11  -1  13    3.50    2.00
 -11  -1  13    2.30    5.00
  11  -1 -13    8.80    3.30
 -13  -1 -13    9.40    4.60
  13   1 -13   13.00    4.20
  13   1 -13    8.60    5.10
 -13   1  13   15.40    5.10
  13   1  13   12.20    3.40
 -13  -1  13   15.60    5.10
  13  -1 -13   30.50    9.60
  13  -1 -13    4.50    3.20
  -1   3 -13   11.10    5.50
   1  -3 -13   20.30    9.00
   1  -3 -13   39.80   23.20
   3   3 -13  211.58   81.79
  -3   3  13  133.89   30.00
  -3   3  13  123.89   34.60
  -3  -3  13  362.96  139.79
  -3   3 -13   82.39   23.80
   3  -3 -13  145.19   40.20
   3  -3 -13  141.79   39.40
   3  -3 -13  100.89   23.10
   5   3 -13   31.20   10.10
  -5   3  13   25.90    8.10
  -5   3  13   10.60    6.60
  -5  -3  13   40.20   16.90
  -5  -3  13   22.40    7.70
   5  -3 -13   17.40    7.30
   5  -3 -13   34.00   11.10
   7   3 -13   84.49   23.60
  -7   3  13   73.99   21.90
  -7   3  13   76.59   29.70
   7   3  13   69.49   15.40
  -7  -3  13   80.99   22.60
  -7  -3  13   68.89   20.90
   7  -3 -13   66.39   36.80
   7  -3 -13   79.59   31.30
  -9   3  13   11.70    4.30
   9  -3 -13   12.90    6.30
  11   3 -13    3.50    1.90
  11   3 -13   -5.20   11.00
 -11   3  13    0.40    3.00
  11  -3 -13    0.20    1.60
  11  -3 -13    1.50    3.60
 -13  -3 -13    0.70    2.10
  13   3 -13    0.20    1.00
  13  -3  13   -0.40    4.70
 -13   3  13    0.00    2.10
  13  -3 -13    0.40    0.90
  13  -3 -13    1.50    2.90
  -1   5  13   45.60   11.10
  -1   5  13   11.40   16.40
  -1   5  13  172.78   75.79
  -1   5  13   56.59   17.10
   1  -5 -13   61.09   21.10
   1  -5 -13   35.60   12.20
   3   5 -13   90.99   35.70
  -3   5  13  207.98   57.09
  -3  -5  13   78.69   31.00
  -3   5 -13  178.28   48.60
   3  -5 -13  130.69   36.50
   3  -5 -13   68.69   20.20
  -5   5  13  226.38   61.99
  -5   5  13  268.77   88.89
   5   5  13  249.28   53.79
   5  -5 -13  285.57   94.39
   5  -5 -13  138.89   40.70
   5  -5 -13  233.38   63.89
   7   5 -13  716.53  236.68
  -7   5  13    5.30   16.00
   7  -5 -13  220.28   84.69
   7  -5 -13    8.40   33.20
   9   5 -13  137.19   38.10
   9   5 -13  176.58   51.19
   9  -5  13  123.59   43.90
   9   5  13  131.89   28.70
  -9  -5  13  180.68   49.99
   9  -5 -13  205.78   59.19
 -11  -5 -13   25.20    6.10
  11   5 -13   26.40    8.40
  11   5 -13   -4.50   11.20
  11  -5  13    8.00    8.30
 -11   5  13   19.60    5.30
 -11   5  13   36.80   11.60
  11   5  13   18.20    5.20
 -11  -5  13   12.30    9.10
 -11   5 -13   18.70    6.80
 -13  -5 -13   17.60    4.30
  13   5 -13    1.80    1.20
 -13  -5  13    2.30    1.60
 -13   5 -13    0.30    6.30
  13  -5 -13    1.00    1.10
   1  -7  13   75.29   34.90
  -1   7  13   -4.20   19.10
  -1   7  13   26.00    9.60
   1  -7 -13   -0.80   13.00
   1  -7 -13   65.59   33.30
   1  -7 -13   20.80    9.00
   3   7 -13   51.69   20.70
  -3   7  13   72.59   22.20
  -3   7  13   44.30   14.40
  -3   7  13   -2.20   25.40
  -3  -7  13   57.49   23.00
   3  -7 -13   57.89   25.50
   3  -7 -13  110.19   31.90
   5   7 -13  122.59   37.60
   5   7 -13   98.29   29.20
  -5   7  13   78.39   22.00
  -5  -7  13   96.39   28.60
   5  -7 -13  102.69   34.20
   7  -7  13    2.50    9.60
  -7   7  13   31.60    9.90
  -7  -7  13    2.60   11.00
  -7  -7  13   12.80    4.80
  -7  -7  13    9.50    7.40
  -7   7 -13   19.00    7.60
   7  -7 -13   25.20    8.40
   9   7 -13   14.20    4.80
   9   7 -13   15.50    7.30
   9  -7  13   37.70   16.40
  -9   7  13   17.80    8.20
  -9  -7  13   33.70   10.70
  -9  -7  13   28.20    8.50
   9  -7 -13   13.60    5.30
 -11  -7 -13    2.00    3.60
  11  -7  13   -2.30    8.90
 -11   7  13    0.50    1.60
  11   7  13    2.40    3.70
 -11  -7  13    2.30    1.60
 -11  -7  13   -1.10    6.70
 -11   7 -13    2.30    2.10
  11  -7 -13   -0.10    1.70
  11  -7 -13   11.60    4.40
  -1  -9 -13   23.70    8.40
   1   9 -13   94.29   36.80
   1  -9  13   15.90   15.40
  -1   9  13   37.70   26.50
   1   9  13   29.40    9.50
  -1   9 -13   52.09   25.30
   1  -9 -13   19.20    8.10
   1  -9 -13   34.10   23.20
   3  -9  13  385.86  130.99
  -3   9  13  379.76  114.09
  -3  -9  13  411.86  158.68
   3  -9 -13  484.45  160.48
   3  -9 -13  605.04  164.98
   3  -9 -13  430.46  129.29
   5   9 -13    4.70    4.30
   5   9 -13   -5.70    7.40
  -5   9  13    4.20   15.80
  -5   9  13   16.00    6.60
  -5   9  13   18.60    6.90
  -5  -9  13    8.20    5.30
  -5  -9  13    7.40    7.50
  -5   9 -13   11.40    6.50
   5  -9 -13    9.10   30.90
   5  -9 -13   35.70   11.20
   7   9 -13  119.19   39.60
   7   9 -13  129.59   37.70
  -7   9  13  125.49   34.50
  -7  -9  13  121.99   35.60
  -7  -9  13  159.08   53.19
  -7   9 -13  111.29   37.80
   7  -9 -13  126.29   34.80
   9   9 -13    1.10    5.20
   9   9 -13   12.00    4.10
  -9   9  13    6.20    2.90
  -9   9  13    4.00    3.80
  -9  -9  13    5.50    2.40
   9  -9 -13    5.10    2.70
   9  -9 -13    9.30    3.80
  11  -9  13    9.40    3.90
 -11   9  13    9.00    6.00
 -11   9  13    0.00    1.40
 -11  -9  13    0.40    1.10
 -11  -9  13    4.10    5.00
 -11   9 -13    1.40    7.40
  11  -9 -13    0.50    1.50
  -1 -11 -13  121.19   33.50
  -1 -11 -13  -15.50   22.60
   1  11 -13  127.09   49.30
  -1  11  13   43.40   25.40
   1  11  13    0.30   17.60
  -1 -11  13  132.69   51.39
  -1  11 -13   67.39   24.10
   1 -11 -13  130.69   36.80
   3  11 -13  456.45  175.68
   3 -11  13 1033.30  347.87
  -3  11  13  835.82  250.87
  -3  11  13 1262.77  343.47
  -3  11  13  257.67   90.59
  -3  11  13 1253.57  541.95
  -3 -11  13  685.03  206.08
  -3  11 -13 1090.59  367.06
   3 -11 -13  493.65  163.68
   3 -11 -13  772.02  231.58
   3 -11 -13 1781.52  767.22
   5  11 -13   62.29   19.30
  -5  11  13   92.99   26.10
  -5  11  13   51.69   17.70
  -5 -11  13   99.29   29.60
  -5 -11  13   35.80   12.40
  -5 -11  13   49.80   15.80
   5 -11 -13   49.80   17.20
   5 -11 -13   69.49   19.80
   7  11 -13  364.66  120.39
   7  11 -13  279.27   80.29
   7 -11  13  309.17   84.09
   7 -11  13  426.36  143.59
  -7  11  13  262.17   71.49
  -7 -11  13  603.74  199.18
  -7 -11  13  265.27   76.39
  -7  11 -13  338.07  113.99
   7 -11 -13  256.07   69.89
   9  11 -13   79.79   28.70
   9  11 -13   26.50    8.40
   9 -11  13   16.40    6.40
  -9  11  13   23.30    7.30
  -9  11  13   21.70    8.40
  -9  11  13   24.70    7.50
  -9 -11  13   23.30    6.90
  -9  11 -13   12.90   16.60
  -9  11 -13   20.30    7.50
   9 -11 -13   17.30    5.50
  11  11 -13    2.50    1.50
  11  11 -13    0.60    1.20
  11 -11  13   -2.10    6.10
 -11  11  13    5.50    2.30
 -11  11  13    0.30    2.70
 -11 -11  13    1.10    1.20
 -11 -11  13    0.80    2.10
 -11  11 -13    0.90    1.60
  11 -11 -13    1.90    2.70
  11 -11 -13    1.30    1.50
  -1 -13 -13    4.60    4.10
  -1 -13 -13  -10.80   20.90
   1  13 -13   11.60    6.80
   1 -13  13    7.20    4.80
  -1  13  13   12.70    8.40
  -1  13  13   -1.40   17.50
  -1  13  13  -18.70   47.20
   1  13  13    2.10    4.70
  -1 -13  13   11.30    6.70
  -1 -13  13    3.40    4.00
   1 -13 -13    1.70   21.60
   1 -13 -13    3.00   19.10
   1 -13 -13   10.60    8.30
  -3 -13 -13   24.80    7.80
   3 -13  13   16.70    6.80
   3 -13  13  428.46  190.28
  -3  13  13   17.60   16.20
   3  13  13   28.40    8.40
  -3 -13  13   19.80    7.40
  -3  13 -13   23.20    8.90
   3 -13 -13   14.50    7.80
   3 -13 -13   46.70   14.70
   5  13 -13    1.90    4.30
   5  13 -13    1.20    6.70
   5 -13  13    1.00    2.50
  -5  13  13    3.80    6.60
  -5 -13  13    1.60    2.70
  -5 -13  13   -0.90    6.60
  -5  13 -13    1.10    2.90
   5 -13 -13    8.40    4.40
   7  13 -13   41.90   14.30
   7  13 -13   58.49   17.90
   7 -13  13   40.80   14.20
   7 -13  13   23.00   18.80
  -7  13  13   52.19   15.10
  -7 -13  13   51.89   17.80
  -7  13 -13   44.00   15.20
   7 -13 -13   54.99   15.60
   9  13 -13    2.50    1.20
   9  13 -13    5.10    4.80
   9 -13  13    0.60    1.80
   9 -13  13    1.70    2.00
  -9  13  13    3.50    2.60
  -9  13  13    2.50    2.00
  -9 -13  13    2.00    6.20
  -9 -13  13    2.70    1.30
  -9  13 -13    2.90    1.90
  11  13 -13    3.80    1.40
  11 -13  13    0.20    1.10
  11 -13  13   -0.10    5.20
 -11  13  13    0.20    1.10
 -11  13  13    2.10    2.10
 -11 -13  13    1.00    1.30
 -11  13 -13   -1.60    5.60
 -11  13 -13    0.00    1.10
  11 -13 -13    0.60    1.90
   1  15 -13    7.10    3.90
   1 -15  13    5.20    4.00
  -1  15  13   -1.40   35.90
  -1 -15  13   15.90    6.20
  -1 -15  13   28.60   12.40
  -1  15 -13   10.90    4.90
  -1  15 -13    2.60   14.50
  -1  15 -13    8.00    4.80
   1 -15 -13   14.40   17.50
  -3 -15 -13   25.30    7.80
   3 -15  13   15.20    5.80
   3 -15  13    8.80   41.00
  -3  15  13   10.50    9.50
  -3  15  13  -47.00   41.20
  -3 -15  13   23.90   11.20
  -3 -15  13   21.00    9.40
  -3  15 -13  -21.40   34.80
   3 -15 -13   13.50    6.10
   3 -15 -13  -15.20   41.00
   3 -15 -13    9.70   27.50
   5  15 -13   29.20   12.80
   5  15 -13   45.40   14.90
   5  15 -13   56.39   17.30
   5 -15  13   35.70   12.40
  -5  15  13   97.99   29.40
  -5  15  13   48.90   16.70
  -5 -15  13   60.79   20.50
  -5 -15  13   34.50   11.70
  -5 -15  13   54.09   18.40
  -5 -15  13   60.59   18.50
  -5  15 -13   47.00   16.30
   5 -15 -13   45.90   15.80
   5 -15 -13  121.99   35.80
   7  15 -13   21.60    7.60
   7  15 -13   18.80    7.80
   7 -15  13   40.20   13.90
  -7  15  13   22.90    7.90
  -7  15 -13   32.40   17.80
  -7  15 -13   28.20    9.80
   7 -15 -13   29.00    9.50
   9  15 -13    3.80    1.40
   9 -15  13    2.10    1.90
   9 -15  13    3.50    5.90
  -9 -15  13    2.30    5.50
  -9 -15  13    3.40    1.40
  -9  15 -13    2.90    1.80
  -9  15 -13    6.90    2.10
   9 -15 -13    5.10    2.70
  -1 -17 -13    8.00    7.10
  -1 -17 -13  -14.80   22.00
   1  17 -13    4.30    5.20
   1  17 -13    0.30    2.50
   1 -17  13    6.50    3.90
   1 -17  13    7.40    3.40
   1 -17  13    4.30   14.90
  -1  17  13   13.20   18.30
  -1  17  13    3.60   13.20
   1  17  13   -3.90   14.70
   1  17  13    9.50    6.60
  -1 -17  13    4.60    2.60
  -1  17 -13    7.60    4.20
  -1  17 -13    6.10   15.10
  -1  17 -13    7.10    3.30
   1 -17 -13    4.50   17.50
   1 -17 -13   -6.90   17.70
  -3 -17 -13   15.00    5.50
   3  17 -13   11.60    4.80
   3  17 -13   23.60    9.40
   3 -17  13    5.00    2.60
   3 -17  13   47.00   37.70
  -3  17  13    8.60    8.20
  -3  17  13   40.10   36.50
  -3 -17  13    4.50    2.50
  -3 -17  13   13.80    9.80
  -3 -17  13   31.50   11.00
  -3  17 -13   16.00   32.10
  -3  17 -13    9.50    4.70
  -3  17 -13   11.20    4.40
   3 -17 -13   12.20    5.90
   3 -17 -13  -17.20   35.30
   3 -17 -13   21.50    8.80
  -5 -17 -13   14.50    4.80
   5  17 -13    3.10    5.40
   5  17 -13   10.20    4.50
   5  17 -13    7.40    5.00
   5 -17  13    6.10    3.00
  -5  17  13   11.70    5.20
  -5  17  13    0.20    9.40
  -5 -17  13    9.40    4.40
  -5 -17  13    7.90    3.40
  -5 -17  13   12.90    6.20
  -5  17 -13    5.60   13.50
   5 -17 -13    8.00    4.40
   7  17 -13   -1.10    3.70
   7  17 -13    5.30    2.80
   7 -17  13    2.40    1.90
   7 -17  13    4.50    6.20
  -7  17  13    1.00    6.00
  -7 -17  13    0.90    1.20
  -7 -17  13    1.20    2.50
  -7  17 -13    1.70    1.60
   9  17 -13    2.70    3.00
   9 -17  13    0.40    1.20
  -9  17  13    0.10    1.90
  -9 -17  13    1.00    0.80
  -9  17 -13    0.60    2.50
  -9  17 -13   -3.00    5.00
  -9  17 -13    1.40    1.20
   9 -17 -13   -0.10    1.90
  -1 -19 -13    4.10   29.40
   1  19 -13    2.80    2.00
   1 -19  13    3.20    3.80
   1 -19  13    1.60    1.90
   1 -19  13    7.50   14.30
  -1  19  13    3.80    3.60
  -1  19  13   -3.20   28.70
  -1  19  13   25.10   19.90
   1  19  13    5.30    9.40
   1  19  13    6.60   70.79
   1  19  13   17.10   17.80
  -1 -19  13    3.70    2.10
  -1  19 -13    2.50    3.30
  -1  19 -13    1.40    1.90
   1 -19 -13   29.80   22.00
   1 -19 -13   -3.30   13.30
  -3 -19 -13    6.30    4.00
   3  19 -13   12.50    7.00
   3  19 -13    1.00    7.50
   3 -19  13    3.20   10.30
   3 -19  13    8.90    3.70
   3 -19  13   19.00    7.70
  -3  19  13   16.30   30.80
   3  19  13   19.60    7.30
  -3 -19  13    7.20    7.60
  -3 -19  13   16.00    7.30
  -3 -19  13   12.80    4.60
  -3  19 -13   16.80    7.00
  -3  19 -13   14.30    5.30
   3 -19 -13    6.20    4.90
  -5 -19 -13    2.40    2.20
   5  19 -13    3.80    2.70
   5  19 -13    1.80    1.30
   5 -19  13    6.40    2.70
  -5  19  13    0.80    2.70
  -5 -19  13   10.00    4.90
  -5 -19  13    3.80    1.70
  -5  19 -13    4.80    2.40
   5 -19 -13    2.80    3.10
   5 -19 -13   -8.20   28.70
   7  19 -13    5.40    2.80
   7  19 -13   10.20    4.00
   7 -19  13    2.30    4.60
  -7  19  13    5.10    5.00
  -7 -19  13    3.40    1.50
  -7 -19  13    7.70    3.50
  -7  19 -13    3.30    4.90
  -7  19 -13    6.10    2.50
   7 -19 -13    4.40    9.40
   9  19 -13    0.90    1.20
   9  19 -13    0.60    0.40
   9 -19  13   -1.70    3.40
  -9 -19  13    0.40    2.60
  -9 -19  13    0.20    0.50
  -9  19 -13    1.60    4.00
  -9  19 -13    1.50    1.00
   9 -19 -13    1.30    2.60
  -1 -21 -13   26.20   19.10
  -1 -21 -13    0.50    9.40
   1  21 -13    9.00    3.60
   1 -21  13   11.30    5.70
   1 -21  13   25.40   16.60
  -1  21  13    6.40    3.40
  -1  21  13    7.70   15.20
  -1  21  13    0.20   14.30
   1  21  13    8.10    9.40
  -1 -21  13   11.40    4.10
  -1  21 -13   15.50    7.00
   1 -21 -13   31.20   12.90
   1 -21 -13  -15.20   17.60
   1 -21 -13   12.70    4.70
   3  21 -13   68.39   20.40
   3  21 -13   71.19   24.10
   3 -21  13   87.79   29.70
   3 -21  13   71.09   27.50
  -3  21  13   63.89   21.70
   3  21  13   58.99   16.90
  -3 -21  13   77.19   22.80
  -3 -21  13   41.40   14.30
  -3 -21  13   59.29   20.00
  -3  21 -13   71.39   27.60
  -3  21 -13   48.10   13.60
   3 -21 -13   55.59   18.00
  -5 -21 -13   10.40    3.70
   5  21 -13   23.30    8.00
   5  21 -13    5.90    3.00
   5  21 -13   18.20    6.30
   5 -21  13    7.50    3.30
   5 -21  13   15.80    5.60
   5 -21  13    6.70    4.50
  -5  21  13   -2.90   15.70
  -5  21  13   10.90    4.50
   5  21  13    6.60    3.20
  -5 -21  13   12.60    4.30
  -5 -21  13   12.00    4.70
  -5 -21  13    9.80    4.70
  -5 -21  13    5.40    5.50
   5 -21 -13    8.20    3.80
  -7 -21 -13   38.50   10.60
   7  21 -13   31.60    9.80
   7  21 -13   39.90   13.50
   7 -21  13   18.20    6.30
   7  21  13   29.40    8.20
  -7 -21  13   34.00   10.60
  -7 -21  13   37.50   11.90
  -7 -21  13   22.30    7.60
  -7  21 -13   16.10    5.60
   7 -21 -13   14.40    8.00
  -1 -23 -13   -1.30    8.80
   1  23 -13    1.50    1.20
   1 -23  13    1.50    3.30
   1 -23  13  -13.70   11.70
  -1  23  13  -11.50   13.00
  -1  23  13    0.20    1.90
  -1  23  13    0.50    7.00
   1  23  13   -2.40   14.70
   1  23  13   -0.10    8.40
  -1 -23  13    2.20    5.10
  -1  23 -13    2.90    3.30
  -1  23 -13    0.80    1.10
  -1  23 -13   -1.20    4.20
   1 -23 -13    1.20    4.10
   1 -23 -13    3.10    2.20
  -3 -23 -13    0.30    7.00
   3  23 -13    0.00    4.10
   3  23 -13    1.30    1.10
   3 -23  13    1.50    1.10
   3 -23  13    2.30    3.70
   3 -23  13    6.00   10.80
   3 -23  13    1.10    1.90
  -3  23  13    1.10    3.30
  -3  23  13   -7.80   12.80
  -3  23  13    0.90    2.90
   3  23  13   -2.10   18.20
   3  23  13    1.10    5.30
  -3 -23  13    0.70    4.50
  -3 -23  13   -0.20    4.90
  -3  23 -13  -14.40   14.90
  -3  23 -13    1.80    1.20
   3 -23 -13    0.40    4.20
  -5 -23 -13    2.80    2.30
   5  23 -13    1.20    2.40
   5  23 -13    1.70    1.00
   5  23 -13    2.20    1.90
   5 -23  13    2.00    1.10
   5  23  13    3.60    3.20
  -5 -23  13    1.70    1.90
  -5 -23  13    4.20    4.50
  -5 -23  13    1.60    2.40
  -5  23 -13    2.70    1.70
  -5  23 -13    8.50   13.50
  -5  23 -13    3.60    1.60
  -5  23 -13    1.90    3.20
   5 -23 -13    0.90    2.20
   5 -23 -13  -13.60   15.60
  -1 -25 -13   -0.70    4.40
   1  25 -13    2.90   12.20
   1 -25  13    2.50    9.00
  -1  25  13    7.80   11.80
  -1 -25  13    0.80    3.20
  -1 -25  13   -0.50    4.40
  -1  25 -13  -19.20   13.50
   1 -25 -13    0.30    2.30
   1 -25 -13  -19.80   15.60
   1 -25 -13    1.00    1.30
  -3 -25 -13   -1.10    4.90
  -3 -25 -13   -0.20    3.60
   3  25 -13    1.00    3.20
   3  25 -13    3.40    4.30
   3 -25  13   -5.70    9.40
  -3 -25  13   -1.10    4.00
  -3 -25  13    2.70    4.10
  -3  25 -13    0.40    1.70
  -3  25 -13    0.40    2.80
   3 -25 -13    1.30    2.00
   3 -25 -13    2.10   10.10
   3 -25 -13    0.50    3.60
   0   0  14 1389.76  377.36
   0   0 -14 1118.99  303.97
   0   0 -14 1596.04  685.03
  -2   0  14  129.49   36.10
   2   0 -14  109.69   30.50
  -4   0  14    6.30    4.10
  -4   0  14    9.90    5.50
   4   0 -14    9.90    4.50
   4   0 -14   15.50    7.20
  -6   0  14  867.31  235.78
  -6   0  14  897.81  345.27
   6   0 -14  916.01  303.97
   6   0 -14  741.83  201.68
   6   0 -14  692.63  266.37
  -8   0  14   42.40   13.40
   8   0 -14   15.50    7.60
   8   0 -14   43.10   13.40
 -10   0  14   80.99   18.20
  10   0 -14   81.29   18.80
  10   0 -14   -1.40   22.40
 -12   0  14    3.50    1.70
 -12   0  14    5.70    4.70
  12   0 -14    2.90    4.70
   0   2  14  155.78   44.40
   0   2  14  110.29   49.10
   0  -2  14  249.58   68.19
   0   2 -14  143.99   39.60
   0  -2 -14  119.49   33.40
   0  -2 -14  100.79   44.70
  -2   2  14    6.60    6.50
  -2   2 -14   10.20    5.30
  -4   2  14   21.20    8.70
  -4   2  14   45.20   14.00
  -4  -2  14   18.50    7.80
  -4  -2  14   29.50   12.00
   4  -2 -14   74.99   21.40
   4  -2 -14   17.30   10.60
   6   2 -14   13.80    5.70
   6   2 -14   19.80    9.90
  -6   2  14   19.40    6.80
  -6   2  14   30.70    9.30
  -6   2  14   22.70    9.30
  -6  -2  14   11.50    4.40
  -6  -2  14   15.30    6.70
  -6  -2  14   10.10    6.30
   6  -2 -14   23.10    8.00
   6  -2 -14   30.70   13.20
   6  -2 -14   41.40   12.40
   8   2 -14    2.60    5.20
  -8   2  14    6.70    5.40
   8  -2 -14    1.70    6.00
   8  -2 -14    4.20   25.80
 -10  -2 -14   -4.10    6.90
  10   2 -14    6.80   20.40
  10   2 -14    3.10    5.80
  10   2  14    0.70    2.80
 -10  -2  14    5.70   11.10
  10  -2 -14    3.30    4.60
  12   2 -14    2.30    1.40
  12   2 -14    3.20    5.60
 -12   2  14    1.20    1.30
 -12   2  14    5.50    2.80
  12   2  14    5.00    2.50
 -12  -2  14    0.70    1.20
 -12  -2  14    7.80    4.40
  12  -2 -14    0.50    1.20
  12  -2 -14    9.30    3.80
   0   4  14  112.69   24.80
   0   4  14  175.18   76.39
   0  -4 -14  118.79   53.09
  -2  -4 -14  295.47   63.69
   2  -4  14  287.37   78.29
  -2   4  14  230.08   63.09
  -2   4 -14  317.67   86.49
   2  -4 -14  230.98   63.29
   2  -4 -14  246.48   67.59
   2  -4 -14  299.57   64.69
   4   4 -14  227.48   68.59
   4   4 -14  341.57  131.59
  -4   4  14  315.27   68.19
  -4   4  14  293.07   79.99
  -4   4  14  273.77   74.99
   4   4  14  247.58   53.19
  -4  -4  14  325.77  125.39
   4  -4 -14  186.38   51.39
   4  -4 -14  257.87   55.89
   6   4 -14   37.10   12.40
   6   4 -14   25.30    8.10
  -6   4  14   14.60    6.00
  -6   4  14   20.40    7.20
  -6  -4  14   20.70    8.80
  -6  -4  14   40.60   13.60
  -6  -4  14   15.50    5.70
   6  -4 -14   27.30    9.50
   6  -4 -14    8.20   10.70
   6  -4 -14   51.59   15.20
   6  -4 -14   34.50    9.80
  -8  -4 -14   25.70    6.70
   8   4 -14   10.40    4.90
  -8   4  14   11.40    5.20
  -8   4  14   -2.90   15.80
  -8  -4  14    9.70    6.70
   8  -4 -14   16.30    6.90
   8  -4 -14   10.60    6.10
   8  -4 -14   21.40    7.60
 -10  -4 -14    7.40    3.40
  10   4 -14    0.20    6.50
  10   4 -14   -0.30    5.00
 -10   4  14    5.40    4.00
 -10   4  14    1.80    1.80
 -10   4  14    1.50    4.60
 -10  -4  14    5.20    7.90
 -10  -4  14    2.00    1.90
  10  -4 -14    3.60    4.60
 -12  -4 -14    8.30    3.10
  12   4 -14    0.10    1.10
  12   4 -14    0.90    9.60
  12  -4  14   -0.20    5.60
 -12   4  14    1.30    2.80
  12   4  14    1.10    2.60
  12  -4 -14    0.50    1.20
  12  -4 -14    3.10    2.90
   0  -6 -14   13.10   16.20
   2   6 -14   60.99   24.50
  -2   6  14   53.99   18.40
  -2  -6  14   47.50   19.00
   2  -6 -14   62.99   18.60
   2  -6 -14   90.79   25.70
   4   6 -14   17.80    9.00
   4  -6  14    8.10    3.70
  -4   6  14   67.89   16.30
  -4   6  14   -1.70   23.20
  -4  -6  14   17.10    9.20
  -4   6 -14    5.50    2.40
   4  -6 -14   49.00   16.20
   4  -6 -14   15.90   12.90
   4  -6 -14   41.40   11.60
   4  -6 -14   17.80    6.90
   6   6 -14  118.99   39.30
   6   6 -14   87.59   26.00
  -6   6  14  140.69   46.50
  -6   6  14  122.79   33.90
  -6  -6  14  111.49   36.90
  -6  -6  14   89.79   26.60
   6  -6 -14  128.29   35.40
   8   6 -14   56.69   17.10
   8   6 -14    2.20   14.00
  -8   6  14   24.50    9.70
   8   6  14   19.30    5.90
  -8  -6  14   49.40   15.40
   8  -6 -14   27.40   10.80
   8  -6 -14   41.70   12.40
 -10  -6 -14   11.70    4.00
  10   6 -14   10.50    5.80
  10  -6  14    2.70    8.40
 -10  -6  14    7.90    6.90
 -10  -6  14    2.30    1.80
 -10   6 -14    2.60    2.70
  10  -6 -14    0.60    1.70
  10  -6 -14    4.00    3.90
  12   6 -14    0.20    8.40
  12   6 -14    0.60    1.00
  12  -6  14   -0.80    4.70
 -12   6  14    1.30    1.20
  12   6  14    5.70    2.70
 -12  -6  14    0.20    1.00
 -12  -6  14    0.10    7.50
 -12   6 -14    0.30    1.40
  12  -6 -14    6.70    2.50
   0   8  14    3.90   16.60
   0  -8 -14    7.20    5.50
   0  -8 -14   19.10   16.30
   2   8 -14  109.19   42.40
  -2   8  14   23.10   15.30
  -2   8  14    8.40   33.80
  -2  -8  14   70.49   27.60
   2  -8 -14   55.99   19.00
   2  -8 -14   43.30   13.30
   4   8 -14    4.70    7.40
   4   8 -14   13.70    9.00
  -4   8  14    4.80    5.50
  -4   8  14   -7.00   24.70
  -4  -8  14    4.70    6.70
  -4  -8  14    1.90    6.50
   4  -8 -14    4.90    5.30
   6  -8  14    5.20    8.60
  -6   8  14   11.80    5.30
  -6   8  14   32.60   11.20
  -6   8  14   11.00   14.90
  -6  -8  14   18.60    8.30
  -6  -8  14   28.30    9.70
   6  -8 -14  -13.60   29.40
   6  -8 -14    9.10    4.70
   8   8 -14   10.70    4.10
   8   8 -14   18.30    7.80
  -8   8  14    8.60    3.70
  -8   8  14    6.50    6.10
  -8  -8  14    3.10   21.00
  -8  -8  14    1.90    3.00
  -8  -8  14   24.10    9.00
  -8   8 -14    2.80    3.10
   8  -8 -14    8.30    4.70
  10   8 -14    1.10    2.00
  10  -8  14    1.10    4.60
 -10   8  14    2.20    5.30
  10   8  14    1.80    3.30
 -10  -8  14    0.50    1.30
 -10  -8  14    2.20    3.00
 -10   8 -14    1.00    2.10
  10  -8 -14    0.70    3.70
  10  -8 -14    3.40    3.30
  12   8 -14   -1.10    3.60
  12  -8  14    3.10    5.90
 -12   8  14   -0.60    4.30
 -12   8  14    1.80    1.30
 -12  -8  14    5.50    2.10
 -12  -8  14    0.20    5.90
  12  -8 -14    1.30    1.30
  12  -8 -14    2.30    2.90
   0  10  14  436.76  188.38
   0 -10  14  438.36  168.68
   0 -10 -14  414.76  112.99
   0 -10 -14  489.05  210.78
   2  10 -14   57.79   22.90
  -2  10  14    9.40   15.10
  -2 -10  14   58.39   23.00
  -2  10 -14   68.79   37.80
   2 -10 -14  119.39   33.90
   2 -10 -14   22.00   31.90
   4 -10  14  334.37  113.29
  -4  10  14  310.07   84.99
  -4  10 -14  240.98   81.59
   4 -10 -14  228.38   75.79
   4 -10 -14  257.37   70.39
   6  10 -14   87.29   29.00
   6  10 -14  118.99   34.90
   6 -10  14  141.69   48.40
  -6  10  14  155.18   42.60
  -6  10  14  106.69   35.40
  -6 -10  14  113.39   33.20
  -6 -10  14   96.69   32.10
  -6  10 -14  130.49   44.40
   6 -10 -14   -4.70   30.20
   6 -10 -14  128.49   35.40
   8  10 -14    7.50    5.30
   8  10 -14    7.00    5.80
  -8 -10  14    4.20   13.90
   8 -10 -14    4.40    4.10
  10  10 -14   17.50    5.10
  10  10 -14   19.10    6.10
  10 -10  14   16.10    6.20
  10 -10  14   -1.70    8.70
 -10  10  14   20.10    6.50
 -10  10  14   14.80    5.00
 -10 -10  14   18.40    5.60
  10 -10 -14   10.10    4.50
  10 -10 -14   14.80    5.00
  12  10 -14    1.60    2.60
  12  10 -14    0.70    1.00
  12 -10  14    1.40    1.50
 -12  10  14    1.10    1.20
 -12  10 -14    0.30    6.70
 -12  10 -14    1.00    1.20
  12 -10 -14    0.90    1.10
   0  12  14   39.20   12.30
   0  12  14   35.90   21.50
   0 -12  14   59.99   21.20
   0 -12  14   -7.60   23.40
   0  12 -14   41.50   16.80
   0 -12 -14   66.49   18.90
   0 -12 -14   56.19   29.80
  -2 -12 -14   15.20    5.60
   2  12 -14    4.00    5.70
   2 -12  14    0.00    7.00
  -2  12  14   16.80    9.20
  -2  12  14    5.50   36.40
  -2 -12  14    7.00    6.10
  -2  12 -14   46.00   29.50
   2 -12 -14   -2.30   18.20
   2 -12 -14   16.80    9.70
  -4  12  14   23.80   17.20
  -4  12  14    2.30    8.50
  -4 -12  14    2.70    6.60
  -4 -12  14    0.90    6.10
  -4  12 -14   52.29   18.30
   4 -12 -14    2.60    4.60
   4 -12 -14   -2.40    7.90
   6  12 -14   35.90   12.20
   6  12 -14   47.00   15.80
   6  12 -14   30.30   10.40
   6 -12  14   23.80    8.80
  -6  12  14   58.09   19.60
  -6  12  14   13.20    5.70
  -6 -12  14   34.50   11.80
  -6 -12  14   27.60   10.10
   6 -12 -14   21.50    7.20
   8  12 -14    2.40    5.20
   8 -12  14    1.40    3.00
  -8  12  14    2.20    2.70
  -8 -12  14    4.50    7.10
  -8  12 -14    1.10    3.00
   8 -12 -14    2.60    3.30
  10  12 -14    2.50    1.20
  10  12 -14    2.00    4.50
  10 -12  14    1.80    1.70
 -10  12  14    2.80    1.30
 -10  12  14    4.90    2.60
 -10 -12  14    1.80    1.40
 -10 -12  14    2.60    1.20
 -10  12 -14   -2.30    7.10
 -10  12 -14    2.10    1.90
  10 -12 -14   14.30    4.70
  10 -12 -14    4.20    2.60
  10 -12 -14    1.20    1.40
   0 -14  14   33.50   13.50
   0 -14  14    9.20   21.80
   0  14 -14   30.80   12.90
   0  14 -14   32.60   12.40
   0  14 -14   11.80   17.30
   0 -14 -14   47.40   14.10
   0 -14 -14   62.59   32.80
  -2 -14 -14   14.20    5.20
   2  14 -14   14.10    7.80
   2  14 -14   16.60    8.20
   2 -14  14    9.90    4.70
   2 -14  14   74.39   38.90
  -2  14  14    9.40    4.20
  -2  14  14   -4.70   33.60
  -2  14  14    9.10   12.10
   2  14  14   14.00    5.60
  -2 -14  14   17.10    8.30
   2 -14 -14   -1.50   12.10
   2 -14 -14   17.80   31.60
   4  14 -14   28.70   11.10
   4 -14  14   17.00    6.60
  -4 -14  14   22.50    9.40
  -4  14 -14   21.10    8.10
   4 -14 -14   16.50   11.70
   4 -14 -14    9.20   29.90
   6  14 -14   42.50   13.50
   6  14 -14   17.00    6.30
   6  14 -14   35.20   11.50
  -6  14  14   46.40   14.20
  -6 -14  14   33.10   11.40
  -6  14 -14   65.29   22.40
   6 -14 -14   48.80   14.70
   8  14 -14   20.20    7.50
   8 -14  14   -1.90   11.30
   8 -14  14    0.40   10.30
   8 -14  14   29.90   10.50
  -8  14  14   15.50    5.30
  -8  14 -14   -4.80   11.60
  -8  14 -14   10.90    3.50
  10  14 -14   10.40    3.40
  10 -14  14   14.80    5.30
 -10  14  14   11.60    3.80
 -10  14  14   17.30    5.20
 -10 -14  14    1.60    4.30
 -10  14 -14   14.20    5.10
  10 -14 -14    7.80    2.90
   0  16  14  100.29   28.20
   0  16  14   -5.60   67.69
   0 -16  14   64.69   25.30
   0  16 -14   74.89   25.50
   0 -16 -14   -5.20   27.00
   0 -16 -14  118.89   33.70
  -2 -16 -14   35.70   10.60
   2  16 -14   65.49   25.70
   2 -16  14   37.80   14.90
   2 -16  14   30.70   10.80
   2 -16  14   58.69   30.70
  -2  16  14   16.30   13.80
  -2  16  14  131.59   65.29
  -2 -16  14   32.70   11.60
  -2  16 -14  109.29   53.89
  -2  16 -14   33.40   13.40
  -2  16 -14   39.30   13.70
   2 -16 -14   23.80    7.80
   2 -16 -14   24.60   25.40
   2 -16 -14  124.89   61.49
  -4 -16 -14  103.29   28.40
   4  16 -14  115.99   40.00
   4  16 -14   92.49   27.50
   4 -16  14   93.99   31.90
  -4  16  14   14.60   54.89
  -4  16  14   94.59   31.80
   4  16  14   63.59   17.70
  -4 -16  14   81.09   26.30
  -4 -16  14  102.09   30.00
  -4  16 -14  125.89   42.60
   4 -16 -14   84.19   28.30
   4 -16 -14   11.20   55.99
   6  16 -14    0.00    5.60
   6 -16  14    2.40    2.20
   6 -16  14    4.50   11.90
  -6  16  14    4.80    3.50
  -6 -16  14    1.60    2.50
  -6 -16  14    8.90    4.40
  -6 -16  14    8.70    3.50
  -6  16 -14    1.10    2.40
   6 -16 -14    9.10    9.00
   8  16 -14    1.00    2.50
   8 -16  14    0.20    1.40
  -8  16  14    0.40    2.50
  -8 -16  14   -0.60    2.90
  -8  16 -14    0.40    1.30
   8 -16 -14    0.30    2.70
  10  16 -14    1.50    0.70
  10 -16  14    0.60    4.10
 -10  16  14    2.00    1.40
 -10  16  14    3.30    1.60
 -10 -16  14    1.30    0.80
 -10  16 -14    1.20    1.00
 -10  16 -14    1.00    1.10
   0  18  14    1.10    9.00
   0  18  14  -16.60   77.99
   0  18  14   18.80   18.80
   0 -18  14    1.60    3.30
   0  18 -14    6.60    3.20
   0  18 -14    1.60    3.60
   0 -18 -14   -3.10   28.50
   0 -18 -14   23.90   19.60
  -2 -18 -14    8.90    4.80
   2 -18  14    3.00    2.80
   2 -18  14   23.30   17.80
   2 -18  14    1.90    2.00
  -2  18  14   -1.70   18.20
  -2  18  14    2.70   14.20
  -2  18  14   28.90   27.00
  -2 -18  14    3.10    2.20
  -2  18 -14   27.80   23.10
  -2  18 -14    2.70    2.10
   2 -18 -14    3.10    8.10
   2 -18 -14    0.90    2.80
   2 -18 -14   31.30   26.20
   2 -18 -14    4.60   19.70
  -4 -18 -14    4.00    2.70
   4  18 -14   12.80    5.10
   4  18 -14    7.70    6.20
   4 -18  14    4.40    2.40
   4 -18  14    9.30   51.89
  -4  18  14    6.80    4.30
   4  18  14    3.10    2.50
  -4 -18  14    3.80    6.80
  -4 -18  14    5.40    5.90
  -4  18 -14   -5.80   31.60
  -4  18 -14   11.40    4.40
   6  18 -14    4.00    3.00
   6  18 -14   11.60    4.60
   6 -18  14    0.50    1.50
  -6  18  14    7.20    3.60
  -6  18  14    3.00    6.50
   6  18  14    0.90    1.80
  -6 -18  14    2.80    2.50
  -6 -18  14    0.60    5.20
  -6 -18  14    0.80    1.30
  -6 -18  14    0.80    2.50
  -6  18 -14   -5.60    7.00
   8  18 -14   -1.20    3.50
   8  18 -14    1.50    1.80
   8 -18  14    1.20    1.20
   8 -18  14    2.30    4.50
  -8  18  14    0.50    3.30
  -8 -18  14    3.80    2.80
  -8 -18  14    0.50    4.90
   8 -18 -14    1.40    4.90
   0  20  14   43.30   41.80
   0  20  14   16.00   16.10
   0 -20  14   15.50    7.00
   0  20 -14   16.50    6.00
   0  20 -14   10.90   18.80
   0  20 -14   48.50   19.10
   0 -20 -14    2.10   16.20
   0 -20 -14   -0.50   10.20
   2  20 -14    1.70    1.60
   2 -20  14    5.90    2.60
  -2  20  14   -0.70    3.10
  -2  20  14  -21.40   19.80
  -2  20  14   -0.30    8.60
   2  20  14   13.00    5.70
   2  20  14    5.20   47.50
  -2 -20  14    1.90    1.40
  -2  20 -14    4.10    2.70
  -2  20 -14   24.90   18.30
  -2  20 -14    4.20    2.20
   2 -20 -14   -3.20   16.60
   2 -20 -14    4.90    2.90
  -4 -20 -14    2.60    2.50
   4  20 -14    2.00    1.40
   4 -20  14  -35.20   23.10
   4 -20  14    7.00    2.80
  -4  20  14   11.00    4.90
  -4  20  14   -2.80   16.50
  -4 -20  14    1.50    1.30
  -4 -20  14    0.10    4.60
  -4 -20  14    7.10    5.80
  -4  20 -14    2.40    1.70
  -4  20 -14   -1.80   17.10
  -4  20 -14    7.10    3.40
  -4  20 -14    0.40    6.40
   4 -20 -14   10.60    4.70
   4 -20 -14  -29.00   23.20
   4 -20 -14   -2.90    5.10
  -6 -20 -14    3.40    1.50
   6  20 -14   10.00    4.00
   6  20 -14    3.50    2.60
   6 -20  14    2.10    4.60
   6 -20  14    7.00    2.70
  -6  20  14    4.60    3.00
  -6  20  14    1.60    5.00
   6  20  14    5.40    2.00
  -6 -20  14    7.60    5.30
  -6 -20  14    6.80    2.50
  -6  20 -14    6.90    2.70
   8  20 -14    2.50    1.40
   8  20 -14    5.00    2.40
   8 -20  14    1.60    1.00
   8 -20  14    0.10    3.20
  -8 -20  14    4.00    5.00
  -8 -20  14    2.40    2.00
  -8 -20  14    0.90    0.70
  -8  20 -14    5.50    4.10
  -8  20 -14    5.20    2.00
   8 -20 -14    1.80    4.30
   0  22  14    1.10    8.90
   0  22  14   -1.80   20.90
   0  22  14   22.70   15.20
   0 -22  14    0.80    1.00
   0  22 -14    3.70    1.80
   0  22 -14    0.80   12.00
   0  22 -14    0.10    3.30
   0 -22 -14   -1.00    6.80
   0 -22 -14    0.20    9.00
  -2 -22 -14    0.80    8.90
   2  22 -14    7.50    2.90
   2 -22  14   -2.60    4.30
   2 -22  14    2.60    1.40
   2 -22  14   -6.20   10.20
   2 -22  14    8.60    4.10
  -2  22  14    1.40    6.00
  -2  22  14    3.00    2.60
  -2  22  14   -3.10   12.90
   2  22  14   -0.80    5.50
   2  22  14    3.70   21.70
  -2 -22  14    2.70    5.00
  -2  22 -14    0.80    1.70
  -2  22 -14    2.90    1.50
  -2  22 -14    3.00   11.50
   2 -22 -14   -0.20    3.20
   2 -22 -14   10.80    3.90
  -4 -22 -14   -0.20    2.40
   4  22 -14    2.10    1.30
   4  22 -14    1.30    4.80
   4 -22  14    2.60    1.30
   4 -22  14    2.20    1.60
  -4  22  14   -5.80   13.90
  -4 -22  14   -0.30    4.30
  -4 -22  14    1.40    4.40
  -4  22 -14  -13.10   12.70
  -4  22 -14    1.20    1.10
   4 -22 -14   -0.30    2.40
   4 -22 -14    3.90    4.90
  -6 -22 -14    0.50    1.00
   6  22 -14    1.60    0.90
   6  22 -14    3.20    2.60
   6  22 -14    1.90    3.70
   6 -22  14    3.80    1.60
   6 -22  14    0.80    3.40
   6  22  14    1.30    1.40
  -6 -22  14    6.20    2.80
  -6 -22  14   -1.20    4.10
  -6  22 -14   -0.20    3.90
   6 -22 -14   -4.80   16.60
   0  24  14    6.10   12.00
   0 -24  14    4.90    1.90
   0 -24  14    1.60    9.50
   0  24 -14    1.00    0.90
   0  24 -14   -8.70   11.60
   0 -24 -14    0.40    4.60
   0 -24 -14    1.10    8.20
  -2 -24 -14   -1.10    5.50
   2  24 -14    1.70    0.90
   2  24 -14    5.60    4.60
   2 -24  14    4.00    8.70
   2 -24  14    5.90    2.20
  -2  24  14  -13.20   12.80
   2  24  14    3.20   14.80
   2  24  14    3.70   12.10
  -2 -24  14    4.10    1.60
  -2 -24  14    5.60    4.50
  -2  24 -14    6.90    2.60
  -2  24 -14    2.80    2.30
  -2  24 -14    2.00    3.60
   2 -24 -14  -16.70   13.20
   2 -24 -14    3.50    2.00
   4  24 -14    0.80    3.60
   4  24 -14    1.10    0.70
   4  24 -14    0.80    3.60
   4 -24  14    2.20    1.00
   4 -24  14    2.10    2.80
   4  24  14   -0.10    2.50
  -4 -24  14    0.90    4.10
  -4 -24  14   -1.20    3.70
  -4 -24  14    2.60    1.00
  -4  24 -14  -13.40   13.10
  -4  24 -14    3.80    1.60
   4 -24 -14    1.20    3.80
  -1  -1 -15   97.09   28.00
   1   1 -15   71.69   20.60
  -1   1  15   83.99   23.70
  -1   1 -15   69.29   19.60
  -3   1  15  306.37   83.69
   5   1 -15    2.90    4.20
  -5   1  15    8.60    5.70
   5  -1 -15   32.10   11.60
   7   1 -15  597.24  162.38
   7   1 -15  242.58   93.49
  -7   1  15  402.46   86.69
  -7  -1  15  497.15  135.19
  -7  -1  15  323.87   92.99
   7  -1 -15  477.45  183.68
   9   1 -15    2.20    6.20
  -9   1  15   12.80   15.00
  -9   1  15    3.40    5.10
  -9  -1  15   18.60    7.70
   9  -1 -15    7.60    6.30
   9  -1 -15   26.30    8.60
   9  -1 -15   -0.80   23.70
  11   1 -15   -2.80   17.20
  11   1 -15   -0.80    6.50
  11   1 -15    8.30    4.70
 -11   1  15    6.10    4.30
  11  -1 -15    5.20    4.50
  -1   3  15   58.59   14.20
  -1   3  15   92.39   26.40
  -1   3  15  144.69   65.79
   1  -3 -15   72.79   20.90
   1  -3 -15   86.49   38.70
   1  -3 -15   83.99   19.70
  -3   3  15   85.69   24.20
  -3   3  15   84.99   24.30
  -3   3 -15   79.29   22.30
   3  -3 -15   88.49   24.90
   3  -3 -15   78.09   22.40
   3  -3 -15  161.58   35.80
   5   3 -15   31.60   12.90
  -5   3  15    3.10   14.10
  -5   3  15   44.50   13.40
  -5   3  15    4.30    5.30
  -5  -3  15   61.89   24.20
   5  -3 -15   11.20    5.90
   5  -3 -15    8.40    6.20
  -7  -3 -15   11.20    7.60
  -7   3  15   23.20    6.90
  -7   3  15   18.00    7.40
  -7  -3  15   31.10   10.90
  -7  -3  15    9.30    4.60
   7  -3 -15   22.40    7.60
   7  -3 -15   17.80    7.40
  -9   3  15    5.30   15.20
  -9   3  15    9.20    4.50
  -9   3  15   15.80    6.40
   9   3  15   14.80    4.40
  -9  -3  15   15.20    9.50
  -9  -3  15   26.60    9.30
   9  -3 -15   18.10    6.80
   9  -3 -15   -5.70   28.10
  11   3 -15    1.30   13.80
 -11   3  15    3.00    2.90
  11  -3 -15    3.00    3.00
  -1   5  15  139.49   41.00
  -3   5  15  117.09   32.50
  -3   5  15  100.39   28.10
  -3  -5  15   92.39   35.90
   3  -5 -15  169.68   46.70
  -5  -5 -15  130.09   28.10
   5   5 -15  138.99   42.10
  -5   5  15  149.79   41.20
   5   5  15  129.89   28.10
  -5  -5  15  147.49   44.60
   5  -5 -15  154.88   42.60
   5  -5 -15  125.59   35.60
   7   5 -15  132.59   36.40
   7   5 -15  112.29   32.80
   7   5 -15   95.79   31.70
  -7   5  15  120.19   36.70
  -7   5  15  146.89   56.49
  -7  -5  15  163.88   54.29
  -7  -5  15  140.79   41.00
   7  -5 -15  121.69   33.50
   9   5 -15  147.59   42.70
   9   5 -15  194.78   53.29
  -9   5  15  146.39   31.90
  -9   5  15  126.29   36.40
   9   5  15  145.19   31.40
  -9  -5  15  133.59   36.70
  -9  -5  15  145.49   42.10
   9  -5 -15  147.39   32.00
   9  -5 -15  126.09   48.70
   9  -5 -15  126.39   36.50
 -11   5  15    5.10    3.20
  11   5  15    5.80    3.00
 -11  -5  15    6.30    2.40
 -11  -5  15    5.70    6.20
  11  -5 -15    5.30    2.90
   1  -7  15   82.19   37.90
  -1   7  15   44.30   13.40
   1  -7 -15   84.09   41.20
   3   7 -15   19.20    9.20
  -3   7  15    8.50    6.40
  -3  -7  15   21.70    9.50
   3  -7 -15    7.80    5.50
   5   7 -15   16.30    6.50
   5   7 -15   12.80    7.80
   5  -7  15   -3.20    7.60
  -5   7  15   17.40   11.40
  -5   7  15    0.20    3.70
  -5   7  15   -3.20    6.50
  -5   7  15    8.60    6.80
  -5  -7  15   28.70   12.30
   5  -7 -15    6.90    5.10
   5  -7 -15    5.20    5.00
   5  -7 -15   -2.20    8.70
   7   7 -15   46.60   14.60
  -7   7  15   31.80    9.80
  -7   7  15   14.70   15.10
  -7   7  15   23.70    7.80
  -7  -7  15   37.20   12.30
   7  -7 -15   15.10    5.60
   7  -7 -15   32.70    9.00
   9   7 -15    6.30    5.60
   9   7 -15   14.00    5.00
   9  -7  15   12.30   10.30
  -9   7  15   11.30    5.10
  -9  -7  15   11.10    4.50
   9  -7 -15   20.60    6.40
   9  -7 -15   11.20    4.90
   9  -7 -15   29.90   11.70
   9  -7 -15   10.20    4.60
  11   7 -15    9.00    4.50
  11   7 -15    1.30    1.10
  11   7  15   -0.30    3.10
 -11  -7  15    0.20    0.90
 -11  -7  15    1.80    4.50
 -11   7 -15    0.90    1.80
   1   9 -15   15.80    8.70
   1  -9  15    1.20   11.70
  -1   9  15   10.90    5.90
   1   9  15   -9.30   15.90
   1   9  15   22.20    7.70
  -1  -9  15   12.10    6.40
   1  -9 -15   30.50   20.80
   3   9 -15  201.78   77.79
  -3   9  15  227.28   63.19
  -3   9  15  -21.50   28.10
  -3   9  15  274.87   82.59
  -3  -9  15  245.58   94.69
   3  -9 -15  145.29   40.60
   5   9 -15   77.19   23.80
  -5   9  15   49.70   14.50
  -5   9  15   37.70   14.60
  -5   9  15  118.49   36.00
  -5  -9  15   59.89   18.80
  -5   9 -15   39.20   10.80
   5  -9 -15   60.99   20.70
   7   9 -15   47.40   14.70
   7  -9  15   92.39   32.50
  -7   9  15   77.89   21.70
  -7  -9  15   64.39   21.50
  -7  -9  15   53.79   16.70
  -7   9 -15   73.29   25.20
   7  -9 -15   52.39   17.70
   7  -9 -15    1.90   27.60
   7  -9 -15   89.39   24.80
   9   9 -15    1.10    2.00
   9   9 -15   -0.20    5.30
   9  -9  15   -0.90    6.00
  -9   9  15    2.50    3.30
   9  -9 -15    1.20    3.00
  11   9 -15    2.00    1.80
  11   9 -15    1.60    1.00
 -11   9  15   -0.20    4.40
 -11   9  15    1.60    1.20
 -11  -9  15    0.70    2.50
 -11   9 -15    3.10    2.00
  11  -9 -15    3.70    2.90
  11  -9 -15    0.80    2.70
  -1 -11 -15  -25.70   20.40
   1 -11  15   13.20   12.20
  -1  11  15    3.20    4.80
  -1  11  15  -15.00   16.60
  -1 -11  15    7.30    4.80
   1 -11 -15    5.20    5.00
   1 -11 -15   17.80   17.30
   3  11 -15  363.86  140.09
   3 -11  15  598.74  201.88
  -3  11  15  404.26  121.29
  -3  11  15  473.05  129.89
  -3  11  15  426.56  116.49
   3 -11 -15  667.33  181.78
   3 -11 -15  428.46  142.99
   3 -11 -15  531.65  144.99
   3 -11 -15  413.66  124.19
   5  11 -15   13.20    7.90
   5 -11  15   27.80   11.30
  -5  11  15    5.80    5.20
  -5  11  15   11.40    5.90
  -5  11  15   39.60   19.00
  -5 -11  15   11.00    7.60
  -5  11 -15   19.50    7.90
   5 -11 -15   11.90    5.40
   5 -11 -15    8.00   32.00
   7  11 -15  281.27   92.79
   7  11 -15  209.98   60.39
  -7  11  15  221.18   60.39
  -7 -11  15  276.17   91.19
  -7  11 -15  360.76  121.59
   7 -11 -15  355.06  117.19
   7 -11 -15  225.28   61.49
  -9  11  15    6.40    3.30
  -9 -11  15    1.10    8.90
   9 -11 -15    7.00    3.40
  11  11 -15    2.10    1.10
  11  11 -15    2.20    1.10
  11 -11  15   15.20    5.50
  11 -11  15    3.40    5.60
 -11  11  15    1.70    2.50
 -11 -11  15    2.80    1.20
 -11 -11  15    4.10    2.00
  11 -11 -15    2.60    2.30
  11 -11 -15    0.60    1.00
  -1 -13 -15   -9.60   17.20
   1  13 -15   20.30    9.10
   1 -13  15   42.70   17.00
  -1  13  15    0.60   15.10
  -1 -13  15   24.40   10.10
  -1  13 -15    9.80    6.50
   1 -13 -15   14.90   19.70
   3  13 -15   21.70   10.10
   3 -13  15   25.50   45.30
  -3  13  15   50.49   19.20
  -3  13  15   20.40    6.90
  -3  13  15    3.40   14.20
   3  13  15   49.00   13.90
  -3 -13  15   22.40   10.20
  -3  13 -15   65.99   23.10
   3 -13 -15   22.80   12.20
   3 -13 -15   -4.00   45.80
   3 -13 -15   31.10    9.90
   5  13 -15   14.30    6.90
   5  13 -15   13.60    7.80
  -5  13  15    0.90    7.20
  -5  13  15    5.60    4.30
  -5 -13  15   19.00    8.80
  -5 -13  15   25.90   10.00
   5 -13 -15    5.90    4.30
   5 -13 -15   11.50   29.80
   5 -13 -15    5.30    6.20
   7  13 -15    4.10    2.70
   7  13 -15    2.20    5.00
   7 -13  15    4.00    3.40
  -7 -13  15    0.90    2.70
   7 -13 -15    1.90    2.70
   7 -13 -15    3.50    3.60
   9  13 -15   12.50    5.20
   9 -13  15    7.10    3.20
   9 -13  15    1.80    7.00
  -9  13  15    3.50    2.20
  -9  13 -15    6.20    3.00
  11  13 -15    1.20    0.80
  11  13 -15    0.90    0.70
 -11  13  15    1.20    1.70
 -11 -13  15    2.70    1.40
 -11  13 -15   -0.20    5.60
 -11  13 -15    1.70    1.30
  11 -13 -15    1.00    1.90
  11 -13 -15    1.50    0.70
  11 -13 -15    2.60    1.80
  -1 -15 -15   30.70    9.40
  -1 -15 -15    7.10   20.10
   1  15 -15   82.79   32.20
   1 -15  15   33.40   13.30
   1 -15  15   16.80   19.20
  -1  15  15   29.40   10.30
  -1  15  15   -7.10   49.30
   1  15  15    5.20   14.40
   1  15  15   25.80    8.20
  -1 -15  15   90.49   35.10
  -1 -15  15   22.60    8.30
  -1  15 -15   39.40   21.50
  -1  15 -15   80.29   31.20
   1 -15 -15   41.90   14.50
   1 -15 -15   15.90   18.10
   3 -15  15    9.30    4.30
   3 -15  15    5.40   40.10
  -3  15  15   -7.10   20.50
  -3  15  15  -15.10   34.80
   3  15  15    7.40    3.80
  -3 -15  15    8.70    4.00
  -3  15 -15   24.80   33.20
  -3  15 -15    5.70    3.80
   3 -15 -15    4.30    9.20
   3 -15 -15    7.20   29.70
   3 -15 -15   12.30    5.10
   5  15 -15   26.10    9.50
   5  15 -15   15.70    7.90
   5 -15  15   16.00    6.20
  -5  15  15   21.90   11.90
  -5  15  15   37.30   13.20
  -5 -15  15   24.70    9.20
  -5  15 -15   14.90    6.10
   5 -15 -15   15.40    6.30
   5 -15 -15   33.10   14.40
   7  15 -15   49.99   15.60
   7  15 -15   59.19   19.70
  -7  15  15   49.40   14.20
  -7 -15  15   39.20   12.50
  -7  15 -15   61.89   21.20
   7 -15 -15   67.29   22.50
   7 -15 -15   45.50   13.40
   9 -15  15    4.30    2.10
   9 -15  15    1.10    2.60
  -9 -15  15    3.70    4.70
  -9 -15  15    0.80    3.80
  -9  15 -15    3.30    1.20
  -9  15 -15   -1.20    6.50
   9 -15 -15   10.20    3.50
  -1 -17 -15    6.70    4.90
   1  17 -15    3.20    3.00
   1  17 -15    7.40    5.00
   1 -17  15   15.30   15.70
   1 -17  15    3.60    3.50
   1 -17  15    6.20    3.20
  -1  17  15   18.70   17.20
  -1  17  15    3.40    9.30
   1  17  15   24.70   20.90
  -1 -17  15    1.50    2.70
  -1  17 -15    5.20    3.70
  -1  17 -15    4.30    3.10
  -1  17 -15   14.20   15.90
   1 -17 -15   19.80   19.30
   3 -17  15   12.10    4.80
   3 -17  15  -18.60   28.10
  -3  17  15    3.00   14.50
  -3  17  15   -1.70   10.60
  -3  17  15   19.00    6.70
  -3  17  15  -39.50   36.30
   3  17  15   13.40    4.80
  -3  17 -15   17.40   26.20
  -3  17 -15   21.70    8.00
   3 -17 -15    5.60   20.40
   3 -17 -15    5.80    6.20
   3 -17 -15  -17.70   34.20
   3 -17 -15   34.00   10.80
   5  17 -15    0.10    5.30
   5  17 -15   14.20    5.90
   5 -17  15    7.10    3.20
   5  17  15    9.30    3.50
  -5 -17  15    7.00    6.10
  -5 -17  15    6.60    2.80
  -5  17 -15   10.80    4.30
   5 -17 -15    2.90    9.80
   7  17 -15    1.20    1.90
   7  17 -15    0.80    2.30
   7 -17  15    0.50    1.60
   7 -17  15   -1.90    5.90
  -7  17  15   -1.30    5.60
  -7 -17  15    0.60    1.90
  -7 -17  15    0.20    2.50
  -7 -17  15    1.10    1.10
  -7 -17  15    5.70    5.20
  -7  17 -15    0.10    1.60
   7 -17 -15    2.80    2.50
   7 -17 -15    1.20    6.50
   9  17 -15    1.00    1.90
   9 -17  15    0.10    1.00
  -9  17  15    0.30    1.60
  -9 -17  15   -0.90    4.90
  -9 -17  15    0.70    2.10
  -9  17 -15    0.10    0.90
  -9  17 -15   -0.60    2.00
   9 -17 -15    1.00    1.90
   1  19 -15    4.00    4.40
   1 -19  15    3.10    2.40
   1 -19  15    3.40    2.20
   1 -19  15    5.30   12.70
  -1  19  15    0.10   31.30
  -1  19  15   -7.60   16.00
   1  19  15    0.60    4.90
   1  19  15    9.90   87.39
  -1 -19  15    1.40    3.70
  -1 -19  15    2.80    2.00
  -1  19 -15    1.40    2.60
  -1  19 -15    2.50    2.20
   1 -19 -15    0.10   14.80
   1 -19 -15    0.60   11.50
   1 -19 -15    2.00   17.30
   3  19 -15    1.70    2.20
   3 -19  15    1.10    1.50
   3 -19  15    1.00    2.00
  -3  19  15   13.90    5.30
  -3  19  15   15.30    9.30
   3  19  15    3.30    3.00
  -3 -19  15    1.50    5.00
  -3 -19  15    5.20    2.40
  -3  19 -15    5.90    3.00
  -3  19 -15    3.80    2.00
   3 -19 -15   18.60    7.40
   5  19 -15    6.90    5.80
   5  19 -15    0.50    3.30
   5  19 -15    0.40    2.10
   5 -19  15    0.10    5.30
   5 -19  15    0.10    1.50
  -5  19  15    5.50   27.10
   5  19  15    2.70    1.90
  -5 -19  15    0.00    1.20
  -5 -19  15    2.30    2.90
  -5 -19  15    1.90    5.20
  -5  19 -15    0.30    1.40
   5 -19 -15    1.50    2.60
   5 -19 -15   -3.30   21.80
   7  19 -15    0.60    1.60
   7  19 -15   -0.60    2.90
   7  19 -15    3.90    4.00
   7  19 -15    2.40    2.00
   7 -19  15    0.50    1.10
  -7  19  15    0.80    4.10
  -7 -19  15    1.10    1.70
  -7 -19  15    4.30    4.90
  -7 -19  15    0.20    0.90
  -7  19 -15    0.90    1.10
  -7  19 -15    1.00    5.30
   7 -19 -15    3.60    2.40
   7 -19 -15    1.80    7.00
  -1 -21 -15   -2.10    5.50
   1  21 -15    7.70    4.40
   1  21 -15    2.10    1.40
   1 -21  15    3.20    1.70
   1 -21  15    9.80    4.80
   1 -21  15   -4.00   10.90
  -1  21  15    1.80    9.20
  -1  21  15   -7.80   13.20
  -1  21  15    3.50    2.80
   1  21  15   -1.40    5.20
   1  21  15   -3.10   32.10
  -1 -21  15    5.00    2.10
  -1  21 -15    3.80    2.70
   1 -21 -15   -3.20    6.90
   1 -21 -15    6.90   13.90
   1 -21 -15    1.60   10.50
   3  21 -15   11.50    5.90
   3  21 -15   17.70    6.20
   3 -21  15    7.40   12.20
   3 -21  15   23.30    8.10
   3 -21  15   13.80    5.60
  -3  21  15   11.60    7.80
  -3 -21  15   11.30    5.60
  -3  21 -15   28.70    9.90
   3 -21 -15   17.50    7.10
   3 -21 -15    6.30   15.00
   3 -21 -15   13.60    4.80
  -5 -21 -15    6.00    2.20
   5  21 -15    7.70    2.90
   5  21 -15    4.50    4.30
   5  21 -15    6.20    3.50
   5 -21  15    4.90    2.00
   5 -21  15   10.20   19.70
  -5  21  15  -14.90   16.40
   5  21  15    6.80    2.70
  -5 -21  15    4.60    3.10
  -5 -21  15    7.10    4.70
  -5 -21  15    5.00    2.00
  -5  21 -15   -0.60    4.40
  -5  21 -15   11.10    4.00
   5 -21 -15    2.60    2.50
  -1 -23 -15    0.50    7.00
  -1 -23 -15   -1.60    6.30
   1  23 -15    0.80    1.00
   1 -23  15  -10.30   10.60
   1 -23  15    1.50    3.40
  -1  23  15    0.20    1.80
  -1  23  15    8.50   12.70
  -1  23  15   -0.20   14.20
   1  23  15    3.20   14.30
  -1  23 -15   -0.10    2.50
  -1  23 -15   -4.10   12.80
  -1  23 -15    1.80    1.20
   1 -23 -15   -2.70    9.00
   3  23 -15    0.70    0.90
   3  23 -15    1.60    4.50
   3 -23  15   -1.60    3.60
  -3  23  15   -0.60   12.70
  -3  23  15   -0.10    3.00
   3  23  15   -0.50    2.80
  -3 -23  15    0.40    0.60
  -3 -23  15    0.40    4.20
  -3  23 -15    0.40    0.80
  -3  23 -15    1.40   13.80
  -3  23 -15    2.50    1.90
   3 -23 -15    1.00    2.40
   3 -23 -15    0.60    1.70
   3 -23 -15    6.30   15.20
   0   0  16  376.26  102.49
   0   0 -16  424.96  115.69
   0   0 -16  687.03  294.97
  -2   0  16   25.60    9.60
   2   0 -16   26.00    8.80
  -4   0  16  468.25  140.79
  -4   0  16  410.36  111.89
  -6   0  16  379.76  103.39
  -6   0  16  261.97  100.79
   6   0 -16  514.35  139.99
   6   0 -16  387.66  149.09
  -8   0  16  143.49   31.40
  -8   0  16  154.78   44.70
   8   0 -16  135.99   39.30
 -10   0  16   11.10    5.40
 -10   0  16    6.40   11.10
 -10   0  16   14.30    5.80
  10   0 -16    1.60   14.60
  12   0 -16   12.60    5.40
   0   2  16   20.40   13.70
   0  -2  16   15.80    6.50
   0   2 -16   23.70    7.90
   0  -2 -16   17.70    7.70
   0  -2 -16   33.90   17.20
   2  -2  16  191.98   52.69
  -2   2  16  210.98   57.79
  -2   2 -16  212.38   57.99
   2  -2 -16  155.98   43.00
  -4   2  16  102.79   31.20
  -4   2  16   83.09   23.60
  -4   2  16   97.19   27.20
  -4  -2  16  131.59   40.20
   4  -2 -16   85.09   24.00
   4  -2 -16   73.79   17.90
   4  -2 -16  144.69   40.10
   6   2 -16   16.30    7.10
  -6   2  16    8.20    4.30
  -6  -2  16    9.10    5.30
   6  -2 -16   24.80   10.70
   6  -2 -16    7.10    7.20
   8   2 -16   78.19   21.90
  -8   2  16   39.80   12.30
  -8   2  16   57.69   22.50
  -8   2  16   52.09   12.40
  -8  -2  16   55.99   16.10
   8  -2 -16   48.80   19.40
  10   2 -16    4.90    4.80
 -10   2  16   -0.50   12.00
 -10   2  16    3.40    4.20
 -12  -2 -16   -0.40    4.90
  12   2 -16    3.00   15.50
  12   2  16    0.90    2.10
 -12  -2  16    0.40    1.20
  12  -2 -16    0.90    3.00
   0   4  16  893.31  191.78
   0   4  16  885.81  380.46
   0  -4 -16  656.13  140.89
   0  -4 -16  789.02  338.87
   2  -4  16  706.63  191.88
  -2   4  16  854.11  232.08
  -2   4  16  656.83  178.68
  -2   4 -16  494.05  134.19
   2  -4 -16  519.45  141.39
   2  -4 -16  661.83  180.18
   2  -4 -16  471.75  101.39
   4  -4  16   -2.70   11.10
  -4   4  16   13.90    5.80
  -4   4  16   16.20    6.90
  -4   4  16   27.70    8.20
   4  -4 -16   14.60    6.00
  -6   4  16   25.30    8.30
  -6   4  16   31.40   11.80
   6   4  16   16.10    4.60
  -6  -4  16   90.59   35.30
  -6  -4  16   20.30    6.90
   6  -4 -16   29.80   10.40
   6  -4 -16   30.60    9.50
   8   4 -16  240.38   79.99
  -8   4  16   39.40   19.50
  -8   4  16   21.40    8.60
  -8  -4  16   38.00   11.20
  -8  -4  16   28.70   10.10
   8  -4 -16   34.90   13.70
  10   4 -16    6.60    4.80
 -10   4  16    3.50    2.90
  10  -4 -16    5.70    3.80
  10  -4 -16    7.20    3.90
  10  -4 -16   -2.30   22.00
 -12  -4 -16    4.80    2.60
  12   4 -16    2.10    1.10
  12   4 -16    2.30   10.30
 -12   4  16    1.90    2.30
 -12  -4  16    2.40    1.40
  12  -4 -16    1.50    1.10
  12  -4 -16    2.00    3.20
  12  -4 -16    3.60    2.90
   0   6  16   -4.30   19.10
   0   6  16   58.19   27.90
   0  -6 -16   84.09   38.30
  -2   6  16  353.16   96.29
   2  -6 -16  417.36   89.89
   2  -6 -16  459.35  125.09
   2  -6 -16  385.46  166.78
   2  -6 -16  320.77   87.59
   4   6 -16   14.30    7.90
   4   6 -16   23.10    9.90
   4  -6  16    6.00    4.00
  -4   6  16    8.20    4.70
  -4   6  16   33.10   10.50
  -4  -6  16   22.40    9.70
  -4   6 -16   11.40    4.00
   4  -6 -16   11.40    5.70
   4  -6 -16   19.60    6.10
  -6   6  16    1.30    3.50
  -6   6  16    1.90    6.40
   6  -6 -16    1.10    3.50
   6  -6 -16    5.70    8.50
  -8  -6 -16  222.28   47.80
   8   6 -16  148.59   40.70
   8   6 -16  192.38   55.39
  -8   6  16  210.88   60.79
   8   6  16  243.18   52.39
  -8  -6  16  207.18   59.69
   8  -6 -16  181.78   49.70
   8  -6 -16  293.07  112.69
  10   6 -16   15.20    6.40
 -10   6  16    9.00    4.10
  10   6  16   67.19   14.90
 -10  -6  16   13.20    5.00
  10  -6 -16   16.80    6.10
 -12  -6 -16    4.00    2.00
  12   6 -16    7.60    2.60
  12  -6  16   -0.90    4.60
 -12   6  16    6.80    2.70
  12   6  16    6.60    2.70
 -12  -6  16    7.20    2.50
 -12  -6  16    3.40    5.00
   0   8  16  331.07   90.39
   0  -8 -16  298.97   81.59
   0  -8 -16  292.57  126.39
   2   8 -16   12.90    6.80
  -2   8  16    6.30    5.20
  -2   8  16   -1.90   11.20
  -2   8  16  -45.60   41.90
  -2  -8  16   31.30   12.70
   2  -8 -16   11.90    8.70
   2  -8 -16    4.50   20.50
   4   8 -16   80.99   25.40
   4   8 -16   68.39   26.80
  -4   8  16   74.49   22.60
  -4   8  16   70.09   19.90
  -4   8  16    3.50   21.60
  -4  -8  16   83.39   26.10
  -4  -8  16   67.49   26.50
  -4   8 -16   70.89   19.40
   4  -8 -16   50.19   22.20
   4  -8 -16   71.59   20.20
   4  -8 -16   56.59   17.30
   4  -8 -16   58.49   17.70
   6   8 -16   16.90    7.10
  -6   8  16   30.80    9.40
  -6   8  16   15.80    6.10
  -6   8  16    6.80   12.90
  -6   8  16    6.10    5.90
  -6  -8  16   24.90    9.60
   6  -8 -16    9.90    4.40
   6  -8 -16   17.60    6.50
   8   8 -16    7.20    3.50
   8   8 -16    4.30    4.90
  -8   8  16    1.80    3.80
  -8   8  16    2.80    5.50
  -8  -8  16    3.10    3.40
  -8  -8  16   12.20    7.20
   8  -8 -16  -10.80   26.40
   8  -8 -16    3.00    3.60
  10  -8  16   -0.80    6.90
 -10   8  16   18.60    6.10
  10   8  16    3.90    3.60
 -10  -8  16    4.40    2.60
 -10   8 -16    5.70    3.00
  10  -8 -16   10.20    4.20
  10  -8 -16   10.00    4.10
  10  -8 -16    6.20    3.10
  10  -8 -16   15.90    5.40
   0  10  16   21.80    7.50
   0  10  16   20.50   17.20
   0 -10 -16   15.40    6.10
   0 -10 -16   31.50   19.40
   2  10 -16   85.39   33.30
  -2  10  16   68.69   19.50
  -2  10  16   98.49   50.09
  -2 -10  16   94.29   36.60
   2 -10 -16   36.00   13.80
   2 -10 -16   67.39   39.50
   4  10 -16    7.60    6.80
  -4  10  16   23.30    7.70
  -4  10  16   19.30    8.60
  -4  10  16   20.00    9.60
  -4 -10  16   33.40   14.20
   4 -10 -16   11.10    9.70
   4 -10 -16   18.60    7.30
   4 -10 -16   33.20   12.30
   6  10 -16  184.88   55.79
   6  10 -16  210.58   60.79
   6 -10  16  316.17  106.89
  -6  10  16   88.59   24.60
  -6  10  16  131.39   39.80
  -6 -10  16  160.28   48.50
  -6 -10  16  200.18   57.79
  -6  10 -16  110.39   30.20
   6 -10 -16  208.18   68.79
   6 -10 -16   95.49   26.50
   6 -10 -16  171.68   57.39
   8  10 -16   36.20   11.20
  -8 -10  16   14.20    6.10
  -8  10 -16   13.40    5.60
   8 -10 -16   14.00    5.20
  10  10 -16    9.90    5.10
  10  10 -16   10.10    3.00
  10 -10  16   16.00    7.00
 -10  10  16   16.40    5.50
 -10  10  16   20.40    7.90
 -10  10  16   19.80    6.30
 -10 -10  16   14.20    4.30
 -10  10 -16   15.90    5.80
  10 -10 -16   14.30    5.60
  10 -10 -16   12.30    4.40
   0  12  16   12.20    5.20
   0  12  16   19.20   16.90
   0 -12  16   19.80    8.50
   0  12 -16   29.70   12.80
   0  12 -16   24.40   19.10
   0 -12 -16   14.90   16.40
  -2 -12 -16   18.90    6.40
   2  12 -16   41.30   16.40
   2  12  16   12.40    4.90
  -2 -12  16  105.49   40.90
  -2  12 -16    6.30   21.20
   2 -12 -16   27.20    9.80
   4  12 -16    0.50    6.80
   4  12 -16    3.70    5.30
   4 -12  16    9.20    5.70
  -4  12  16   11.00    5.00
  -4  12  16   -4.60   25.30
  -4  12  16    3.00   11.60
  -4 -12  16   36.80   13.70
  -4  12 -16    2.40    4.20
   4 -12 -16    1.00    7.00
   6  12 -16    5.40    3.70
   6  12 -16    6.80    6.40
   6 -12  16    7.30    5.60
  -6  12  16    9.40    5.00
  -6  12  16    2.90    3.40
  -6  12  16    4.20   15.90
  -6 -12  16    7.90    4.80
  -6  12 -16   11.30    5.50
   6 -12 -16   12.30    5.10
   6 -12 -16   11.00   27.30
   6 -12 -16    7.20    4.40
   8  12 -16   26.30    9.00
  -8  12  16   24.10    7.30
  -8 -12  16   25.70    9.30
  -8 -12  16   19.60    7.60
  -8  12 -16   18.00    6.70
   8 -12 -16   27.80    8.30
  10  12 -16    2.10    2.70
  10 -12  16    6.30    2.90
 -10  12  16    5.10    2.50
 -10 -12  16    0.00    3.90
 -10 -12  16    1.50    4.60
 -10 -12  16    2.50    1.60
   0  14  16   92.49   25.70
   0  14 -16  100.69   39.00
   0  14 -16  100.69   34.80
   0 -14 -16  119.49   33.00
  -2 -14 -16   11.30    4.70
   2  14 -16   18.90    8.30
   2 -14  16   18.50    7.60
   2 -14  16   21.90   23.90
  -2  14  16   -3.50   37.40
  -2  14  16   11.40    7.10
   2  14  16   21.70    7.10
  -2 -14  16   20.40    9.00
   2 -14 -16   18.70   23.60
   2 -14 -16   21.20   28.60
   2 -14 -16   14.40    8.90
   4  14 -16   17.70    9.70
  -4  14  16   31.10   17.80
  -4  14  16   24.00    8.60
  -4  14 -16   33.80   12.20
   4 -14 -16   23.50    9.90
   4 -14 -16  -15.70   54.49
   4 -14 -16    7.70   27.80
   6  14 -16   40.50   12.90
   6 -14  16   55.99   19.30
  -6  14  16   49.99   16.90
  -6  14  16   34.90   11.20
  -6 -14  16   38.80   12.80
   6 -14 -16   39.60   13.70
   6 -14 -16   32.10    9.80
   8  14 -16    4.10    2.20
   8 -14  16    1.70    2.10
  -8  14  16    5.30    2.80
  -8 -14  16    3.60    5.00
  -8 -14  16    4.70    3.10
  -8  14 -16    1.00    1.90
  -8  14 -16    1.00    2.40
  10 -14  16   13.50    4.90
  10 -14  16    0.00    4.90
 -10  14  16   10.90    3.50
 -10 -14  16    6.90    4.30
 -10 -14  16   14.50    6.50
 -10  14 -16   15.80    5.60
  10 -14 -16    7.00    2.60
   0  16  16  570.74  245.58
   0 -16  16  554.34  213.18
   0  16 -16  773.32  260.27
   0  16 -16  677.13  260.27
   0 -16 -16  621.04  168.88
   0 -16 -16  711.43  306.17
   2  16 -16   78.99   31.00
   2  16 -16  165.38   56.39
   2 -16  16  120.99   41.00
   2 -16  16  159.88   70.79
   2 -16  16  191.38   73.69
  -2  16  16  -12.80   36.50
  -2  16  16  153.78   43.60
  -2  16  16  192.38   88.09
   2  16  16  125.79   34.60
  -2 -16  16   98.09   38.00
  -2 -16  16  150.28   50.79
  -2  16 -16  213.98   94.99
   4  16 -16    7.20    7.30
   4 -16  16    2.60    2.80
  -4  16  16   -1.70    8.90
  -4  16  16   12.20    5.60
  -4  16  16    3.40   12.60
  -4  16  16    2.20   13.60
  -4  16  16  -21.20   51.39
   4  16  16    5.70    3.00
  -4 -16  16   19.70    9.20
  -4 -16  16   -1.80    5.80
  -4 -16  16    7.10    3.20
  -4  16 -16    1.50    3.00
   4 -16 -16   -2.10   22.00
   6  16 -16   27.30    9.30
   6  16 -16   11.40    5.90
   6 -16  16   12.10    4.70
  -6  16  16   15.90    8.70
  -6 -16  16   21.20    7.50
  -6 -16  16   16.60    6.10
  -6 -16  16   16.60    7.00
  -6  16 -16   12.90    5.10
   6 -16 -16   15.00    7.90
   8  16 -16    7.00    4.30
   8 -16  16    0.50    1.20
   8 -16  16   -1.50    5.70
  -8  16  16   -0.70    2.20
  -8 -16  16    4.30    2.30
  -8 -16  16    1.00    4.70
  -8  16 -16    0.10    1.40
   8 -16 -16    0.60    2.20
   0  18  16    2.10    5.40
   0  18  16   10.40   14.60
   0 -18  16    0.90    2.60
   0 -18  16   36.00   26.30
   0  18 -16    0.80    2.70
   0 -18 -16    7.50   28.50
   0 -18 -16   -1.40   15.40
  -2 -18 -16    1.60    2.80
   2  18 -16    3.90    4.30
   2 -18  16    4.30    2.90
   2 -18  16    0.70   13.00
  -2  18  16    2.50    2.60
  -2  18  16   -2.10   20.50
   2  18  16    3.60    3.00
  -2 -18  16    4.30    2.60
  -2 -18  16    2.90    3.50
  -2  18 -16    8.50   17.30
  -2  18 -16    1.70    2.40
   2 -18 -16    0.60   11.20
   2 -18 -16  -18.40   21.50
   2 -18 -16   -0.20   15.50
   4  18 -16   10.60    6.20
   4  18 -16    4.60    4.60
   4  18 -16    3.00    5.50
   4 -18  16   14.50    5.40
   4 -18  16  -24.30   35.10
  -4  18  16   14.40    5.70
  -4  18  16    8.50    8.00
   4  18  16   13.40    4.30
  -4 -18  16   22.10    8.80
  -4 -18  16   10.40    5.80
   4 -18 -16   11.70    5.30
   4 -18 -16  -34.90   29.50
   4 -18 -16   -2.50   17.30
   6  18 -16    0.50    2.80
   6  18 -16   -0.20    4.60
   6 -18  16    0.60    1.30
  -6  18  16    2.60    6.30
  -6  18  16    0.10    2.40
  -6 -18  16    1.20    1.90
  -6 -18  16    3.50    4.50
  -6 -18  16    1.80    2.60
  -6  18 -16    0.80    1.50
   6 -18 -16    3.90    3.00
   6 -18 -16   -0.70    6.90
   8  18 -16    4.20    4.10
   8 -18  16    1.80    1.20
  -8 -18  16    2.30    4.10
  -8  18 -16    2.30    1.50
  -8  18 -16   -2.70    4.80
   8 -18 -16    1.00    3.00
   0  20  16   -6.70   36.20
   0  20  16   29.20   18.30
   0 -20  16   15.60    5.60
   0 -20  16   13.00    5.90
   0  20 -16   10.70    4.80
   0 -20 -16   -0.30   13.50
   0 -20 -16   16.40   15.00
   0 -20 -16    1.00    5.30
  -2 -20 -16    3.10    3.20
   2  20 -16    5.40    2.60
   2 -20  16    4.30    2.10
   2 -20  16    5.60    2.90
  -2  20  16    0.30   13.70
  -2  20  16    5.70   19.00
  -2  20  16    0.90    9.60
  -2 -20  16    5.10    2.20
  -2  20 -16    4.60    2.60
  -2  20 -16    0.40   11.70
  -2  20 -16    5.60    2.60
   2 -20 -16    4.80    2.40
   2 -20 -16   -7.80   15.10
   4  20 -16    7.10    5.60
   4  20 -16   15.30    5.60
   4  20 -16    9.00    5.40
   4 -20  16   14.80    5.30
   4 -20  16   -4.90   13.40
  -4  20  16  -20.40   16.40
  -4  20  16    0.00    4.40
  -4  20  16   11.90    4.90
   4  20  16   10.60    3.70
  -4 -20  16   17.00    7.00
  -4 -20  16    7.90    5.20
  -4 -20  16    9.00    3.40
  -4  20 -16    1.60   12.80
  -4  20 -16    5.50    2.30
   4 -20 -16   14.40    5.80
   4 -20 -16   -9.20   15.90
  -6 -20 -16   10.00    3.10
   6  20 -16    8.30    3.40
   6  20 -16    8.00    4.30
   6 -20  16   -1.20    3.90
   6  20  16    5.80    2.00
  -6 -20  16    5.80    3.10
  -6 -20  16    9.60    3.80
  -6 -20  16    5.10    2.10
  -6 -20  16    8.30    5.10
  -6  20 -16    8.40    3.20
   6 -20 -16   14.00    5.20
   6 -20 -16   -0.40    5.50
   0  22  16   -3.40    8.90
   0  22  16   22.70   15.60
   0 -22  16    2.40    1.30
   0 -22  16    2.40    3.40
   0  22 -16    2.50    1.40
   0  22 -16   -6.70   13.70
   0  22 -16    2.50    2.80
   0 -22 -16   -2.70    6.60
   0 -22 -16   -2.40    7.30
  -2 -22 -16    0.40    3.40
   2  22 -16    0.60    1.00
   2 -22  16    2.80    1.40
   2 -22  16   -2.40    8.90
  -2  22  16    0.20   11.70
   2  22  16   -1.10   18.40
   2  22  16    2.20    3.40
  -2  22 -16   -6.00   10.60
  -2  22 -16    2.80    2.00
   2 -22 -16   -1.10    4.00
   2 -22 -16    0.60    9.70
   2 -22 -16    1.90    1.60
  -4 -22 -16    0.10    2.10
   4  22 -16    1.50    4.10
   4  22 -16    4.10    1.80
   4  22 -16    1.80    3.80
   4 -22  16    2.10    1.20
   4 -22  16  -14.30   13.10
   4 -22  16    1.30    3.60
  -4  22  16    1.70   13.20
  -4  22  16    1.40    2.70
   4  22  16    1.60    2.00
  -4 -22  16    2.50    3.80
  -4 -22  16    2.00    1.10
  -4  22 -16  -18.40   13.50
  -4  22 -16    1.60    1.70
  -4  22 -16    2.70    1.40
   4 -22 -16    1.00    2.20
   0  24  16    0.50    6.50
   0 -24  16    0.30    0.60
   0  24 -16    0.70    0.80
   0  24 -16   -4.10   10.60
   0  24 -16   -0.90    2.70
   0 -24 -16    1.60    4.60
   0 -24 -16   -1.30    7.60
  -1  -1 -17  172.58   47.70
   1   1 -17  127.99   35.30
  -1   1  17  181.38   49.80
  -1  -1  17  159.98   44.10
  -1   1 -17  153.08   42.00
   1  -1 -17  125.39   34.50
  -3   1  17   23.90    8.40
   5   1 -17  507.65  152.28
   5   1 -17  918.81  249.78
  -5   1  17  597.84  162.58
  -5  -1  17  595.44  178.68
  -5  -1  17  730.53  280.77
  -5  -1  17  641.74  174.58
   7   1 -17    3.20    4.10
   7   1 -17   10.80    5.20
  -7   1  17   15.80    6.30
  -7   1  17    3.80    1.80
  -7   1  17    7.50    3.90
  -7  -1  17    9.30    4.80
  -7  -1  17    3.40    3.90
   7  -1 -17    3.60    2.00
   7  -1 -17    0.80    6.60
   7  -1 -17   12.50    5.70
   7  -1 -17    7.70    4.90
  -9   1  17   55.49   12.90
  -9  -1  17   60.09   18.00
   9  -1 -17   63.59   15.10
   9  -1 -17   50.69   15.20
   9  -1 -17   31.00   12.00
  11   1 -17   -0.40   11.30
  11   1 -17    3.30    5.20
  11   1 -17    9.30    4.50
 -11   1  17   11.90    5.10
 -11   1  17    1.20   10.90
 -11  -1  17   10.10    4.70
 -11  -1  17    7.50   10.60
  11  -1 -17   10.70    5.20
  11  -1 -17   19.40    6.60
  -1  -3 -17   48.10   15.90
  -1   3  17   35.60   11.60
  -1   3  17   35.20   28.80
  -1   3 -17   49.60   14.10
   1  -3 -17   49.00   14.50
  -3   3  17   39.30   10.50
  -3   3  17   35.50   11.00
  -3   3  17   23.60    8.10
   3  -3 -17   31.80    9.90
   3  -3 -17   24.40    8.60
   3  -3 -17   37.50   11.30
  -5   3  17    2.70    5.90
  -5   3  17    7.60    4.90
  -5   3  17    6.00    4.40
  -5  -3  17    5.80    4.00
  -5  -3  17   14.80    5.70
   5  -3 -17    9.50    5.20
   5  -3 -17    5.30    4.60
   7   3 -17    3.80    4.10
   7   3 -17   26.60   11.40
  -7   3  17   11.00    4.00
  -7   3  17   27.10   10.70
  -7  -3  17    9.20    4.80
  -7  -3  17   12.40    6.50
   7  -3 -17    7.50    3.00
   7  -3 -17   32.60   12.90
   7  -3 -17    5.50    5.20
  -9  -3 -17    0.20    6.30
   9   3 -17    2.80    3.50
  -9   3  17    3.00   13.30
  -9   3  17    8.60    4.70
  -9  -3  17    5.30    4.30
  -9  -3  17    4.80    5.10
   9  -3 -17   -0.30    4.20
  11   3 -17    1.10    4.90
 -11   3  17    3.60    2.70
 -11   3  17    4.00    3.40
  11   3  17    4.50    2.20
  11  -3 -17    2.40    3.10
  11  -3 -17   -3.80   19.30
  -1   5  17    5.00   12.40
  -1   5  17   52.09   28.80
   1   5  17   43.90   10.10
  -3   5  17  369.26   79.49
  -3   5  17  251.47   68.69
  -3   5  17  315.27   86.09
  -3   5 -17  359.06   97.49
   3  -5 -17  292.77   79.89
   3  -5 -17  301.57   82.29
   3  -5 -17  362.76   78.19
  -5  -5 -17  537.55  115.39
   5   5 -17  609.84  183.18
  -5   5  17  635.44  136.49
  -5   5  17  623.44  169.38
  -5   5  17  625.84  170.18
  -5  -5  17  621.24  186.48
  -5  -5  17  470.85  181.08
   5  -5 -17  525.05  112.89
   5  -5 -17  545.65  148.49
  -7  -5 -17  114.29   24.70
  -7   5  17  127.39   27.80
  -7   5  17  125.19   41.40
  -7   5  17  137.59   37.80
  -7  -5  17  153.68   50.69
  -7  -5  17   97.69   28.60
  -7  -5  17  152.48   41.80
   7  -5 -17  152.68   50.49
   7  -5 -17  142.89   40.40
   7  -5 -17  132.59   28.90
   7  -5 -17  142.19   39.10
  -9  -5 -17   42.10    9.50
   9   5 -17    4.10    3.10
   9   5 -17    2.50    4.50
  -9   5  17    1.30   13.00
   9  -5 -17   57.19   12.90
   9  -5 -17    1.00   23.80
 -11  -5 -17   14.80    3.90
  11   5 -17    3.00    4.10
 -11   5  17   15.80    4.60
 -11   5  17    7.90    3.90
 -11  -5  17   14.10    6.80
  11  -5 -17   17.10    4.60
  11  -5 -17    5.80    3.40
   1  -7  17  138.49   60.79
  -1   7  17   83.69   23.50
  -1   7 -17  120.59   53.39
   1  -7 -17   92.49   25.90
   1  -7 -17  220.68   96.99
   3   7 -17    7.50    5.10
  -3   7  17    3.90    5.20
  -3   7  17   13.70    6.00
  -3   7  17    1.10    4.30
  -3  -7  17   11.60    5.80
   3  -7 -17    4.20    5.10
   3  -7 -17    0.70    4.50
   3  -7 -17   16.90    6.70
   5   7 -17  133.29   40.40
   5   7 -17  141.69   54.69
  -5   7  17  138.89   38.20
  -5  -7  17  140.49   54.29
  -5   7 -17  183.98   50.09
   5  -7 -17  126.59   35.50
   5  -7 -17  136.89   29.90
   7   7 -17   19.80    8.00
  -7   7  17   39.40   11.50
  -7   7  17   18.30   14.00
   7   7  17   19.40    5.60
  -7  -7  17   23.40    8.00
  -7  -7  17   15.10    7.40
   7  -7 -17   35.80   12.20
   7  -7 -17   39.40   11.50
   9   7 -17   16.90    6.10
   9   7 -17   13.20    5.40
  -9   7  17   20.40    8.00
   9   7  17   14.10    4.40
  -9  -7  17   18.00    5.80
  -9  -7  17    0.10    9.50
   9  -7 -17   -4.80   20.50
   9  -7 -17   27.40    8.30
 -11  -7 -17    4.80    2.50
  11  -7  17    0.20    5.10
  11   7  17    0.80    2.50
 -11  -7  17    0.80    4.00
 -11  -7  17    1.30    2.80
  11  -7 -17    7.90    3.30
   1  -9  17  162.18   70.39
  -1   9  17  200.48   54.89
  -1   9  17   -0.10   18.30
  -1   9 -17  225.68   97.59
   1  -9 -17  161.28   44.30
   1  -9 -17  197.28   85.99
   3   9 -17   26.20   11.10
  -3   9  17   34.80   13.60
  -3   9  17   28.10    9.10
  -3  -9  17   38.00   15.20
   3  -9 -17   39.50   12.60
   5   9 -17   65.89   20.60
   5   9 -17   82.79   32.40
   5  -9  17   26.20    7.70
  -5   9  17    2.00   25.90
  -5   9  17   43.20   12.70
  -5   9  17   49.30   15.80
  -5  -9  17   42.00   17.20
  -5  -9  17   39.00   12.80
  -5   9 -17   31.60    8.80
   5  -9 -17   70.09   21.10
   7   9 -17   21.30    8.40
  -7   9  17   24.30    7.70
  -7  -9  17   26.00    8.90
  -7  -9  17   17.20    7.40
   7  -9 -17   44.50   15.00
   7  -9 -17    8.90   27.00
   7  -9 -17   23.60    7.60
   9   9 -17   11.80    4.50
   9  -9  17   10.10    7.10
  -9   9  17    5.20    5.10
  -9  -9  17    1.80    7.20
  -9  -9  17    3.80    4.60
  -9  -9  17    8.50    3.30
   9  -9 -17    7.60    3.50
  11   9 -17   15.00    4.40
 -11   9  17   16.90    5.60
 -11   9  17   13.00    4.50
 -11  -9  17   12.70    4.10
 -11  -9  17   13.70    5.90
 -11   9 -17    9.40    3.70
  11  -9 -17   16.30    5.30
  11  -9 -17    8.20    3.30
  11  -9 -17    2.40    2.60
  -1 -11 -17   63.09   17.80
  -1 -11 -17    8.90   14.60
   1  11 -17   44.90   17.80
  -1  11  17   46.30   13.50
  -1  11  17   21.20   17.30
   1  11  17   48.40   13.90
   1 -11 -17   53.99   15.50
  -3  11  17   -3.30   13.70
  -3  11  17   -8.10   43.50
  -3 -11  17   11.20    5.80
   3 -11 -17    5.50    9.10
   3 -11 -17    2.60   16.80
   3 -11 -17   41.00   13.00
   3 -11 -17   11.20   33.70
   5  11 -17   80.29   25.30
   5  11 -17  119.29   46.20
   5 -11  17   75.19   26.50
  -5  11  17   86.99   24.40
  -5  11  17  103.69   31.30
  -5 -11  17   89.09   27.50
   5 -11 -17  102.29   34.50
   7  11 -17   20.10    7.20
   7  11 -17   15.40    6.80
   7 -11  17   14.30    7.50
  -7  11  17    0.90   13.60
  -7  11  17   37.20   10.90
  -7 -11  17   21.80    7.60
  -7 -11  17   20.10    7.80
  -7  11 -17   20.00    7.70
   7 -11 -17   16.30    6.10
   7 -11 -17   -1.10   24.20
   7 -11 -17   52.79   15.00
   9 -11  17    0.00    4.40
  -9  11  17    0.70    2.10
  -9 -11  17    1.00    4.30
  -9 -11  17    0.90    4.60
   9 -11 -17    2.70    2.60
  -1 -13 -17   20.50    6.90
  -1 -13 -17    9.00   16.50
   1 -13  17   19.90   16.90
  -1  13  17   28.90    9.10
  -1  13  17   38.60   21.50
   1  13  17   32.20    9.70
   1  13  17   -4.40   13.00
  -1 -13  17   37.40   14.90
  -1  13 -17    9.50   11.90
   1 -13 -17   16.80    7.00
   3  13 -17    4.30    4.40
   3 -13  17    5.60    5.50
   3 -13  17  -31.90   38.90
  -3  13  17   11.30    7.40
  -3  13  17    3.00    2.50
  -3  13  17   -4.10   15.10
  -3 -13  17    4.10    4.80
  -3  13 -17    4.60    5.20
   3 -13 -17   -0.50   20.90
   3 -13 -17    4.80   10.50
   3 -13 -17   15.30    9.40
   5  13 -17    3.30    7.00
   5 -13  17    0.90    4.80
  -5  13  17    3.80    5.90
  -5  13  17    0.30    9.50
  -5 -13  17    5.50    5.30
  -5  13 -17    1.90    3.60
   5 -13 -17   -7.70   26.10
   5 -13 -17    5.00    5.70
   7  13 -17   16.00    5.80
   7  13 -17    9.00    4.10
   7  13 -17   21.30    8.10
  -7 -13  17   20.40    7.20
  -7 -13  17   19.50    7.70
  -7  13 -17   31.80   11.30
   7 -13 -17   20.70    7.30
   7 -13 -17   15.20    5.30
   9  13 -17    2.50    2.10
   9  13 -17    0.90    3.60
  -9  13  17    0.90    1.70
  -9 -13  17   -1.60    4.50
  -1 -15 -17   62.99   17.80
   1  15 -17   42.60   16.80
   1 -15  17   66.69   32.10
   1 -15  17   29.50   11.80
   1  15  17   57.89   16.40
  -1 -15  17   53.09   18.40
  -1 -15  17   41.50   16.30
  -1  15 -17   55.59   20.00
  -1  15 -17   42.80   22.20
   1 -15 -17   50.49   15.10
   1 -15 -17   61.99   31.30
  -3 -15 -17  216.28   58.99
   3  15 -17  196.98   75.99
  -3  15  17  300.47   83.09
  -3  15  17   58.89   41.70
   3  15  17  220.68   60.19
  -3 -15  17  168.58   65.09
  -3  15 -17   22.60   29.90
  -3  15 -17  407.26  137.39
   3 -15 -17  133.99   40.30
   3 -15 -17  101.69   54.49
   5  15 -17   13.40    6.80
  -5  15  17    0.50   13.90
  -5  15  17   22.60   10.90
  -5 -15  17   11.10    6.10
   5 -15 -17   17.70    7.30
   5 -15 -17   33.20   12.60
   5 -15 -17   -4.20   21.00
   7  15 -17    6.70    3.30
   7  15 -17   11.00    4.10
   7  15 -17   12.60    6.00
   7 -15  17   15.30    5.70
  -7  15  17    9.90    4.30
  -7 -15  17   12.40    4.70
  -7 -15  17   11.70    5.70
   7 -15 -17    8.50    3.70
   9  15 -17   24.50    8.10
   9 -15  17    9.90    3.80
  -9  15  17    6.20    2.40
  -9 -15  17   14.10    5.70
  -9  15 -17    8.60    2.40
  -9  15 -17    9.20    3.50
   9 -15 -17   16.40    5.00
  -1 -17 -17   24.80    7.70
   1  17 -17   26.80   10.80
   1  17 -17   54.79   19.80
   1 -17  17   25.20   16.90
  -1  17  17   15.00   16.00
  -1  17  17   21.50    8.60
  -1  17  17    4.70   59.89
   1  17  17   33.70   10.00
  -1 -17  17   33.20   13.20
  -1 -17  17   38.20   13.30
  -1  17 -17   43.50   23.60
  -1  17 -17   16.80    7.20
  -3 -17 -17   38.70   11.10
   3  17 -17   19.80    8.80
   3  17 -17   24.70    9.90
   3 -17  17   -9.40   20.20
   3 -17  17   57.89   19.90
  -3  17  17   -6.00   26.30
  -3  17  17   -1.30   35.40
   3  17  17   38.30   10.90
  -3 -17  17   51.99   17.80
  -3  17 -17    2.60   19.00
   5  17 -17    3.60    5.50
   5 -17  17    0.00    1.90
  -5  17  17   -1.60    7.90
  -5 -17  17   -0.10    4.20
  -5 -17  17    3.20    5.00
  -5  17 -17    0.70    2.20
   5 -17 -17    1.50    3.20
   5 -17 -17    0.50    6.60
   5 -17 -17  -10.90   29.20
   5 -17 -17   -0.90   17.70
   7  17 -17    2.40    2.00
   7  17 -17    2.80    4.00
  -7  17  17    2.50    3.60
  -7  17  17    3.10    2.60
  -7 -17  17    2.20    4.00
  -7 -17  17    3.00    2.20
  -7 -17  17    2.40    2.10
  -7  17 -17    1.00    1.50
   7 -17 -17    0.50    1.80
   7 -17 -17    2.70    4.60
  -1 -19 -17    4.90    3.60
   1  19 -17    1.50    3.00
   1 -19  17    2.90    2.40
   1 -19  17    1.10    1.70
   1 -19  17    3.10   11.60
  -1  19  17   -4.00   12.40
  -1  19  17    3.60   33.60
  -1 -19  17    0.90    1.70
  -1 -19  17    1.90    3.70
  -1  19 -17    0.00    1.80
  -1  19 -17    2.30    2.50
   1 -19 -17   10.60   15.40
   1 -19 -17   -2.20    5.20
   3 -19  17    5.60    3.20
  -3  19  17   -0.80   10.80
  -3  19  17    3.70    2.40
  -3  19  17   -2.00   12.60
   3  19  17    0.90    2.20
  -3  19 -17    6.60   14.70
  -3  19 -17    0.40    1.80
   3 -19 -17   -2.00    5.40
   3 -19 -17    4.50    2.20
  -5 -19 -17   54.59   15.10
   5  19 -17   17.00    7.30
   5  19 -17   37.50   11.90
   5 -19  17   38.80   13.30
  -5  19  17  -20.30   24.20
  -5  19  17   19.50    7.40
  -5  19  17    6.40    7.10
   5  19  17   37.80   10.60
  -5 -19  17   34.90   11.00
  -5 -19  17   33.40   10.90
  -5 -19  17   39.10   13.30
   5 -19 -17   38.60   13.20
   5 -19 -17    3.80   15.80
   7  19 -17    0.60    1.70
   7  19 -17    1.00    1.60
   7  19 -17    3.80    3.50
   7 -19  17    0.20    0.90
  -7 -19  17    1.30    0.90
  -7 -19  17    1.40    1.80
  -7  19 -17    0.30    1.00
   7 -19 -17   -0.20    1.70
   7 -19 -17    0.60    4.10
  -1 -21 -17    1.80    4.20
  -1 -21 -17   -6.80   12.70
   1  21 -17    4.00    1.90
   1 -21  17    5.80    2.30
   1 -21  17   10.20    4.30
   1 -21  17    1.80   10.80
  -1  21  17    2.50   11.10
  -1  21  17   -3.90   10.30
  -1  21  17    1.20   18.90
   1  21  17    3.40    3.90
   1  21  17   -5.60   29.30
  -1 -21  17    4.10    1.90
  -1 -21  17    9.10    4.80
  -1  21 -17   25.50   10.10
  -1  21 -17    3.90    2.00
   1 -21 -17    9.20   13.00
   1 -21 -17    0.00    7.40
  -3 -21 -17    0.90    2.10
   3  21 -17    4.20    2.20
   3 -21  17   10.00    4.20
   3 -21  17    2.10    1.30
   3  21  17    2.80    2.40
  -3  21 -17    2.70    1.60
   3 -21 -17    0.30    3.20
   3 -21 -17    3.40    1.80
   3 -21 -17    1.50   12.60
  -5 -21 -17    3.40    1.60
   5  21 -17    2.60    4.30
   5 -21  17    2.60    1.40
   5 -21  17    8.00   18.10
  -5  21  17    5.70   18.80
   5  21  17    2.40    1.30
  -5 -21  17    6.90    4.70
  -5 -21  17   -0.50    3.20
  -5 -21  17    3.80    1.60
  -5  21 -17    0.20    1.30
  -5  21 -17    3.70    1.60
  -1 -23 -17    0.10    3.50
  -1 -23 -17   -1.40    9.80
   1  23 -17    0.90    2.70
   1  23 -17    2.80    1.30
   1 -23  17    1.30    0.90
   1 -23  17   -3.30    9.50
  -1  23  17    6.60   11.10
  -1  23  17   -3.10    7.70
   1  23  17    4.10   10.90
  -1  23 -17    2.20    1.20
  -1  23 -17   -3.70   10.20
  -1  23 -17    2.30    1.70
   1 -23 -17   -0.40    4.30
   1 -23 -17   -2.00    7.50
  -3 -23 -17    1.50    2.10
   3  23 -17    3.60    1.60
   3 -23  17    3.10    1.30
   3 -23  17   -3.50   10.20
  -3  23  17    1.80   13.70
  -3 -23  17    1.90    1.00
  -3 -23  17   -0.40    3.60
   3 -23 -17    3.50    2.00
   3 -23 -17  -13.80   15.80
   0   0  18  505.45  137.39
   0   0 -18  452.55  123.09
   0   0 -18  689.43  296.07
  -2   0  18  672.83  182.88
  -2   0 -18  816.62  221.98
   2   0 -18  660.33  179.48
  -6   0  18   27.70    8.90
   6   0 -18   17.40    6.50
   6   0 -18   34.70   13.70
  -8   0  18  282.07   76.99
   8   0 -18  253.67   69.29
   8   0 -18  240.18   92.49
 -10   0  18   28.40    9.10
  10   0 -18    2.70    6.00
  10   0 -18    4.20    6.00
  10   0 -18   16.40    6.30
 -12   0  18   13.20   10.70
 -12   0  18   11.30    4.50
  12   0 -18   14.10    5.60
  12   0 -18   11.90    4.70
  12   0 -18    2.60   15.20
   0   2  18  427.86  116.59
   0   2  18  414.56  178.18
   0  -2  18  367.76  100.09
   0   2 -18  744.03  319.67
   0  -2 -18  360.96  155.28
   2  -2  18   32.60   10.50
  -2   2  18   41.60   12.60
   2  -2 -18   37.20   11.20
  -4   2  18   55.09   16.10
  -4   2  18   39.40   11.70
   4  -2 -18   14.00    6.80
   4  -2 -18   42.40   12.60
   6   2 -18   60.19   17.10
   6   2 -18   97.59   37.70
  -6   2  18   75.39   21.10
  -6   2  18   61.39   14.50
  -6  -2  18   66.69   18.80
  -6  -2  18   95.29   36.80
   8   2 -18   35.00   10.30
   8   2 -18   27.90   11.90
  -8   2  18   30.60    8.50
  -8   2  18   39.20   15.30
  -8  -2  18   32.70    9.80
   8  -2 -18   38.40   12.80
   8  -2 -18   31.90   12.50
 -10   2  18   -0.20    9.70
 -10   2  18    0.60    3.90
 -10   2  18    4.30    4.30
 -10  -2  18    5.60    6.30
  10  -2 -18    4.50    3.90
 -12  -2 -18   -0.40    4.70
  12   2 -18   -0.10    4.20
 -12   2  18    0.30    2.70
 -12  -2  18   -0.80    8.50
  12  -2 -18   -3.30    2.90
  12  -2 -18   -5.20   15.70
   0   4  18   67.99   30.70
   0  -4 -18   32.00   11.30
   0  -4 -18   47.70   11.60
   0  -4 -18   87.09   38.70
   2  -4  18   31.30    9.40
  -2   4  18   27.80    9.30
  -2   4  18   25.10    7.50
  -2   4 -18   39.80   11.30
   2  -4 -18   40.10   10.70
   4  -4  18    0.00    9.40
  -4   4  18   84.89   23.70
  -4  -4  18   28.40   11.70
  -4   4 -18   17.40    6.20
   4  -4 -18   11.10    5.10
   4  -4 -18   78.49   22.00
   4  -4 -18   12.90    5.60
  -6   4  18  112.49   24.70
  -6   4  18  107.49   29.70
  -6   4  18   -1.70   14.00
  -6   4  18  130.99   36.10
  -6  -4  18  142.59   54.99
   6  -4 -18  102.19   28.30
   6  -4 -18   91.79   25.70
   6  -4 -18  127.49   27.90
   8   4 -18    5.40    3.60
   8   4 -18    7.00    2.50
   8   4 -18    4.10    5.40
  -8   4  18    9.60    4.30
  -8   4  18    2.70    7.40
  -8  -4  18    0.70    3.10
  -8  -4  18    4.90    5.20
  -8  -4  18    1.70    3.50
   8  -4 -18    4.10    2.00
   8  -4 -18    3.30    8.20
  10   4 -18    1.20    2.40
  10   4 -18   -0.10    3.40
 -10   4  18   -1.00   10.80
 -10   4  18    3.10    2.70
  10   4  18    4.30    2.20
 -10  -4  18    1.50    3.70
  10  -4 -18    3.50    3.10
  10  -4 -18    2.00    3.50
  10  -4 -18   -0.90    3.40
   0   6  18  472.85  203.28
   0  -6 -18  430.86  185.48
  -2   6  18   67.99   19.20
   2  -6 -18   82.19   23.10
   2  -6 -18   74.09   37.70
   4   6 -18   69.79   27.20
   4  -6  18  124.29   34.10
  -4   6  18  135.69   37.30
  -4   6  18  144.39   39.60
  -4  -6  18  160.58   61.99
  -4   6 -18  152.78   41.60
   4  -6 -18  127.99   35.30
   4  -6 -18  145.49   40.00
  -6  -6 -18  213.88   46.00
   6   6 -18  277.97  106.99
  -6   6  18  199.38   54.49
  -6   6  18  188.18   52.19
   6   6  18  207.18   44.60
  -6  -6  18  256.27   77.19
   6  -6 -18  212.08   57.89
   6  -6 -18  161.58   45.00
  -8  -6 -18    8.90    3.00
   8   6 -18   19.60    6.20
   8   6 -18   18.20    7.20
   8   6 -18   17.50    5.90
  -8   6  18   19.00    6.60
  -8   6  18   14.60   13.10
  -8  -6  18   21.70    7.90
   8  -6 -18   18.00    6.30
   8  -6 -18   18.20    6.20
  10   6 -18   11.70    3.90
 -10   6  18    2.70    3.10
 -10   6  18   -4.00   11.70
 -10   6  18    7.90    3.80
  10   6  18    6.30    2.70
 -10  -6  18    2.50    4.30
 -10  -6  18    7.10    3.30
  10  -6 -18   12.50    5.10
  10  -6 -18   -2.00   19.70
   0  -8 -18   88.39   39.60
  -2   8  18   25.50    8.50
   2  -8 -18   52.89   15.80
   2  -8 -18   20.70    7.30
   2  -8 -18   -3.10   23.10
   4   8 -18   87.79   34.10
  -4   8  18  119.99   36.10
  -4   8  18  118.49   32.80
  -4   8  18   50.39   12.10
  -4   8  18   60.69   17.40
  -4  -8  18   30.20   12.30
  -4   8 -18   74.49   20.40
   4  -8 -18  100.99   28.00
   6   8 -18    7.40    6.10
  -6   8  18    0.60    8.90
  -6   8  18    6.70    6.30
  -6   8  18    7.60    4.20
  -6   8  18    6.80    8.10
  -6  -8  18    9.70    5.70
   6  -8 -18    9.00    5.60
   6  -8 -18   11.00    4.90
   6  -8 -18   14.10    9.40
   6  -8 -18    4.50    5.00
   8   8 -18   36.20   12.10
   8   8 -18   30.90   10.20
  -8   8  18   44.90   13.00
  -8  -8  18   44.10   14.70
  -8  -8  18   32.20   10.80
   8  -8 -18   41.70   14.00
   8  -8 -18    4.50   21.80
   8  -8 -18   30.50    7.60
   8  -8 -18   37.70   10.90
  10   8 -18    4.80    3.00
  10   8 -18    3.50    1.80
  10   8  18    2.40    3.70
 -10  -8  18    3.20    4.30
 -10  -8  18    2.70    1.80
  10  -8 -18    9.40    3.80
   0  10  18 1025.90  278.87
   0 -10 -18 1166.18  316.87
   0 -10 -18  795.42  341.77
  -2  10  18  560.94  152.58
  -2  10  18  421.26  117.79
  -2  10  18  640.24  276.37
  -2 -10  18  385.66  148.39
   2 -10 -18  591.34  160.78
   2 -10 -18  759.52  327.57
   4  10 -18    4.90    4.00
  -4  10  18   14.40    4.90
  -4  10  18   -0.50   22.10
  -4 -10  18    8.40    5.00
   4 -10 -18   -5.30   21.10
   4 -10 -18    0.60    4.60
   4 -10 -18   35.30   11.60
   4 -10 -18   15.00    4.80
   6  10 -18   87.19   26.80
   6 -10  18   76.89   21.00
  -6  10  18   43.10   12.40
  -6  10  18   69.59   24.40
  -6  10  18   77.89   24.70
  -6 -10  18   62.49   19.30
  -6  10 -18   51.99   14.20
   6 -10 -18   71.39   24.10
   6 -10 -18   39.10   11.60
   8  10 -18    2.80    1.90
   8 -10  18    1.70    5.60
  -8  10  18    1.20    2.60
  -8  10  18   -0.50   11.40
  -8 -10  18   11.40    5.90
   8 -10 -18    6.10    2.90
   8 -10 -18   -0.10   19.20
   8 -10 -18    1.20    2.80
  10  10 -18   17.00    6.10
  10  10 -18   34.40    9.50
  10 -10  18    9.20    5.80
 -10  10  18   21.80    8.40
 -10  10  18   18.00    5.70
 -10 -10  18   16.70    6.30
 -10 -10  18    1.20    4.90
 -10 -10  18   27.60    7.80
 -10  10 -18   23.20    8.20
  10 -10 -18   41.10   11.80
   0  12  18   41.60   12.20
   0  12  18    8.00   12.90
   0 -12 -18   44.60   13.10
   0 -12 -18   -1.70   12.90
   2  12 -18   65.29   25.50
  -2  12  18   -4.60   20.80
  -2  12  18   33.00   10.30
  -2 -12  18   61.29   23.90
   4  12 -18   12.80    6.90
  -4  12  18   12.30    9.10
  -4  12  18  -11.20   34.90
  -4  12  18   17.00    8.50
   4 -12 -18   10.10    3.80
   4 -12 -18   18.60    8.00
   4 -12 -18   14.00    9.90
   6 -12  18    7.90    5.80
  -6  12  18    6.20   14.00
  -6  12  18    7.70    4.30
  -6 -12  18    5.00    5.80
  -6  12 -18    6.00    4.30
   6 -12 -18    8.40    4.60
   6 -12 -18    7.30    4.30
   6 -12 -18   -0.20   20.20
   8  12 -18    5.20    5.20
   8 -12  18   -0.30    4.10
  -8  12  18    2.10    2.10
  -8 -12  18    1.00    1.80
  -8 -12  18    6.00    5.00
  -8  12 -18    0.60    2.00
   8 -12 -18    4.30    2.40
   8 -12 -18   -8.20   19.40
   8 -12 -18   -0.20    1.80
  10  12 -18    1.80    1.70
  10  12 -18    5.70    4.00
 -10  12  18   -0.40    1.90
 -10 -12  18   -0.10    4.70
 -10 -12  18    7.90    4.30
 -10  12 -18    0.70    1.40
  10 -12 -18    0.70    1.80
   0  14  18   75.69   21.20
   0  14  18  106.39   47.90
   0  14 -18   85.79   33.20
   0 -14 -18   85.89   23.90
   0 -14 -18  111.49   50.19
   2  14 -18   17.40    7.60
   2 -14  18   17.80    7.70
  -2  14  18    2.70   51.89
   4  14 -18    4.70    5.10
  -4  14  18    4.50   14.00
  -4 -14  18    5.90    4.70
  -4  14 -18   15.40    7.00
   4 -14 -18    0.00    8.50
   4 -14 -18   15.50    9.90
   4 -14 -18   11.90   43.40
   6  14 -18    3.20    4.90
   6 -14  18   21.30    8.20
  -6  14  18   -2.60   11.50
  -6  14  18    0.80    2.90
  -6 -14  18    3.30    5.60
  -6 -14  18    0.60    3.60
  -6  14 -18    3.20    3.00
   6 -14 -18    5.00    3.40
   6 -14 -18    1.60    4.60
   8  14 -18    1.90    3.80
  -8  14  18    0.90    1.70
  -8  14  18    7.90    2.90
  -8 -14  18    3.20    1.90
  -8 -14  18    5.70    4.40
  -8  14 -18    5.40    2.60
   8 -14 -18    5.50    2.60
   0  16  18    7.90    4.30
   0  16  18   38.30   21.70
   0 -16  18    8.70    4.30
   0 -16  18   17.40   21.50
   0  16 -18    4.40    5.20
   0  16 -18    9.40    4.70
   0 -16 -18   11.90   16.30
  -2 -16 -18   12.00    4.60
   2  16 -18   14.30    6.30
   2 -16  18    9.70    4.80
  -2  16  18   12.20    7.10
  -2  16  18   80.49   42.40
  -2  16  18   -2.80   45.10
   2  16  18    8.10    3.70
  -2 -16  18   15.00    6.70
  -2  16 -18  125.49   57.69
   2 -16 -18    3.10   24.10
   2 -16 -18   98.29   47.60
   4  16 -18   45.30   17.90
  -4  16  18   40.50   17.30
  -4  16  18   31.10   14.00
  -4  16  18  -43.00   38.50
  -4  16  18   -7.50   19.10
   4  16  18   47.50   13.30
  -4  16 -18   73.59   25.20
   4 -16 -18    8.50    8.20
   6  16 -18    8.40    3.70
   6  16 -18   18.90    7.50
   6 -16  18    9.20    3.80
  -6  16  18   18.60    9.20
  -6  16  18   27.00    9.50
  -6 -16  18   26.10    8.90
   6 -16 -18   12.70    5.20
   6 -16 -18    6.20   18.40
   8  16 -18    0.90    1.80
   8  16 -18   17.80    6.10
   8 -16  18    1.00    1.50
  -8  16  18    1.90    2.10
  -8 -16  18    1.60    1.50
  -8  16 -18    1.20    1.40
   8 -16 -18    1.90    1.70
   8 -16 -18    3.30    2.20
   0  18  18   11.50   13.60
   0 -18  18   10.90    5.00
   0 -18  18   15.10   18.20
   0  18 -18    6.00    3.90
   0  18 -18   11.30    5.20
   0  18 -18    4.80   13.50
   0 -18 -18    5.70    4.20
  -2 -18 -18    5.70    2.90
   2  18 -18    2.80    3.80
   2  18 -18    2.30    3.70
   2 -18  18    4.50    2.50
   2 -18  18    5.10    2.80
   2 -18  18   -9.90   11.80
  -2  18  18  -15.10   18.50
   2  18  18    5.20    3.00
  -2 -18  18    4.60    2.50
  -2  18 -18   -6.20   12.50
   2 -18 -18   -3.80   11.80
   2 -18 -18    0.60    7.00
  -4 -18 -18    8.20    2.90
   4 -18  18    6.70    3.00
   4 -18  18  -16.10   20.50
  -4  18  18    9.40    4.10
  -4  18  18   12.80    9.80
  -4  18  18   -3.50   11.30
  -4 -18  18   -1.20    4.90
  -4 -18  18    5.20    2.30
  -4  18 -18    4.80    2.50
   4 -18 -18    1.30    3.90
   4 -18 -18  -11.40   17.30
   4 -18 -18    2.40    1.90
   6  18 -18    8.20    3.50
   6  18 -18    5.20    4.40
   6 -18  18   10.40    3.90
  -6  18  18    7.20    6.20
  -6 -18  18    8.50    3.60
  -6  18 -18   11.90    4.50
   6 -18 -18    9.40    3.90
   6 -18 -18   10.30    6.10
   0  20  18    9.90    5.10
   0  20  18   -0.10   11.00
   0 -20  18    7.30    3.00
   0 -20  18    6.70    3.40
   0 -20  18   -5.60   15.10
   0  20 -18    8.40    3.30
   0  20 -18    8.10    3.70
   0 -20 -18    5.30   11.50
  -2 -20 -18    5.10    2.80
   2  20 -18    8.50    4.70
   2 -20  18   10.00    3.80
   2 -20  18   -9.50   11.20
  -2  20  18    9.30   11.90
  -2  20  18    1.30    9.90
  -2  20  18   -0.90   18.70
  -2  20  18    9.20    3.60
   2  20  18   13.40    4.60
  -2 -20  18    8.60    3.30
  -2 -20  18    5.20    3.90
  -2  20 -18    7.50    3.40
  -2  20 -18    7.00    3.00
   2 -20 -18   -0.30    6.00
   2 -20 -18    0.20    9.80
   2 -20 -18  -15.80   14.50
  -4 -20 -18    1.90    1.40
   4  20 -18    8.20    4.30
   4 -20  18    2.10    1.40
   4 -20  18   -4.30   12.10
  -4  20  18    1.80   13.10
  -4  20  18   -0.60    2.50
   4  20  18    1.90    1.40
  -4 -20  18   -1.70    4.20
  -4  20 -18   -3.70   11.50
  -4  20 -18    0.80    1.40
   4 -20 -18    0.60    2.40
   4 -20 -18    1.50    1.60
   4 -20 -18    6.10   14.20
   4 -20 -18   -4.00   14.60
   6  20 -18   -0.60    2.90
   6  20 -18    4.90    2.60
   6 -20  18    4.10    1.80
   6  20  18    4.40    1.80
  -6 -20  18    1.70    4.20
  -6 -20  18    2.70    1.30
   6 -20 -18   12.90    4.70
   6 -20 -18    3.20    4.10
   0 -22  18   15.90    5.60
   0  22 -18   22.70    7.90
   0  22 -18   20.40    8.10
   0 -22 -18   -0.60    6.00
   0 -22 -18    0.60    4.00
  -2 -22 -18    3.50    2.70
   2  22 -18    1.80    1.40
   2  22 -18    0.40    3.00
   2 -22  18    0.70    8.50
   2 -22  18    1.00    1.00
  -2  22  18   -1.80    8.10
  -2  22  18    3.30   10.80
  -2  22  18    0.00    1.50
   2  22  18    4.20   12.50
  -2  22 -18   -2.00    9.60
  -2  22 -18    1.10    1.30
  -2  22 -18    2.90    1.50
   2 -22 -18   -5.00   10.10
  -1  -1 -19  380.16  103.49
   1   1 -19  397.46  108.19
   1   1  19  314.27   86.49
  -1  -1  19  425.26  115.79
  -1   1 -19  355.96   96.79
   1  -1 -19  330.37   89.99
  -3   1 -19   13.00    6.00
   5  -1 -19    6.50    4.00
   7   1 -19   35.10   10.50
   7   1 -19   28.00   11.20
  -7   1  19   29.60    9.10
  -7   1  19   46.80   18.20
  -7  -1  19   24.70    8.10
  -7  -1  19   38.00   14.90
   7  -1 -19   31.00    9.60
   9   1 -19   28.20    8.50
   9   1 -19   33.50   13.50
  -9   1  19   25.50    7.20
  -9   1  19   28.60   11.40
  -9  -1  19   35.30   11.10
  -9  -1  19   40.90   11.90
   9  -1 -19   18.80    7.30
   9  -1 -19   24.20    9.90
  11   1 -19    2.10    4.40
  11   1 -19   -3.20    5.20
  11   1 -19    8.60    3.90
 -11   1  19   16.00   11.20
  11  -1 -19    7.50    4.90
  11  -1 -19    9.70    4.20
  -1  -3 -19   10.50    7.20
   1   3 -19   21.10    7.10
  -1   3  19   13.80    6.50
  -1   3  19    8.90   24.30
   1   3  19   -4.50   15.50
  -1   3 -19    7.60    3.70
   1  -3 -19    6.40    4.60
   1  -3 -19   -0.30   14.50
   3  -3  19    1.50    7.60
  -3   3  19    1.50    4.10
  -3   3  19   17.70    6.40
  -3   3 -19    2.50    3.30
   3  -3 -19    3.60    4.10
   3  -3 -19    9.90    6.40
  -5   3  19    2.60    1.70
  -5   3  19    0.50    4.00
  -5   3  19   15.90    5.90
  -5  -3  19    4.70    4.60
   5  -3 -19   12.50    5.30
   5  -3 -19    8.20    6.40
   7   3 -19    5.40    3.70
   7   3 -19    6.50    3.80
  -7   3  19    5.10    5.00
  -7   3  19    0.50   11.60
  -7   3  19    7.50    4.70
  -7  -3  19   13.20    6.20
   7  -3 -19   11.20    9.90
   7  -3 -19    4.90    4.30
   9   3 -19    5.80    4.60
   9   3 -19    2.60    2.70
  -9   3  19    2.30    2.10
  -9   3  19   -1.70    5.60
  -9  -3  19    2.00    2.80
  -9  -3  19    3.50    4.40
   9  -3 -19    1.90    2.10
 -11  -3 -19    3.40    4.80
 -11   3  19   -1.10   10.30
 -11   3  19    0.40    3.00
 -11  -3  19   -0.20    3.90
  11  -3 -19    1.00    2.80
  11  -3 -19   -1.50   18.40
  -1   5  19   47.80   16.40
  -1   5 -19   34.40   10.20
  -3   5  19   92.29   25.80
  -3   5  19   29.80    7.80
  -3   5 -19   90.49   24.80
   3  -5 -19   96.49   26.90
   3  -5 -19   24.20    8.00
  -5  -5 -19    8.80    4.60
   5   5 -19    8.30    6.90
  -5   5  19   13.70    5.40
  -5   5  19   11.80    5.00
  -5  -5  19    7.00    6.40
  -5  -5  19   32.00   12.80
   5  -5 -19   15.20    5.90
  -7   5  19   15.10    5.20
  -7   5  19    3.60    4.80
  -7   5  19   17.80    6.40
   7   5  19   19.10    4.70
  -7  -5  19   11.80    6.00
   7  -5 -19    9.20    4.70
   7  -5 -19   23.30    7.60
   7  -5 -19   24.80   10.20
   7  -5 -19   19.90    6.10
   9   5 -19    3.00    1.70
   9   5 -19    4.40    4.50
  -9   5  19    4.60    2.90
  -9   5  19   12.80    5.10
  -9  -5  19   -1.00    5.50
   9  -5 -19    4.40    2.20
  11   5 -19    2.20    2.00
 -11   5  19    0.10   10.60
 -11   5  19    4.20    3.30
 -11  -5  19    0.40    3.00
 -11  -5  19    0.70    3.60
  11  -5 -19    1.40    2.70
  11  -5 -19    6.30    3.30
  11  -5 -19    0.00    2.70
   1  -7  19  224.88   97.19
  -1   7  19  147.79   40.70
  -1   7  19  124.99   27.30
  -1   7 -19  240.78  103.99
   1  -7 -19  114.99   25.20
   1  -7 -19  148.09   40.90
  -3   7  19   70.99   20.20
  -3   7  19   44.40   12.90
  -3  -7  19   49.30   19.50
   3  -7 -19   71.69   20.10
   3  -7 -19   49.50   14.30
   5   7 -19   23.40    9.50
   5   7 -19   22.40    9.40
   5  -7  19    2.30    4.80
  -5   7  19   33.20   10.30
  -5   7  19   16.00    5.90
  -5   7 -19   19.80    6.20
   5  -7 -19   17.90    6.40
   5  -7 -19   30.20    9.50
  -7  -7 -19    3.40    2.90
   7   7 -19   10.00    6.00
  -7   7  19    5.50    3.60
  -7   7  19    1.00    7.40
  -7   7  19    8.80    4.90
   7   7  19    7.70    3.30
   7  -7 -19   13.10    5.40
   7  -7 -19    8.20    8.00
   7  -7 -19    7.40    4.00
  -9  -7 -19   16.70    4.40
   9   7 -19   10.00    3.60
   9   7 -19   11.20    3.60
  -9   7  19   18.00    7.10
  -9   7  19   19.30    6.30
   9   7  19    9.50    3.00
  -9  -7  19   13.20    5.70
  -9  -7  19    7.90    3.50
  -9  -7  19   19.20    7.40
   9  -7 -19    3.40   17.90
   9  -7 -19   18.00    5.90
  11   7 -19   -1.00    3.20
  11   7 -19    1.00    1.40
 -11   7  19    0.70    1.60
 -11   7  19    0.80    2.20
 -11  -7  19    0.20    1.90
 -11  -7  19    5.30    3.90
  11  -7 -19   -0.70   15.40
  11  -7 -19    4.80    2.40
  11  -7 -19    2.10    2.60
   1  -9  19   36.50   17.90
  -1   9  19   -7.00   21.00
  -1   9 -19   40.60   20.40
   1  -9 -19    5.30    7.80
   1  -9 -19   19.90   15.80
   1  -9 -19   23.10    7.60
   3   9 -19   57.49   22.60
  -3   9  19   43.90   15.10
  -3   9  19   60.29   17.10
   3  -9 -19   54.39   16.00
   3  -9 -19   71.69   20.20
   5   9 -19  107.69   33.30
   5   9 -19   96.19   37.30
   5  -9  19  157.18   42.90
  -5   9  19  120.09   33.10
  -5  -9  19   77.19   30.10
  -5   9 -19  149.59   40.70
   5  -9 -19   97.29   38.80
   5  -9 -19  112.79   31.70
   5  -9 -19  100.09   30.40
   7   9 -19   15.50    5.60
  -7   9  19    0.40    3.10
  -7   9  19    6.20    3.30
  -7   9  19   -1.00    8.00
  -7   9  19   -1.90    5.00
  -7  -9  19   -1.80    5.30
   7  -9 -19    1.90    2.70
   7  -9 -19   -1.80    3.40
   7  -9 -19    0.00    3.00
   9   9 -19    8.30    3.00
   9   9 -19    7.30    4.90
  -9   9  19    3.90    4.70
  -9   9  19    7.20    3.40
  -9   9  19    0.30   11.40
  -9  -9  19    4.00    4.50
  -9  -9  19    7.60    3.50
   9  -9 -19    6.30    3.20
   9  -9 -19   -7.50   19.80
   9  -9 -19    7.30    4.00
  -1 -11 -19   -1.10   14.50
   1 -11  19   42.90   21.20
  -1  11  19   20.70    7.00
  -1  11  19   39.90   22.40
   1  11  19   15.30    5.80
  -1  11 -19   42.70   21.40
   1 -11 -19   24.70    8.10
   1 -11 -19   23.30   16.40
   3  11 -19   12.80    6.20
  -3  11  19   13.30    5.80
  -3  11  19   26.60   40.50
  -3  11  19    4.80   11.60
  -3 -11  19   21.30    8.90
   3 -11 -19   11.00    9.00
   3 -11 -19   18.90   29.70
   3 -11 -19    9.10    5.50
   5  11 -19   78.29   24.60
   5  11 -19   79.39   31.00
  -5  11  19   89.69   25.10
  -5  11  19  104.99   29.90
  -5 -11  19  106.69   41.40
   5 -11 -19   93.49   26.00
   5 -11 -19   38.30   16.90
   5 -11 -19  112.09   32.70
   5 -11 -19   59.89   18.50
   7  11 -19    3.70    5.20
   7 -11  19    6.60    2.00
  -7  11  19    8.60    3.50
  -7  11  19    0.20    2.10
  -7  11  19   -0.70   11.30
  -7 -11  19    6.10    5.40
   7 -11 -19    4.30    2.70
   7 -11 -19   -3.90   17.80
   7 -11 -19    8.60    3.70
   9  11 -19    5.10    2.10
   9  11 -19    4.60    3.80
   9 -11  19    1.90    4.70
  -9 -11  19    0.90    2.30
  -9 -11  19    3.90    3.90
  -9  11 -19    2.30    2.10
   9 -11 -19    4.10   19.00
   9 -11 -19    1.60    2.10
  -1 -13 -19    4.90    3.60
   1 -13  19   14.20   13.60
  -1  13  19    5.20    4.00
  -1  13  19   18.00   15.40
   1  13  19    2.70    3.70
  -1 -13  19    7.40    4.10
   1 -13 -19    3.00    4.00
   3 -13  19   -1.10   33.90
  -3  13  19    9.30   17.60
  -3 -13  19   19.70    8.30
   3 -13 -19   10.20    8.80
   3 -13 -19  -22.30   33.30
   3 -13 -19   42.70   13.40
   5  13 -19    1.60    5.00
   5  13 -19    1.90    4.40
   5 -13  19    1.70    4.20
  -5  13  19   -2.50    7.10
  -5  13  19    1.90   21.60
  -5 -13  19    3.60    3.70
   5 -13 -19    0.90    3.90
   5 -13 -19    2.60    5.30
   7  13 -19    0.20    1.80
   7  13 -19    6.80    4.80
  -7  13  19    2.10   10.90
  -7 -13  19    2.10    2.60
  -7 -13  19    8.30    5.60
  -7  13 -19    1.40    2.20
   7 -13 -19    3.00    2.40
   7 -13 -19    1.10    2.60
   9  13 -19   -0.70    3.20
   9 -13  19    0.90    2.80
  -9  13  19    0.00    1.40
  -9 -13  19    0.80    1.40
   9 -13 -19    1.20    1.60
  -1 -15 -19   20.20    6.60
   1 -15  19   30.90   18.50
  -1  15  19   19.40    6.60
   1  15  19   21.50    7.10
  -1 -15  19   28.20   11.30
  -1  15 -19   21.70   14.80
   1 -15 -19   45.80   24.80
   3  15 -19    1.10    3.30
   3 -15  19    5.30    3.90
   3 -15  19    7.50   28.50
  -3  15  19    4.00    6.30
  -3  15  19   12.10   33.20
  -3  15  19  -16.20   25.90
  -3  15  19   -2.70   15.10
   3  15  19    6.10    3.10
  -3 -15  19    1.90    3.80
  -3  15 -19  -18.20   23.40
  -3  15 -19   17.80    7.70
   3 -15 -19    3.70   21.50
   3 -15 -19  -12.30   24.90
   5  15 -19   28.40    9.90
   5 -15  19   38.60   13.70
  -5  15  19   12.30   13.10
   5 -15 -19   47.40   14.90
   5 -15 -19   15.00    7.00
   5 -15 -19   -2.00   15.30
   5 -15 -19   16.60    6.40
   7  15 -19    0.40    2.10
   7  15 -19    2.30    4.60
  -7  15  19    3.70    2.70
  -7 -15  19    4.10    2.60
  -7  15 -19   15.00    5.70
   7 -15 -19    2.60   18.30
  -1 -17 -19    5.70    3.20
   1  17 -19   19.40    8.00
   1 -17  19    6.90    3.50
   1 -17  19  -12.10   12.40
  -1  17  19   -4.70   12.30
   1  17  19    9.00    3.70
  -1 -17  19   10.80    4.50
  -1 -17  19   20.20    8.10
  -1  17 -19   11.10    5.00
  -1  17 -19    3.20    4.00
  -1  17 -19  -17.00   14.30
   1 -17 -19    4.40    4.10
   1 -17 -19   -7.70   14.20
  -3 -17 -19    3.20    2.00
   3  17 -19    1.70    3.30
   3 -17  19   -0.80   12.90
  -3  17  19   -9.70   23.40
  -3  17  19    4.90    2.20
  -3  17  19  -22.90   19.30
   3  17  19    3.80    2.30
  -3 -17  19    2.40    3.50
  -3  17 -19   -6.40   12.00
  -3  17 -19   14.90    6.30
   3 -17 -19   -1.00    7.40
   5  17 -19   18.00    6.90
  -5  17  19   40.00   14.00
  -5  17  19   10.90   12.30
   5 -17 -19   20.40    7.50
   5 -17 -19   -0.90   17.90
   5 -17 -19    5.30    4.10
   7  17 -19    1.00    2.20
   7  17 -19   -0.30    3.90
   7 -17  19    1.50    1.40
  -7 -17  19    1.40    1.70
  -7 -17  19    6.10    4.70
   7 -17 -19    1.70    1.70
   7 -17 -19    0.40    2.90
   1  19 -19    5.50    4.20
   1 -19  19    8.10    3.60
   1 -19  19  -17.60   13.30
  -1  19  19   -0.10    4.20
  -1  19  19   -3.30   11.40
  -1  19  19    0.10   21.70
   1  19  19    3.60    3.00
  -1 -19  19    3.30    2.50
  -1  19 -19    6.10    3.20
   1 -19 -19   -1.00    9.30
  -3 -19 -19    0.80    1.50
   3  19 -19   -0.70    3.20
   3  19 -19   -0.60    3.70
   3 -19  19    1.20    1.60
  -3  19  19   -1.00   10.10
  -3  19  19    1.10    1.70
  -3 -19  19    0.70    2.90
  -3  19 -19  -11.00   12.10
   3 -19 -19   -0.80    5.20
   3 -19 -19    2.70    1.70
   3 -19 -19   -1.20   10.10
   5  19 -19    6.30    4.20
   5 -19  19    1.70    1.40
  -5  19  19    4.30   10.80
  -5  19  19    0.10   20.70
   5  19  19    1.60    1.40
  -5 -19  19   -3.70    4.30
  -5 -19  19    1.00    1.00
  -5  19 -19    1.60    1.60
   5 -19 -19    2.80    3.40
   5 -19 -19    9.30   16.60
   5 -19 -19   -6.30   14.40
  -1 -21 -19   -0.20    9.70
   1  21 -19    3.50    2.40
   1 -21  19    0.70    1.60
   1 -21  19    0.10    1.20
   1 -21  19  -15.00   12.50
  -1  21  19    2.70   11.30
   1  21  19    1.90   11.30
  -1 -21  19    0.60    2.80
  -1  21 -19    0.70    1.30
  -1  21 -19    1.10    1.60
  -1  21 -19   -9.20   11.50
   1 -21 -19    3.50   11.40
  -3 -21 -19    0.00    1.50
   3  21 -19    0.30    1.80
   3  21 -19    2.40    3.00
   3 -21  19   -4.20    9.90
  -3  21  19   -1.00    8.10
  -3  21  19    2.20    1.50
   3  21  19    0.30    1.70
  -3  21 -19    0.70    1.10
   3 -21 -19    1.70    1.40
   3 -21 -19    5.40   13.40
   3 -21 -19   -0.20   11.40
   0   0  20  993.10  269.67
   0   0 -20  898.31  243.88
   0   0 -20 2055.49  882.31
  -2   0  20  655.93  178.28
  -2   0 -20  782.22  212.48
   2   0 -20  596.14  161.98
   4   0 -20    1.00    3.00
  -6   0  20   12.50    5.70
   6   0 -20    8.90    3.60
  -8   0  20   -0.50    4.70
  -8   0  20    8.90    3.90
   8   0 -20   19.20    6.30
 -10   0  20   31.70    8.10
 -10   0  20   37.20   11.40
  10   0 -20   35.20   10.80
   0   2  20  134.19   37.20
   0   2  20  110.49   48.30
   0  -2  20  121.69   33.50
   0   2 -20  120.39   33.00
   0   2 -20  244.48  105.39
   0  -2 -20  108.09   47.10
  -2  -2 -20    1.30    5.40
   2   2 -20   10.50    4.70
   2  -2  20   19.90    7.50
  -2   2  20   22.10    7.50
   2   2  20   -2.40   17.00
  -2   2 -20   12.10    4.30
   2  -2 -20    8.50    4.20
  -4   2  20   27.00    8.80
   4  -2 -20   28.90    9.10
   6   2 -20   25.50    8.20
   6   2 -20   20.90    8.40
  -6   2  20   23.80    7.40
  -6  -2  20   25.50    8.30
  -6  -2  20   42.80   16.70
   6  -2 -20    7.20    6.00
   8   2 -20    3.50    3.10
   8   2 -20    1.70    2.70
  -8   2  20    3.20    4.00
  -8   2  20    2.90    1.60
  -8   2  20    2.80    4.50
  -8   2  20    3.20    2.00
  -8  -2  20    9.00    4.60
   8  -2 -20    1.20    2.20
   8  -2 -20    3.10    2.20
   8  -2 -20    0.40    5.20
  10   2 -20    9.00    3.70
 -10   2  20    1.30    5.00
 -10   2  20    4.30    4.20
 -10   2  20    3.80    2.80
 -10   2  20    6.60    3.90
 -10  -2  20    7.00    3.90
  10  -2 -20    8.50    4.70
  10  -2 -20   -0.60    5.40
   0   4  20  101.09   30.40
   0   4  20  186.18   80.59
   0   4 -20   77.09   21.50
   0  -4 -20  118.99   51.99
   2  -4  20   20.30    6.60
  -2   4  20   11.50    5.90
  -2   4  20   12.70    5.50
  -4   4  20   70.29   16.10
  -4   4  20   52.99   15.20
  -4   4 -20  111.79   30.80
   4  -4 -20   60.29   17.10
   4  -4 -20   51.39   14.70
  -6   4  20  128.89   35.50
  -6   4  20   91.29   25.30
  -6  -4  20  102.39   39.50
   6  -4 -20  101.79   28.20
   6  -4 -20   98.89   21.80
   8   4 -20    6.00    2.90
  -8   4  20   10.60    4.00
  -8   4  20    7.40    3.40
  -8  -4  20    9.60    4.30
  -8  -4  20    5.50    3.80
   8  -4 -20    5.00    2.40
   8  -4 -20    9.50    6.70
   8  -4 -20    6.00    3.70
  10   4 -20    1.70    2.10
  10   4 -20    1.70    4.40
 -10   4  20    2.50    9.10
 -10   4  20    0.80    2.20
 -10   4  20   13.30    3.90
 -10  -4  20   -0.10    2.40
 -10  -4  20    3.70    4.30
  10  -4 -20    9.10    3.60
  10  -4 -20    0.40    1.40
   0   6  20    0.00   19.50
   0   6  20   49.40   23.20
  -2   6  20  269.67   73.69
  -2   6  20  146.29   31.70
   2   6  20  146.19   31.50
   2  -6 -20  181.78   80.89
   2  -6 -20  217.18   59.59
   4   6 -20  105.69   40.80
  -4   6  20   20.30    6.80
  -4   6  20   45.10   10.60
  -4   6 -20   28.90    8.20
   4  -6 -20   32.00    9.90
   4  -6 -20   48.40   14.00
   6   6 -20  359.26  138.29
  -6   6  20  283.37   60.99
  -6   6  20  285.17   77.79
  -6   6  20  290.37   79.19
  -6  -6  20  314.27   94.49
  -6  -6  20  319.27  122.89
   6  -6 -20  286.27   78.09
  -8   6  20   10.30    4.00
  -8   6  20    1.60    1.60
  -8   6  20    2.50    3.20
  -8  -6  20    1.20    2.50
   8  -6 -20    1.90    1.60
   8  -6 -20   -0.90    6.40
   8  -6 -20    2.50    3.10
  10   6 -20   11.90    3.60
  10   6 -20   10.40    3.70
  10   6 -20    9.30    4.50
 -10   6  20   35.90    8.30
 -10  -6  20   13.70    5.40
  10  -6 -20   -3.60   16.30
   0   8  20  151.58   66.19
   0  -8 -20   15.20    5.70
   0  -8 -20  129.79   56.99
  -2   8  20    9.30   11.60
  -2   8  20   27.90    7.30
   2  -8 -20   -3.20   23.20
   4   8 -20   54.89   21.50
  -4   8  20   69.09   19.50
  -4  -8  20   74.29   28.80
  -4   8 -20   75.69   20.70
   4  -8 -20   81.49   22.70
   4  -8 -20   72.69   20.40
   4  -8 -20   97.39   21.60
   6   8 -20   23.10    8.00
   6   8 -20   21.00    8.90
   6  -8  20    3.90    9.00
  -6   8  20   21.50    6.90
  -6  -8  20   21.40    9.00
  -6  -8  20   18.60    6.90
   6  -8 -20   21.60    6.80
   6  -8 -20   43.80   13.70
  -8   8  20    7.80    3.50
  -8   8  20   11.40    4.20
  -8   8  20    3.90    7.00
   8   8  20   10.40    4.00
  -8  -8  20    7.80    5.30
   8  -8 -20   11.90    4.40
   8  -8 -20    9.80    3.90
  10   8 -20    1.40    1.10
  10   8 -20    2.50    1.50
  10   8 -20    3.10    3.60
 -10   8  20    2.40    2.70
 -10   8  20    5.10    2.10
 -10   8  20   -5.20   10.30
 -10  -8  20    0.40    3.30
 -10  -8  20   -0.90    3.60
 -10  -8  20    2.00    1.70
  10  -8 -20    0.70    2.30
   0  10  20  117.69   32.50
   0 -10 -20  109.79   30.50
   0 -10 -20   98.19   43.80
   2 -10  20  721.53  311.57
  -2  10  20  392.86  170.58
  -2 -10  20  320.77  123.49
   2 -10 -20  328.67   89.59
   4  10 -20   80.19   31.10
  -4  10  20   64.59   18.50
  -4  10  20   85.09   23.80
  -4 -10  20   47.00   18.50
   4 -10 -20   76.09   21.40
   4 -10 -20   73.09   20.60
   6  10 -20    8.70    4.60
  -6  10  20   19.60    6.40
  -6  10  20   26.00   24.50
  -6  10  20    7.10    6.60
  -6 -10  20   28.10   11.50
  -6 -10  20    7.80    5.20
  -6  10 -20   12.40    3.60
   6 -10 -20   17.80    6.10
   8  10 -20   38.80   12.10
  -8  10  20   70.09   19.40
  -8  10  20   72.19   24.00
  -8  10  20   51.09   11.90
  -8 -10  20   79.89   26.50
  -8 -10  20   35.30   11.20
   8 -10 -20   66.99   18.50
  10  10 -20   12.20    4.30
  10  10 -20   11.60    4.60
 -10 -10  20   10.50    4.50
 -10 -10  20    7.80    2.60
  10 -10 -20    0.30   14.30
  10 -10 -20   11.40    3.80
   0  12  20   35.40   10.60
   0  12 -20   -0.10    2.40
   0 -12 -20   65.69   30.90
   2  12 -20   35.10   13.90
  -2  12  20   22.70    7.60
  -2  12  20    6.80   21.70
  -2 -12  20   31.80   12.60
  -2  12 -20   34.40   23.80
   2 -12 -20   28.10    8.80
   4  12 -20   18.10    7.60
  -4  12  20    7.70    9.30
  -4  12  20   11.10   27.60
  -4  12  20   18.90    5.90
  -4 -12  20   13.10    6.00
   4 -12 -20   16.90    7.30
   6  12 -20    3.10    3.30
   6  12 -20    0.60    4.10
  -6  12  20    2.40    3.20
   6 -12 -20    0.90    4.40
   6 -12 -20    3.40    3.10
   6 -12 -20   -1.70    9.30
   8  12 -20    2.20    2.00
   8  12 -20   -0.60    4.30
   8 -12  20    1.80    4.00
  -8  12  20    0.80    1.60
  -8  12  20   -1.50   11.20
  -8 -12  20    2.00    1.60
   8 -12 -20    0.40    1.60
   0  14  20   26.70   16.90
   0 -14 -20    9.10    4.30
   0 -14 -20   34.90   19.90
  -2 -14 -20    9.90    4.10
   2  14 -20    6.10    3.90
   2 -14  20   14.70   18.20
  -2  14  20    6.80    4.40
   2  14  20   11.40    4.30
  -2 -14  20    4.70    3.20
   2 -14 -20    4.20    4.10
   2 -14 -20   11.20   20.80
   4  14 -20    9.60    5.00
  -4  14  20   14.80    4.90
  -4  14  20    9.10   11.60
  -4  14  20    1.50   24.80
  -4  14  20   11.80    7.00
  -4 -14  20    8.70    4.50
   4 -14 -20    6.30   24.80
   4 -14 -20  -10.00   14.80
   4 -14 -20   12.70    4.30
   4 -14 -20   17.80    8.60
   6  14 -20    7.80    4.00
   6 -14  20    6.40    4.10
  -6  14  20    5.30    4.40
  -6  14  20    1.00    6.70
  -6  14  20    5.50   11.60
  -6 -14  20    5.20    3.20
  -6  14 -20   24.50    9.00
   6 -14 -20    5.90    3.60
   6 -14 -20   -5.10   13.40
   6 -14 -20    9.40    4.90
   8  14 -20    9.00    3.20
   8  14 -20   13.80    5.50
   8 -14  20   17.70    7.00
  -8  14  20    7.50    2.90
  -8  14  20    7.50    3.10
  -8 -14  20    8.70    3.20
  -8 -14  20   16.50    6.10
  -8  14 -20   16.50    6.00
   8 -14 -20    7.80    3.10
   8 -14 -20   -2.60   17.40
   0  16  20   20.40    6.50
   0  16  20    4.50   12.80
   0 -16  20   11.00    4.80
   0  16 -20    9.00    4.10
   0 -16 -20   12.80    4.70
   0 -16 -20   21.60   15.50
   2  16 -20    3.50    2.90
   2 -16  20   56.19   19.30
   2 -16  20    0.20    9.70
  -2  16  20   10.70   36.50
  -2  16  20    3.40   14.50
   2  16  20    4.60    2.80
  -2  16 -20   20.50   16.50
   2 -16 -20    5.60    4.60
   2 -16 -20   32.70   20.40
  -4  16  20   21.70    6.90
  -4  16  20   -7.70   18.60
  -4 -16  20   13.50    6.40
  -4  16 -20   26.50    9.80
   4 -16 -20   21.30    8.70
   4 -16 -20    3.00    6.50
   4 -16 -20    0.80    8.00
   4 -16 -20   26.20    8.10
   6  16 -20   15.90    5.90
   6 -16  20   17.70    6.50
  -6  16  20   45.50   14.60
  -6  16  20    9.00   12.00
  -6 -16  20   17.30    6.60
  -6  16 -20   22.70    8.30
   6 -16 -20   -3.10   18.30
   0  18  20    1.90    2.80
   0  18  20   -4.00   10.90
   0 -18  20    2.30    2.10
   0 -18  20  -13.90   16.00
   0  18 -20   -0.20    3.10
   0  18 -20    2.10    2.20
   0 -18 -20    7.70   11.60
  -2 -18 -20    3.00    2.00
   2  18 -20    2.70    2.30
   2 -18  20    4.50    2.50
   2 -18  20    2.10    9.10
  -2  18  20   -0.20   16.50
  -2  18  20    2.40    4.60
  -2 -18  20    4.10    2.90
  -2 -18  20    2.30    1.90
  -2  18 -20    7.00    9.80
   2 -18 -20   -6.20   12.30
  -4 -18 -20    3.20    1.60
   4  18 -20    2.00    3.40
   4 -18  20  -15.70   17.20
  -4  18  20   -2.10   10.70
  -4  18  20    9.00    3.40
   4  18  20    4.00    1.80
  -4  18 -20    2.50    2.20
   4 -18 -20    3.70    1.60
   6  18 -20   -1.70    2.90
   6  18 -20    0.30    3.80
   6 -18  20    0.90    1.30
  -6  18  20    4.00    9.10
  -6 -18  20   -1.70    2.40
  -6 -18  20   -1.70    4.10
   6 -18 -20    0.80    1.70
   6 -18 -20   -0.10    3.30
   6 -18 -20    0.50   13.50
   0  20  20   16.90   13.10
   0 -20  20    3.70    2.40
   0 -20  20   -7.50   12.20
   0  20 -20    2.60    2.60
   0  20 -20    4.80    2.70
   0  20 -20    2.90   10.60
   0 -20 -20    2.70    3.00
  -2 -20 -20   14.40    4.50
   2  20 -20   14.30    5.80
   2  20 -20    8.40    4.10
   2 -20  20   13.40    4.80
   2  20  20   16.30    5.10
  -2 -20  20   18.90    6.60
  -2  20 -20   12.30    5.10
   2 -20 -20   -1.40    5.90
  -4 -20 -20    1.00    1.30
   4 -20  20    0.50    1.10
   4 -20  20   -6.30   11.60
  -4  20  20    0.80    7.50
  -4  20  20    0.60    1.40
   4  20  20    3.00    1.50
  -4 -20  20    2.90    1.40
  -4  20 -20   -1.70   10.70
   4 -20 -20    4.80    1.90
   4 -20 -20   -0.40   13.40
   4 -20 -20    1.70   10.60
  -1  -1 -21    6.00    3.50
   1   1  21    2.60    8.90
  -1  -1  21    4.40    4.30
  -1   1 -21    8.80    3.90
   1  -1 -21    9.50    4.40
   3   1 -21  112.69   31.10
  -3   1  21  150.98   41.50
  -5   1  21    3.60    3.90
   5  -1 -21    4.80    4.00
   7   1 -21    7.20    3.50
  -7   1  21    5.20    4.20
  -7   1  21    7.40    3.70
  -7  -1  21    4.90    3.90
   7  -1 -21    2.60    4.70
   9   1 -21   12.30    4.40
   9   1 -21    4.60    3.10
  -9   1  21    3.30    3.60
  -9   1  21    6.60    4.90
  -9   1  21    3.80    2.40
  -9  -1  21    2.00    2.70
   9  -1 -21   10.70    3.60
   9  -1 -21    8.90    3.80
   9  -1 -21    8.90    3.80
  -1  -3 -21    7.30    6.20
   1  -3  21   11.30    5.00
  -1   3  21    1.80    4.40
   1   3  21   -1.80   14.00
  -1  -3  21    1.30    5.40
  -1   3 -21    6.10    3.40
   1  -3 -21    1.90    3.60
  -3   3  21   -0.70    4.20
  -3   3 -21    3.40    2.90
   3  -3 -21    1.50    3.80
   3  -3 -21    0.10    5.00
  -5   3  21   18.60    6.70
  -5   3  21   11.20    5.20
   5  -3 -21   17.30    6.10
   7   3 -21    8.60    3.90
   7   3 -21    9.80    4.50
  -7   3  21    3.60    3.20
  -7  -3  21   11.20    4.60
  -7  -3  21    9.90    4.50
   7  -3 -21    4.20    5.00
   7  -3 -21    4.00    3.50
   9   3 -21    3.60    2.10
   9   3 -21    1.80    3.60
  -9   3  21    4.10    4.10
  -9   3  21   13.00    5.20
  -9  -3  21    8.20    3.50
  -9  -3  21    3.60    3.20
  -1   5  21   92.89   27.00
  -1   5 -21  118.59   32.60
  -3   5  21  322.97   88.09
  -3   5  21  389.86  106.19
  -3   5 -21  277.07   75.29
   3  -5 -21  308.77   84.09
   3  -5 -21  446.16  121.49
   3  -5 -21  326.07   70.09
   5   5 -21   41.10   16.10
  -5   5  21   49.40   14.10
  -5  -5  21   23.40   10.50
  -5  -5  21   20.70    8.40
   5  -5 -21   47.70   13.70
   5  -5 -21   68.19   15.30
   5  -5 -21   53.59   15.20
  -7  -5 -21   24.70    7.00
  -7   5  21   39.10    9.10
  -7   5  21   -2.20   14.90
  -7   5  21   35.60   10.50
  -7   5  21   49.00   14.10
  -7  -5  21   60.29   23.40
   7  -5 -21    9.20   12.50
   7  -5 -21   43.20   12.40
   9   5 -21    9.70    3.10
  -9   5  21    5.30    2.80
  -9   5  21    7.30    2.80
   9   5  21    8.00    2.50
  -9  -5  21    7.50    4.50
  -9  -5  21   11.00    3.80
  -9  -5  21    9.50    3.40
   9  -5 -21    7.70    2.80
   9  -5 -21    5.10    6.30
  -1  -7 -21   30.50    7.40
   3  -7  21   56.59   16.30
  -3   7  21   62.59   17.90
  -3   7  21   63.99   18.20
  -3   7 -21   69.79   19.20
   3  -7 -21   55.69   15.90
   5  -7  21    1.50    3.30
  -5   7  21    3.60    3.40
  -5   7  21    1.80    3.40
   5   7  21    5.50    2.20
  -5  -7  21    1.00    2.60
  -5  -7  21   32.40   12.20
  -5   7 -21    1.40    2.30
   5  -7 -21    4.50    3.30
   5  -7 -21    4.00    3.70
  -7  -7 -21    4.50    2.10
   7   7 -21    2.00    3.40
  -7   7  21    1.10    2.60
  -7   7  21   10.60    6.50
  -7   7  21   -1.70   16.30
   7   7  21    5.50    2.50
  -7  -7  21   10.90    4.60
   7  -7 -21   -0.20    4.20
   7  -7 -21   21.10    7.90
   7  -7 -21    3.80    3.10
   9   7 -21    3.70    1.50
   9   7 -21    3.40    4.00
  -9   7  21    3.70    1.70
  -9   7  21    4.10    3.00
  -9   7  21    1.50    6.80
  -9  -7  21    1.40    1.30
  -9  -7  21    2.00    4.00
   9  -7 -21    4.20    1.90
   9  -7 -21    2.50    2.80
   1  -9  21   56.09   25.30
  -1   9  21   54.59   15.70
  -1   9 -21   58.49   26.90
   1  -9 -21   34.60   12.80
   1  -9 -21   56.29   16.20
   1  -9 -21   31.10   18.00
   3   9 -21    3.40    3.00
  -3   9  21    1.10    7.40
  -3  -9  21    3.70    3.30
   3  -9 -21    2.00    4.10
   3  -9 -21   10.90   24.20
   3  -9 -21    2.70    3.90
   5   9 -21   32.90   13.00
   5  -9  21   30.40    8.70
  -5   9  21   27.50    8.40
  -5   9  21   12.40   27.20
  -5   9  21   19.20    6.40
  -5   9  21   18.30    6.00
  -5   9  21   34.00   10.30
  -5  -9  21   15.90    8.00
  -5   9 -21   22.30    6.30
   5  -9 -21   36.10    8.90
   5  -9 -21   36.50   10.70
   7   9 -21    3.00    2.50
   7   9 -21    1.60    3.90
  -7   9  21    0.60    2.40
  -7   9  21   -2.20    7.90
  -7   9  21    0.80    5.10
  -7  -9  21    0.90    3.20
  -7  -9  21    2.40    2.40
   7  -9 -21   -2.30    3.50
   7  -9 -21    2.90    3.70
   7  -9 -21    1.10    2.30
   9   9 -21   18.80    6.30
   9   9 -21   12.60    5.30
  -9   9  21   16.20    5.60
  -9   9  21   26.50    8.00
  -9   9  21    7.10   10.80
  -9  -9  21   19.80    6.70
  -9  -9  21   16.10    6.10
   9  -9 -21   23.70    8.00
   9  -9 -21   -0.60   13.00
   9  -9 -21   22.70    6.70
   9  -9 -21   10.00    3.60
   1 -11  21   61.09   28.40
  -1  11  21   86.39   24.10
  -1  11 -21   60.49   27.80
   1 -11 -21   68.39   19.50
   1 -11 -21   63.89   30.10
   3  11 -21   43.00   16.90
  -3  11  21    6.30    4.00
  -3  11  21    9.50   34.20
   3 -11 -21   15.10    7.40
   3 -11 -21    9.60    4.70
   3 -11 -21   20.00   32.10
   5  11 -21   10.40    4.90
  -5  11  21    9.20    4.30
  -5  11  21    5.60   19.60
  -5  11  21   28.50    8.90
  -5 -11  21   13.50    6.20
  -5 -11  21   14.30    7.10
   5 -11 -21   -1.40   15.20
   5 -11 -21    9.00    4.20
   5 -11 -21   20.10    6.20
   5 -11 -21   19.90    7.60
   7  11 -21    6.10    3.30
   7  11 -21    5.40    4.30
   7 -11  21   25.30    6.90
  -7  11  21   -3.00    5.60
  -7  11  21   19.00    5.60
   7 -11 -21   -1.60    7.60
   7 -11 -21   26.70    7.70
   9  11 -21   27.40    9.10
   9  11 -21   27.10    8.70
  -9  11  21   28.60    9.60
  -9  11  21    3.10    9.90
  -9 -11  21   30.60   10.20
  -9 -11  21   24.70    8.10
   9 -11 -21   27.50    9.30
   9 -11 -21   24.30    7.00
   9 -11 -21    0.10   16.60
  -1 -13 -21    7.30    3.80
   1 -13  21   19.30   13.80
  -1  13  21    1.80   11.90
  -1  13  21    2.40    4.00
   1  13  21    4.50    3.10
  -1 -13  21   14.20    6.30
  -1  13 -21   12.70   10.70
   1 -13 -21    4.70    3.60
   3  13 -21   25.20   10.20
   3 -13  21   -1.90   26.50
  -3  13  21   10.90    5.00
  -3  13  21  -11.30   31.60
  -3  13  21    3.40   15.10
  -3 -13  21    6.50    3.40
   3 -13 -21   10.50   20.10
   3 -13 -21   11.00    4.70
   5  13 -21    0.70    3.40
  -5  13  21   -9.40   27.40
  -5  13  21    0.10    6.00
  -5  13  21   -0.60    5.40
  -5 -13  21    0.10    4.80
   5 -13 -21    0.80    5.00
   5 -13 -21    3.70    1.90
   7  13 -21    3.00    2.30
   7 -13  21    0.50    3.00
  -7  13  21    1.30    1.90
  -7  13  21   -1.30   10.60
  -7 -13  21    1.00    4.30
  -7 -13  21    1.30    1.90
   7 -13 -21    1.50    2.10
   7 -13 -21    2.00    2.00
   7 -13 -21   -3.00   12.20
  -1 -15 -21    1.40    2.80
   1 -15  21   -2.70   11.90
  -1  15  21    0.30    2.70
   1  15  21    2.00    2.50
  -1 -15  21    9.20    4.20
   1 -15 -21    0.40    2.80
   1 -15 -21    6.00   11.90
   3  15 -21   21.00    8.40
   3 -15  21  -27.10   20.30
  -3  15  21   -0.70   11.70
  -3  15  21  -11.30   15.60
  -3 -15  21   20.80    8.40
   3 -15 -21  -17.30   16.30
   3 -15 -21   20.50    7.40
   5  15 -21   30.70   12.50
   5 -15  21   69.29   23.80
  -5  15  21   67.99   20.80
  -5 -15  21   27.30    9.50
  -5 -15  21   49.30   19.40
   5 -15 -21   50.19   14.90
   5 -15 -21    1.50    4.40
   5 -15 -21   -1.30    7.50
   5 -15 -21   28.00    8.60
  -7  15  21   -0.50    8.90
  -7 -15  21    9.50    3.50
  -7 -15  21   11.70    5.30
  -7  15 -21   14.60    5.50
   7 -15 -21   12.00    4.50
   7 -15 -21   16.60   18.70
  -1 -17 -21    0.20    1.80
  -1 -17 -21   -9.00   10.90
   1 -17  21    4.10    2.80
   1 -17  21  -20.90   13.40
   1 -17  21    1.70    2.10
  -1  17  21    1.40    3.10
   1  17  21    8.10   11.80
   1  17  21    0.80    2.10
  -1 -17  21    1.40    2.00
  -1  17 -21  -18.10   12.90
   1 -17 -21   -7.20   11.30
  -3 -17 -21    6.10    2.40
   3  17 -21    2.90    2.40
   3 -17  21    3.80    2.30
   3 -17  21  -10.10   10.40
  -3  17  21    0.50    4.30
  -3  17  21   -2.40   11.70
  -3  17  21   -6.90   12.90
   3  17  21    1.40    1.40
  -3 -17  21    5.10    3.50
  -3  17 -21  -19.40   12.90
  -3  17 -21    1.20    3.00
   3 -17 -21   -1.10    7.00
   5  17 -21    1.00    3.50
   5 -17  21    7.90    3.50
  -5  17  21    1.90   10.00
   5 -17 -21    4.50    3.80
   5 -17 -21    6.80    2.40
   5 -17 -21   -3.00   15.40
  -1 -19 -21    1.70    2.00
  -1 -19 -21    2.90    9.10
   1  19 -21   12.20    5.20
   1 -19  21    0.80    1.60
   1 -19  21    1.50    1.60
   1 -19  21    2.10   10.90
  -1  19  21   -6.70   10.70
   1  19  21    0.50    2.00
   1  19  21   -0.50   10.00
  -1 -19  21   13.20    5.40
  -1  19 -21    0.60    2.50
  -1  19 -21    1.30    1.70
   1 -19 -21    1.80    3.20
   1 -19 -21    1.70   10.80
   3  19 -21    1.30    2.60
   3  19  21    4.10    1.80
  -3  19 -21   16.50    6.30
  -3  19 -21   -4.00    9.70
   3 -19 -21    0.80    5.00
   3 -19 -21   -0.20    4.10
   0   0  22  268.07   73.09
   0   0 -22  216.18   58.99
   0   0 -22  335.87  144.39
  -2   0  22   87.19   24.30
   2   0 -22   82.59   22.90
   4   0 -22  125.79   34.60
  -6   0  22   77.79   23.50
  -6   0  22   70.19   19.60
   6   0 -22   82.09   24.90
   6   0 -22   71.69   20.10
  -8   0  22    1.80    2.70
  -8   0  22    8.70    3.70
   8   0 -22    5.20    2.70
   8   0 -22    5.80    2.80
 -10   0  22    1.80    3.10
 -10   0  22    1.90    2.70
  10   0 -22    0.30    4.20
  10   0 -22    3.10    2.40
  10   0 -22    2.70    2.40
   0   2  22    2.80    4.70
   0   2  22   -5.60    8.60
   0   2 -22    6.90    3.50
   0  -2 -22    3.10    3.10
   0  -2 -22   10.60    8.60
  -2  -2 -22   19.10    8.00
   2  -2  22   19.80    7.40
  -2   2  22   23.30    7.80
   2   2  22   -5.10   17.90
  -2  -2  22   34.90   10.90
  -2   2 -22   19.60    6.10
  -4   2  22   35.40   10.70
   4  -2 -22   32.50    9.70
   6   2 -22    4.10    4.20
  -6   2  22    4.10    2.00
  -6   2  22    3.20    3.60
  -6  -2  22   15.20    6.50
   6  -2 -22    2.60    3.40
   6  -2 -22    2.30    2.20
   6  -2 -22    2.90    3.50
   8   2 -22    5.90    2.90
  -8   2  22    4.30    5.20
  -8   2  22   -1.40    4.30
  -8   2  22    2.00    3.00
  -8  -2  22    4.10    2.60
   8  -2 -22    1.50    4.90
   8  -2 -22    3.40    2.80
  10   2 -22    0.90    2.00
  10   2 -22    3.80    3.70
 -10   2  22    4.20    2.40
 -10   2  22    1.20    4.10
 -10  -2  22   -0.10    2.60
 -10  -2  22   -2.30    3.40
  10  -2 -22   -0.10    4.10
  10  -2 -22    1.40    4.40
   0   4  22   -2.10   11.10
   0   4 -22    5.10    3.70
   0  -4 -22    5.00    8.40
  -2   4  22   36.60   11.20
  -2   4 -22   20.40    6.40
   2  -4 -22   21.60    7.00
  -4   4  22  129.79   28.40
  -4   4  22  133.79   36.80
  -4   4  22  109.29   30.20
  -4   4 -22  120.49   33.10
   4  -4 -22  105.39   29.20
   4  -4 -22  125.69   34.70
   4  -4 -22  146.19   31.90
   6   4 -22    4.20    5.40
  -6   4  22    3.50    4.50
  -6   4  22    2.50    3.40
  -6   4  22    5.90    3.50
  -6  -4  22    8.90    4.10
  -6  -4  22    7.70    3.60
   6  -4 -22    5.40    3.20
   6  -4 -22    5.70    3.50
   6  -4 -22    7.40    2.60
   8   4 -22   17.80    5.40
   8   4 -22    9.60    4.30
  -8   4  22   20.50    5.80
  -8   4  22   21.90    7.10
  -8   4  22   -0.60    6.30
  -8  -4  22   29.50   11.70
  -8  -4  22   16.50    5.20
   8  -4 -22   17.60    6.80
   8  -4 -22   22.40    6.90
  10   4 -22    0.80    0.60
  10   4 -22    0.50    1.20
 -10   4  22    0.70    1.10
 -10  -4  22    1.20    3.40
  10  -4 -22    2.50    1.40
  10  -4 -22   -0.80    5.50
   0   6  22   32.10   23.80
   0   6  22  194.98   84.19
  -2  -6 -22  293.47   63.09
   2  -6  22  399.26  108.69
  -2   6  22  228.38   49.20
  -2   6  22  378.66  103.19
  -2   6 -22  317.27   86.29
   2  -6 -22  392.46  169.88
   2  -6 -22   75.59   21.40
   4  -6  22   22.20    6.80
  -4   6  22   30.90    9.30
  -4   6  22   47.90   13.90
  -4   6 -22   20.70    6.10
   4  -6 -22   27.60    8.60
   4  -6 -22   28.10    7.20
   4  -6 -22   30.10    9.10
   6   6 -22   84.59   32.70
  -6   6  22   64.79   18.10
  -6  -6  22   70.39   21.60
  -6  -6  22   67.59   26.20
   6  -6 -22   77.09   17.00
   8   6 -22    0.40    3.00
  -8   6  22    1.10    2.80
  -8   6  22    3.40    3.10
  -8   6  22    0.80    3.30
  -8  -6  22   16.00    7.00
   8  -6 -22    0.40    2.40
   8  -6 -22    3.30    3.00
   8  -6 -22   14.00    6.20
   8  -6 -22    1.70    2.90
   0   8  22   13.00    4.10
   0   8  22    3.10   26.20
   0   8  22    4.10    9.30
   0  -8 -22    8.30   11.10
  -2   8  22   29.90    9.20
  -2   8  22   21.90   13.50
  -2   8  22   20.10   33.50
   2  -8 -22    6.70   20.10
   2  -8 -22   25.20    8.50
   2  -8 -22   26.70    8.60
   2  -8 -22   26.00    7.10
   4   8 -22   26.20   10.50
   4  -8  22   12.80    4.70
  -4   8  22   31.40    9.40
  -4  -8  22   38.10   14.90
  -4   8 -22   21.40    6.30
   4  -8 -22   29.70    9.00
   6   8 -22    7.00    3.60
  -6   8  22    8.30    3.50
  -6   8  22    3.80    3.70
  -6   8  22    3.80   14.80
  -6  -8  22    1.90    3.60
  -6  -8  22    1.10    2.60
  -6   8 -22    1.40    3.20
   6  -8 -22    6.60    3.50
  -8  -8 -22    1.60    2.40
   8   8 -22    8.20    3.20
   8   8 -22    2.40    4.20
  -8   8  22    2.40    2.30
  -8   8  22   -0.80    4.60
   8  -8 -22    1.80    2.10
   0  10  22   51.79   25.30
   0 -10 -22   82.49   37.00
   2 -10  22   16.80   27.80
  -2  10  22   -4.90   16.50
  -2  10  22   16.10    6.10
   2 -10 -22    6.60    7.10
   2 -10 -22   16.80    6.00
  -4  10  22   -0.50    3.90
  -4  10  22    1.90    2.90
  -4 -10  22    4.10    2.80
   4 -10 -22    0.80    3.70
   4 -10 -22    2.90    3.20
   6  10 -22    1.80    2.40
   6 -10  22    6.60    2.30
  -6  10  22   -1.80   15.60
  -6 -10  22    0.00    3.40
  -6 -10  22    9.00    4.80
  -6  10 -22    8.00    2.50
   6 -10 -22   -3.10    7.60
   6 -10 -22    8.40    5.00
   8  10 -22    8.90    3.20
  -8  10  22    0.50    1.90
  -8  10  22    0.20    1.70
  -8  10  22    7.80    4.50
   8 -10 -22    1.50    1.80
   8 -10 -22    0.30    2.80
   8 -10 -22   -0.10    1.60
   0  12  22    0.90    2.70
   0 -12 -22    2.70    3.00
   0 -12 -22   16.00   12.70
   2  12 -22    7.30    3.90
  -2  12  22    4.40    3.30
  -2 -12  22    4.80    2.90
  -2  12 -22    9.60   15.80
   2 -12 -22    1.30    6.50
   2 -12 -22    2.80    3.10
   4  12 -22   13.80    6.00
  -4  12  22    5.90    3.80
  -4  12  22    2.30    8.50
  -4 -12  22   16.60    6.90
   4 -12 -22    3.20    4.70
   4 -12 -22    5.70    3.30
   6  12 -22    0.60    3.40
  -6  12  22    1.60    2.30
[truncated: 32,204 more chars]
