# Supplementary material for: High-throughput phase elucidation of polycrystalline materials using serial rotation electron diffraction
Source: Nat Chem. 2023 Jan 30;15(4):483–90. doi: 10.1038/s41557-022-01131-8 (PMC10070184; doi:10.1038/s41557-022-01131-8)
Supplement: Supplementary file 7 — Crystallographic data for the zeolite phases in Product B determined by SPXRD. [file 41557_2022_1131_MOESM7_ESM.zip › Product B_SPXRD_structures/Product_B_SPXRD_CTH.cif]

data_topas_cif_out
_chemical_name_mineral ??
_cell_length_a  13.7200(5)
_cell_length_b  27.5719(13)
_cell_length_c  5.0376(3)
_cell_angle_alpha 90
_cell_angle_beta  90
_cell_angle_gamma 90
_cell_volume 1905.65(15)
_symmetry_space_group_name_H-M Cmm2
loop_
_symmetry_equiv_pos_as_xyz
	 'x, y, z '
	 '-x, y, z '
	 'x, -y, z '
	 '-x, -y, z '
	 'x+1/2, y+1/2, z '
	 '-x+1/2, y+1/2, z '
	 'x+1/2, -y+1/2, z '
	 '-x+1/2, -y+1/2, z '
loop_
_atom_site_label
_atom_site_type_symbol
_atom_site_symmetry_multiplicity
_atom_site_fract_x
_atom_site_fract_y
_atom_site_fract_z
_atom_site_occupancy
_atom_site_B_iso_or_equiv
Si01 Ge   4 0 0.2739(19) 0.185(11) 0 1.5(4)
Si01 Si   4 0 0.2739(19) 0.185(11) 1 1.5(4)
Si02 Ge   8 0.302(2) 0.3486(12) 0.572(14) 0 1.5(4)
Si02 Si   8 0.302(2) 0.3486(12) 0.572(14) 1 1.5(4)
Si03 Ge   8 0.209(3) 0.3052(10) 0.062(12) 0 1.5(4)
Si03 Si   8 0.209(3) 0.3052(10) 0.062(12) 1 1.5(4)
Si04 Ge   4 0.5 0.2910(18) 0.684(10) 0 1.5(4)
Si04 Si   4 0.5 0.2910(18) 0.684(10) 1 1.5(4)
Si05 Ge   8 0.379(4) 0.4455(19) 0.757(7) 0.250(15) 1.5(4)
Si05 Si   8 0.379(4) 0.4455(19) 0.757(7) 0.250(15) 1.5(4)
Si06 Ge   8 0.378(4) 0.446(2) 0.411(7) 0.250(15) 1.5(4)
Si06 Si   8 0.378(4) 0.446(2) 0.411(7) 0.250(15) 1.5(4)
O01 O   8 0.096(4) 0.306(2) 0.135(18) 1 1.5(8)
O02 O   8 0.405(4) 0.323(2) 0.63(2) 1 1.5(8)
O03 O   8 0.223(5) 0.331(3) 0.783(14) 1 1.5(8)
O04 O   8 0.314(5) 0.406(3) 0.59(2) 1 1.5(8)
O05 O   8 0.267(5) 0.335(3) 0.280(15) 1 1.5(8)
O06 O   4 0.25 0.25 0.05(4) 1 1.5(8)
O07 O   4 0.5 0.438(9) 0.46(6) 0.5 1.5(8)
O08 O   4 0.5 0.272(3) 0.986(19) 1 1.5(8)
O09 O   4 0.5 0.245(4) 0.49(2) 1 1.5(8)
O10 O   4 0.35(3) 0.5 0.51(5) 0.5 1.5(8)
O11 O   4 0.35(3) 0.5 0.65(5) 0.5 1.5(8)
O12 O   4 0.5 0.437(9) 0.71(6) 0.5 1.5(8)
O13 O   8 0.353(8) 0.441(4) 0.08(4) 0.5 1.5(8)
