# Supplementary material for: High-throughput phase elucidation of polycrystalline materials using serial rotation electron diffraction
Source: Nat Chem. 2023 Jan 30;15(4):483–90. doi: 10.1038/s41557-022-01131-8 (PMC10070184; doi:10.1038/s41557-022-01131-8)
Supplement: Supplementary file 7 — Crystallographic data for the zeolite phases in Product B determined by SPXRD. [file 41557_2022_1131_MOESM7_ESM.zip › Product B_SPXRD_structures/Product_B_SPXRD_IWV.cif]

data_topas_cif_out
_chemical_name_mineral ??
_cell_length_a  13.7812(4)
_cell_length_b  25.2863(10)
_cell_length_c  28.1442(10)
_cell_angle_alpha 90
_cell_angle_beta  90
_cell_angle_gamma 90
_cell_volume 9807.6(6)
_symmetry_space_group_name_H-M Fmmm
loop_
_symmetry_equiv_pos_as_xyz
	 'x, y, z '
	 '-x, -y, z '
	 '-x, y, -z '
	 '-x, y, z '
	 'x, -y, -z '
	 'x, -y, z '
	 'x, y, -z '
	 '-x, -y, -z '
	 'x+1/2, y+1/2, z '
	 '-x+1/2, -y+1/2, z '
	 '-x+1/2, y+1/2, -z '
	 '-x+1/2, y+1/2, z '
	 'x+1/2, -y+1/2, -z '
	 'x+1/2, -y+1/2, z '
	 'x+1/2, y+1/2, -z '
	 '-x+1/2, -y+1/2, -z '
	 'x+1/2, y, z+1/2 '
	 '-x+1/2, -y, z+1/2 '
	 '-x+1/2, y, -z+1/2 '
	 '-x+1/2, y, z+1/2 '
	 'x+1/2, -y, -z+1/2 '
	 'x+1/2, -y, z+1/2 '
	 'x+1/2, y, -z+1/2 '
	 '-x+1/2, -y, -z+1/2 '
	 'x, y+1/2, z+1/2 '
	 '-x, -y+1/2, z+1/2 '
	 '-x, y+1/2, -z+1/2 '
	 '-x, y+1/2, z+1/2 '
	 'x, -y+1/2, -z+1/2 '
	 'x, -y+1/2, z+1/2 '
	 'x, y+1/2, -z+1/2 '
	 '-x, -y+1/2, -z+1/2 '
loop_
_atom_site_label
_atom_site_type_symbol
_atom_site_symmetry_multiplicity
_atom_site_fract_x
_atom_site_fract_y
_atom_site_fract_z
_atom_site_occupancy
_atom_site_B_iso_or_equiv
Si1 Ge  32 0.6161(8) 0.5666(5) 0.5541(5) 0.500(16) 1.5(3)
Si1 Si  32 0.6161(8) 0.5666(5) 0.5541(5) 0.500(16) 1.5(3)
Si2 Ge  32 0.7887(15) 0.6946(10) 0.6962(8) 0 1.5(3)
Si2 Si  32 0.7887(15) 0.6946(10) 0.6962(8) 1 1.5(3)
Si3 Ge  16 0.710(2) 0.5 0.8033(13) 0 1.5(3)
Si3 Si  16 0.710(2) 0.5 0.8033(13) 1 1.5(3)
Si4 Ge  32 0.6975(15) 0.6002(13) 0.6478(9) 0 1.5(3)
Si4 Si  32 0.6975(15) 0.6002(13) 0.6478(9) 1 1.5(3)
Si5 Ge   8 0.5 0.5 0.7688(18) 0 1.5(3)
Si5 Si   8 0.5 0.5 0.7688(18) 1 1.5(3)
Si6 Ge  16 0.5 0.6019(17) 0.7034(11) 0 1.5(3)
Si6 Si  16 0.5 0.6019(17) 0.7034(11) 1 1.5(3)
Si7 Ge  16 0 0.6959(14) 0.7236(12) 0 1.5(3)
Si7 Si  16 0 0.6959(14) 0.7236(12) 1 1.5(3)
O01 O  32 0.691(3) 0.5954(19) 0.5920(15) 1 1.5(4)
O02 O  16 0.640(3) 0.589(2) 0.5 1 1.5(4)
O03 O  16 0.633(4) 0.5 0.5554(19) 1 1.5(4)
O04 O  16 0.75(3) 0.5 0.75 1 1.5(4)
O05 O  32 0.755(3) 0.5517(18) 0.6691(14) 1 1.5(4)
O06 O  16 0.75 0.682(2) 0.75 1 1.5(4)
O07 O  32 0.750(3) 0.653(2) 0.6598(14) 1 1.5(4)
O08 O  32 0.594(3) 0.6023(18) 0.6705(13) 1 1.5(4)
O09 O  16 0.75 0.75 0.680(2) 1 1.5(4)
O10 O  16 0.595(5) 0.5 0.802(2) 1 1.5(4)
O11 O  32 0.904(3) 0.6923(16) 0.6919(14) 1 1.5(4)
O12 O  16 0.5 0.551(3) 0.7357(19) 1 1.5(4)
O13 O   8 0 0.75 0.75 1 1.5(4)
O14 O  16 0 0.651(3) 0.763(2) 1 1.5(4)
O15 O  16 0.5 0.581(2) 0.5682(17) 1 1.5(4)
