# Supplementary material for: High-throughput phase elucidation of polycrystalline materials using serial rotation electron diffraction
Source: Nat Chem. 2023 Jan 30;15(4):483–90. doi: 10.1038/s41557-022-01131-8 (PMC10070184; doi:10.1038/s41557-022-01131-8)
Supplement: Source Data Fig. 2 — PXRD patterns of product A and product B. [file 41557_2022_1131_MOESM8_ESM.txt]

#Product A (the PXRD patten of Product B is attached below)
#2theta        Intensity
 5.012835      38.71                   
 5.039095      20.37
 5.065356      28.03
 5.091616      27.70
 5.117877      34.36
 5.144138      23.02
 5.170398      43.69
 5.196659       9.35
 5.222919      22.02
 5.249180      28.68
 5.275440      24.34
 5.301701      32.01
 5.327961       5.67
 5.354222      14.33
 5.380483      35.00
 5.406743      25.66
 5.433004      33.32
 5.459264      18.99
 5.485525      27.65
 5.511785      28.32
 5.538046      22.98
 5.564307      28.64
 5.590567      28.31
 5.616828      23.97
 5.643088      16.63
 5.669349      13.30
 5.695609      16.96
 5.721870      33.62
 5.748131      34.29
 5.774391      51.95
 5.800652      28.62
 5.826912      28.28
 5.853173      13.94
 5.879433      10.61
 5.905694      30.27
 5.931954      14.93
 5.958215      29.60
 5.984476      27.26
 6.010736      64.92
 6.036997      14.59
 6.063257      37.25
 6.089518      36.92
 6.115778      16.63
 6.142039      25.37
 6.168300      28.11
 6.194560      22.84
 6.220821      31.58
 6.247081      44.32
 6.273342      73.06
 6.299602      19.80
 6.325863      55.54
 6.352124      53.28
 6.378384      69.02
 6.404645      95.75
 6.430905     104.49
 6.457166     117.23
 6.483426     232.97
 6.509687     439.71
 6.535947     704.45
 6.562208    1191.19
 6.588469    2173.92
 6.614729    3252.66
 6.640990    3092.40
 6.667250    1512.14
 6.693511     863.88
 6.719771     536.62
 6.746032     241.36
 6.772293     142.10
 6.798553     126.83
 6.824814      86.57
 6.851074      89.31
 6.877335      88.05
 6.903595      51.79
 6.929856      60.53
 6.956117      66.27
 6.982377      63.00
 7.008638      49.74
 7.034898      50.48
 7.061159      90.22
 7.087419      92.96
 7.113680     117.70
 7.139940     128.44
 7.166201      79.18
 7.192462      99.91
 7.218722      58.65
 7.244983      93.39
 7.271243     140.13
 7.297504     136.87
 7.323764     128.61
 7.350025     217.35
 7.376286     340.08
 7.402546     370.82
 7.428807     292.56
 7.455067     164.30
 7.481328     101.04
 7.507588      53.78
 7.533849      83.52
 7.560109      70.26
 7.586370      39.99
 7.612631      37.73
 7.638891      54.47
 7.665152      23.21
 7.691412      44.95
 7.717673      65.69
 7.743933      42.43
 7.770194      29.16
 7.796455      25.90
 7.822715      65.64
 7.848976      71.38
 7.875236      47.12
 7.901497      40.86
 7.927757      58.60
 7.954018      51.33
 7.980279      94.07
 8.006539      65.81
 8.032800      96.55
 8.059060     141.29
 8.085321     229.03
 8.111581     235.77
 8.137842     356.51
 8.164102     415.24
 8.190363     294.98
 8.216624     132.72
 8.242884     104.46
 8.269145      83.20
 8.295405      72.94
 8.321666      49.68
 8.347926      36.41
 8.374187      57.15
 8.400448      77.89
 8.426708      38.63
 8.452969      40.37
 8.479229      61.11
 8.505490     106.85
 8.531750     160.59
 8.558011     274.32
 8.584272     524.06
 8.610532    1267.80
 8.636793    2819.54
 8.663053    4415.28
 8.689314    2135.02
 8.715574     393.76
 8.741835     162.49
 8.768095      92.23
 8.794356      56.97
 8.820617      66.71
 8.846877      60.45
 8.873138      55.19
 8.899398      47.93
 8.925659      29.67
 8.951919      55.64
 8.978180      44.76
 9.004441      51.88
 9.030701      76.01
 9.056962      30.13
 9.083222      67.25
 9.109483     128.37
 9.135743     241.49
 9.162004     463.62
 9.188265     644.74
 9.214525     760.86
 9.240786     718.98
 9.267046     383.10
 9.293307     118.23
 9.319567      70.35
 9.345828      73.47
 9.372088      89.59
 9.398349      73.71
 9.424610     102.84
 9.450870      93.96
 9.477131      86.08
 9.503391     143.20
 9.529652     171.33
 9.555912     219.45
 9.582173     275.57
 9.608434     380.69
 9.634694     253.81
 9.660955     185.94
 9.687215     198.06
 9.713476     175.18
 9.739736     102.30
 9.765997      96.42
 9.792258     115.55
 9.818518      79.67
 9.844779      81.79
 9.871039      98.91
 9.897300      78.03
 9.923560      49.16
 9.949821      61.28
 9.976081      51.40
10.002342      83.52
10.028603      53.64
10.054863      66.77
10.081124      76.89
10.107384      48.01
10.133645      22.13
10.159905      91.25
10.186166      89.38
10.212427      50.50
10.238687      85.62
10.264948     108.74
10.291208     128.87
10.317469     105.99
10.343729      89.11
10.369990      50.23
10.396251      65.35
10.422511      53.48
10.448772      75.60
10.475032     101.72
10.501293      66.84
10.527553      36.96
10.553814      41.09
10.580074      25.21
10.606335      66.33
10.632596      55.45
10.658856      55.57
10.685117      64.70
10.711377      54.82
10.737638      21.94
10.763898      34.06
10.790159      26.18
10.816420      62.31
10.842680      42.43
10.868941      44.55
10.895201      47.67
10.921462      44.79
10.947722      27.92
10.973983      47.04
11.000244      49.16
11.026504      37.28
11.052765      20.40
11.079025      53.53
11.105286      32.65
11.131546      48.77
11.157807      34.89
11.184067      40.02
11.210328      31.14
11.236589       0.26
11.262849      51.38
11.289110      42.50
11.315370      50.63
11.341631      60.75
11.367891      37.87
11.394152      46.99
11.420413      50.11
11.446673      55.24
11.472934      32.36
11.499194      12.48
11.525455       6.60
11.551715      90.67
11.577976      50.67
11.604237      28.67
11.630497      28.67
11.656758       2.67
11.683018      42.67
11.709279      27.67
11.735539      35.67
11.761800      42.67
11.788060      46.67
11.814321      46.67
11.840582      72.67
11.866842      57.67
11.893103      33.67
11.919363      35.67
11.945624      16.67
11.971884      50.67
11.998145      31.67
12.024406      34.67
12.050666      33.67
12.076927      64.67
12.103187      62.67
12.129448      75.67
12.155708      60.67
12.181969      64.67
12.208230      72.67
12.234490      91.67
12.260751      59.67
12.287011      48.67
12.313272      42.67
12.339532      15.67
12.365793      49.67
12.392053      48.67
12.418314      41.67
12.444575      68.67
12.470835      35.67
12.497096      81.67
12.523356      40.67
12.549617      49.67
12.575877      42.67
12.602138      50.67
12.628399      30.67
12.654659      53.67
12.680920      45.67
12.707180     116.67
12.733441      85.67
12.759701     110.67
12.785962     121.67
12.812222      93.67
12.838483     127.67
12.864744     152.67
12.891004     292.67
12.917265     578.67
12.943525     998.67
12.969786    1683.67
12.996046    1799.67
13.022307    1552.67
13.048568     769.67
13.074828     522.67
13.101089     697.67
13.127349     616.67
13.153610     430.67
13.179870     267.67
13.206131     118.67
13.232392      63.67
13.258652      70.67
13.284913      68.67
13.311173      43.67
13.337434      56.67
13.363694      60.67
13.389955      43.67
13.416215      23.67
13.442476      65.67
13.468737      34.67
13.494997      54.67
13.521258      50.67
13.547518      39.67
13.573779      39.67
13.600039       8.67
13.626300      48.67
13.652561      39.67
13.678821      22.67
13.705082      53.67
13.731342      35.67
13.757603      27.67
13.783863      29.67
13.810124      58.67
13.836385      56.67
13.862645      32.67
13.888906      45.67
13.915166      22.67
13.941427      36.67
13.967687      44.67
13.993948      29.67
14.020208      32.67
14.046469      55.67
14.072730      36.67
14.098990      54.67
14.125251      27.67
14.151511      27.67
14.177772      58.67
14.204032      46.67
14.230293      52.67
14.256554      62.67
14.282814      57.67
14.309075      45.67
14.335335      38.67
14.361596      73.67
14.387856      44.67
14.414117      51.67
14.440378     100.67
14.466638      98.67
14.492899     158.67
14.519159     189.67
14.545420     197.67
14.571680     176.67
14.597941      92.67
14.624201      85.67
14.650462      72.67
14.676723      96.67
14.702983     102.67
14.729244     126.67
14.755504      94.67
14.781765     111.67
14.808025      78.67
14.834286      55.67
14.860547      65.67
14.886807      55.67
14.913068      54.67
14.939328      64.67
14.965589      38.67
14.991849      24.67
15.018110      72.67
15.044371      30.67
15.070631      45.67
15.096892      24.67
15.123152      20.67
15.149413      44.60
15.175673      52.53
15.201934      44.46
15.228194      24.39
15.254455      50.32
15.280716      64.25
15.306976      57.18
15.333237      65.11
15.359497      40.04
15.385758      67.97
15.412018      44.90
15.438279      66.83
15.464540      51.76
15.490800      79.69
15.517061      64.62
15.543321      36.55
15.569582      44.48
15.595842      91.41
15.622103      52.34
15.648364      94.27
15.674624      95.20
15.700885      80.13
15.727145      49.06
15.753406      67.99
15.779666      71.92
15.805927      63.85
15.832187     100.78
15.858448      94.71
15.884709      93.64
15.910969      86.57
15.937230      95.50
15.963490     120.43
15.989751     190.36
16.016011     180.29
16.042272     176.22
16.068533     119.15
16.094793      76.08
16.121054      81.01
16.147314      66.94
16.173575      75.87
16.199835      76.80
16.226096      32.73
16.252357      43.66
16.278617      58.59
16.304878      66.52
16.331138      64.45
16.357399      64.38
16.383659      53.31
16.409920      53.24
16.436180      27.17
16.462441      49.10
16.488702      56.03
16.514962      55.96
16.541223      66.89
16.567483      20.82
16.593744      39.75
16.620004      71.68
16.646265      38.23
16.672526      62.00
16.698786      49.77
16.725047      57.54
16.751307      36.31
16.777568      60.09
16.803828      57.86
16.830089      80.63
16.856350      55.40
16.882610      69.17
16.908871      43.94
16.935131      28.71
16.961392      83.48
16.987652      91.26
17.013913     102.03
17.040173      95.80
17.066434     251.57
17.092695     335.34
17.118955     236.11
17.145216     104.88
17.171476      82.65
17.197737      42.42
17.223997      47.20
17.250258      60.97
17.276519      47.74
17.302779      62.51
17.329040      60.28
17.355300      75.05
17.381561      83.82
17.407821      41.59
17.434082      60.36
17.460343      77.14
17.486603      76.91
17.512864     118.68
17.539124     108.45
17.565385     152.22
17.591645     112.99
17.617906     148.76
17.644166      84.53
17.670427     140.30
17.696688     148.08
17.722948     283.85
17.749209     320.62
17.775469     271.39
17.801730     150.16
17.827990      92.93
17.854251      96.70
17.880512      51.47
17.906772      36.24
17.933033      45.02
17.959293      62.79
17.985554      70.56
18.011814      73.33
18.038075      86.10
18.064335      79.87
18.090596      18.64
18.116857      52.17
18.143117      81.47
18.169378     147.77
18.195638     175.07
18.221899     257.37
18.248159     412.68
18.274420     669.98
18.300681     830.28
18.326941     877.58
18.353202     729.88
18.379462     642.18
18.405723     670.48
18.431983     617.78
18.458244     439.09
18.484505     277.39
18.510765     195.69
18.537026     130.99
18.563286     141.29
18.589547     167.59
18.615807     255.89
18.642068     380.19
18.668328     409.50
18.694589     397.80
18.720850     315.10
18.747110     210.40
18.773371     151.70
18.799631     183.00
18.825892     213.30
18.852152     322.60
18.878413     546.91
18.904674     700.21
18.930934     749.51
18.957195     718.81
18.983455     615.11
19.009716     501.41
19.035976     340.71
19.062237     307.02
19.088498     208.32
19.114758     217.62
19.141019     203.92
19.167279      84.22
19.193540      84.52
19.219800      92.82
19.246061     112.12
19.272321     147.43
19.298582     211.73
19.324843     344.03
19.351103     418.33
19.377364     326.63
19.403624     294.93
19.429885     279.23
19.456145     235.53
19.482406      68.84
19.508667      60.14
19.534927     126.44
19.561188     172.74
19.587448     188.04
19.613709     200.34
19.639969     168.64
19.666230     189.94
19.692491     212.25
19.718751     270.55
19.745012     285.85
19.771272     331.15
19.797533     220.45
19.823793     151.75
19.850054      61.05
19.876314     127.35
19.902575     154.66
19.928836     224.96
19.955096     372.26
19.981357     493.56
20.007617     601.86
20.033878     611.16
20.060138     628.46
20.086399     553.76
20.112660     491.07
20.138920     352.37
20.165181     181.67
20.191441     123.97
20.217702      60.27
20.243962     121.57
20.270223      63.87
20.296484      89.17
20.322744      69.48
20.349005      66.78
20.375265      84.08
20.401526      97.38
20.427786      42.68
20.454047      73.98
20.480307      53.28
20.506568      31.58
20.532829      95.89
20.559089     107.54
20.585350      92.22
20.611610     112.91
20.637871     117.60
20.664131     122.29
20.690392     109.98
20.716653     120.66
20.742913     111.35
20.769174     128.04
20.795434     150.73
20.821695     189.42
20.847955     190.10
20.874216     358.79
20.900477     481.48
20.926737     620.17
20.952998     976.85
20.979258    1316.54
21.005519    1336.23
21.031779    1272.92
21.058040    1032.61
21.084300     762.29
21.110561     446.98
21.136822     196.67
21.163082     199.36
21.189343     140.05
21.215603     112.73
21.241864     106.42
21.268124      75.11
21.294385     137.80
21.320646      59.48
21.346906      81.17
21.373167      29.86
21.399427     137.55
21.425688      99.24
21.451948     135.92
21.478209     159.61
21.504470     151.30
21.530730     162.99
21.556991     136.68
21.583251     137.36
21.609512     140.05
21.635772     103.74
21.662033     151.43
21.688293     241.11
21.714554     279.80
21.740815     373.49
21.767075     522.18
21.793336     711.87
21.819596     751.55
21.845857     716.24
21.872117     579.93
21.898378     501.62
21.924639     412.31
21.950899     242.99
21.977160     242.68
22.003420     119.37
22.029681      56.06
22.055941     183.75
22.082202      91.43
22.108463     119.12
22.134723      99.81
22.160984      50.50
22.187244      80.18
22.213505      44.87
22.239765      45.56
22.266026      56.25
22.292286      57.94
22.318547      50.62
22.344808      53.31
22.371068      57.00
22.397329      62.69
22.423589      47.38
22.449850      54.06
22.476110      59.75
22.502371      60.44
22.528632      54.13
22.554892     100.81
22.581153      76.50
22.607413      37.19
22.633674      38.88
22.659934      94.57
22.686195      75.25
22.712456      95.94
22.738716      72.63
22.764977     114.32
22.791237      72.01
22.817498      41.65
22.843758      97.52
22.870019      60.38
22.896279      79.25
22.922540      71.11
22.948801     103.97
22.975061     185.84
23.001322     304.70
23.027582     295.57
23.053843     261.43
23.080103     301.29
23.106364     212.16
23.132625     178.02
23.158885     233.89
23.185146     355.75
23.211406     465.62
23.237667     705.48
23.263927     934.34
23.290188    1181.21
23.316449    1309.07
23.342709    1379.94
23.368970    1093.80
23.395230     706.66
23.421491     605.53
23.447751     603.39
23.474012     860.26
23.500272     769.12
23.526533     683.98
23.552794     470.85
23.579054     303.75
23.605315     294.90
23.631575     153.05
23.657836     115.19
23.684096     170.34
23.710357     215.49
23.736618     215.64
23.762878     209.78
23.789139     256.93
23.815399     226.08
23.841660     225.23
23.867920     132.37
23.894181     130.52
23.920441     124.67
23.946702     127.82
23.972963     145.97
23.999223     150.11
24.025484      93.26
24.051744      68.41
24.078005     113.56
24.104265      91.70
24.130526      54.85
24.156787      45.00
24.183047      58.15
24.209308      47.29
24.235568      66.44
24.261829      88.59
24.288089      82.74
24.314350     112.04
24.340611      73.38
24.366871     115.72
24.393132      83.06
24.419392      95.40
24.445653      90.74
24.471913     202.08
24.498174     206.42
24.524434     301.76
24.550695     423.10
24.576956     581.44
24.603216     730.78
24.629477     950.12
24.655737     941.46
24.681998     963.80
24.708258     817.14
24.734519     794.48
24.760780     936.82
24.787040     923.16
24.813301     887.50
24.839561     668.84
24.865822     694.18
24.892082     855.52
24.918343    1001.86
24.944604    1106.20
24.970864     922.54
24.997125     588.88
25.023385     286.22
25.049646     174.56
25.075906     109.90
25.102167     164.24
25.128427     194.58
25.154688     275.92
25.180949     290.25
25.207209     367.59
25.233470     537.04
25.259730     721.89
25.285991     919.73
25.312251    1178.58
25.338512    1077.43
25.364773     637.28
25.391033     611.13
25.417294     625.98
25.443554     705.83
25.469815     761.68
25.496075     625.53
25.522336     542.38
25.548597     409.23
25.574857     330.08
25.601118     295.93
25.627378     220.78
25.653639     291.63
25.679899     303.47
25.706160     539.32
25.732420     853.17
25.758681    1286.02
25.784942    1737.87
25.811202    2267.72
25.837463    2777.57
25.863723    3241.42
25.889984    3394.27
25.916244    3080.12
25.942505    2173.97
25.968766    1114.82
25.995026     695.67
26.021287     723.52
26.047547    1088.37
26.073808    1792.22
26.100068    2321.06
26.126329    2226.91
26.152590    1840.76
26.178850    1510.61
26.205111    1294.46
26.231371    1027.31
26.257632     750.16
26.283892     536.01
26.310153     401.86
26.336413     400.71
26.362674     378.56
26.388935     304.41
26.415195     231.26
26.441456     217.11
26.467716     139.96
26.493977     148.81
26.520237      97.65
26.546498     144.50
26.572759     182.35
26.599019     191.20
26.625280     324.06
26.651540     427.02
26.677801     640.98
26.704061     864.94
26.730322     986.90
26.756583    1129.86
26.782843    1038.82
26.809104     778.78
26.835364     581.74
26.861625     464.69
26.887885     258.65
26.914146     194.61
26.940406     141.57
26.966667     127.53
26.992928     115.49
27.019188      97.45
27.045449     151.41
27.071709     118.37
27.097970     169.33
27.124230     202.29
27.150491     219.24
27.176752     236.20
27.203012     204.16
27.229273     158.12
27.255533     155.08
27.281794     151.04
27.308054     103.00
27.334315      80.96
27.360576      93.92
27.386836      85.88
27.413097      91.84
27.439357      81.79
27.465618      91.75
27.491878      59.71
27.518139      74.67
27.544399      84.63
27.570660      69.40
27.596921      25.01
27.623181      76.62
27.649442     130.23
27.675702     104.85
27.701963      82.46
27.728223      79.07
27.754484      94.68
27.780745     142.30
27.807005     127.91
27.833266     151.52
27.859526     255.13
27.885787     241.74
27.912047     310.36
27.938308     247.97
27.964569     187.58
27.990829     128.19
28.017090     108.81
28.043350      94.42
28.069611      85.03
28.095871     115.64
28.122132      97.26
28.148392     104.87
28.174653     124.48
28.200914     105.09
28.227174     134.71
28.253435     130.32
28.279695     170.93
28.305956     225.54
28.332216     135.15
28.358477      83.77
28.384738     127.38
28.410998      92.99
28.437259      77.60
28.463519      48.22
28.489780      39.71
28.516040      53.25
28.542301     130.80
28.568562     118.34
28.594822     103.89
28.621083     168.44
28.647343     147.98
28.673604     162.53
28.699864     123.08
28.726125     121.62
28.752385      60.17
28.778646      74.72
28.804907      54.26
28.831167      77.81
28.857428      76.35
28.883688      87.90
28.909949      89.45
28.936209      82.99
28.962470      75.54
28.988731     110.09
29.014991     106.63
29.041252      69.18
29.067512      70.73
29.093773      78.27
29.120033      74.82
29.146294      94.36
29.172554      76.91
29.198815     131.46
29.225076     188.00
29.251336     229.55
29.277597     299.10
29.303857     382.64
29.330118     408.19
29.356378     421.74
29.382639     441.28
29.408900     329.83
29.435160     305.37
29.461421     247.92
29.487681     330.47
29.513942     311.01
29.540202     307.56
29.566463     245.11
29.592724     152.65
29.618984     209.20
29.645245     144.75
29.671505     121.29
29.697766     167.84
29.724026      97.38
29.750287     180.93
29.776547     140.48
29.802808     137.02
29.829069     170.57
29.855329     169.12
29.881590     242.66
29.907850     302.21
29.934111     470.76
29.960371     501.30
29.986632     641.85
30.012893     657.39
30.039153     779.94
30.065414     838.49
30.091674     966.03
30.117935     993.58
30.144195     701.13
30.170456     495.67
30.196717     414.22
30.222977     347.76
30.249238     211.31
30.275498     177.86
30.301759     140.40
30.328019      59.95
30.354280      88.50
30.380540      62.04
30.406801      70.59
30.433062      97.14
30.459322      76.68
30.485583      81.23
30.511843      92.77
30.538104      99.32
30.564364     139.87
30.590625     128.41
30.616886     138.96
30.643146     125.51
30.669407      88.05
30.695667      36.60
30.721928      74.15
30.748188      78.69
30.774449      59.24
30.800710     108.78
30.826970      60.33
30.853231      39.88
30.879491      60.42
30.905752      50.97
30.932012      50.52
30.958273      65.06
30.984533      63.61
31.010794      57.16
31.037055      52.70
31.063315      42.25
31.089576      33.79
31.115836      46.34
31.142097      50.89
31.168357      80.43
31.194618      74.98
31.220879      81.53
31.247139      93.07
31.273400     150.62
31.299660     201.17
31.325921     249.71
31.352181     300.26
31.378442     273.80
31.404703     174.35
31.430963     140.90
31.457224     165.44
31.483484     209.99
31.509745     199.54
31.536005     205.08
31.562266     130.63
31.588526     131.18
31.614787     138.72
31.641048     154.27
31.667308     167.81
31.693569     172.36
31.719829      98.91
31.746090      75.45
31.772350      75.00
31.798611      74.55
31.824872      49.09
31.851132      61.53
31.877393      33.65
31.903653      52.76
31.929914      30.88
31.956174      80.00
31.982435      86.11
32.008696      91.23
32.034956     154.35
32.061217     133.46
32.087477     218.58
32.113738     206.70
32.139998     215.81
32.166259     224.93
32.192519     298.04
32.218780     317.16
32.245041     304.28
32.271301     262.39
32.297562     283.51
32.323822     258.63
32.350083     326.74
32.376343     336.86
32.402604     313.98
32.428865     294.09
32.455125     237.21
32.481386     208.32
32.507646     166.44
32.533907     176.56
32.560167     127.67
32.586428     118.79
32.612689     165.91
32.638949     191.02
32.665210     190.14
32.691470     207.26
32.717731     259.37
32.743991     327.49
32.770252     323.61
32.796512     251.72
32.822773     205.84
32.849034     259.95
32.875294     190.07
32.901555     178.19
32.927815     210.30
32.954076     204.42
32.980336     135.54
33.006597     113.65
33.032858     151.77
33.059118     189.89
33.085379     216.00
33.111639     239.12
33.137900     257.23
33.164160     269.35
33.190421     282.47
33.216682     282.58
33.242942     275.70
33.269203     271.82
33.295463     178.93
33.321724     177.05
33.347984     113.17
33.374245     112.28
33.400505      76.40
33.426766     126.52
33.453027     163.63
33.479287     144.75
33.505548     154.86
33.531808     136.98
33.558069     103.10
33.584329      72.21
33.610590      87.33
33.636851      75.45
33.663111      67.56
33.689372      95.68
33.715632     119.80
33.741893     102.91
33.768153      64.03
33.794414      62.14
33.820675      39.26
33.846935      76.38
33.873196      52.49
33.899456      87.61
33.925717      88.73
33.951977      97.84
33.978238     127.96
34.004498     144.08
34.030759     175.19
34.057020     178.31
34.083280     274.43
34.109541     314.54
34.135801     279.66
34.162062     204.77
34.188322     255.89
34.214583     138.01
34.240844     104.12
34.267104     155.24
34.293365     101.36
34.319625     105.47
34.345886      87.59
34.372146      98.71
34.398407      49.82
34.424667      61.94
34.450928      51.05
34.477189      67.17
34.503449      71.29
34.529710      38.40
34.555970      89.52
34.582231      91.64
34.608491      95.75
34.634752     133.87
34.661013      91.99
34.687273      97.10
34.713534     103.22
34.739794     115.34
34.766055     137.45
34.792315      90.57
34.818576     107.68
34.844837     137.80
34.871097     120.92
34.897358     139.03
34.923618     128.15
34.949879     116.27
34.976139     157.38
35.002400     204.50
35.028660     166.62
35.054921     259.73
35.081182     292.85
35.107442     316.96
35.133703     258.08
35.159963     230.20
35.186224     209.31
35.212484     164.43
35.238745     201.55
35.265006     205.66
35.291266     217.78
35.317527     218.90
35.343787     226.01
35.370048     185.13
35.396308     186.25
35.422569     175.36
35.448830     139.48
35.475090     218.59
35.501351     155.71
35.527611     175.83
35.553872     147.94
35.580132     152.06
35.606393     233.18
35.632653     282.29
35.658914     292.41
35.685175     340.53
35.711435     309.64
35.737696     351.76
35.763956     285.87
35.790217     255.99
35.816477     188.11
35.842738     203.22
35.868999     164.34
35.895259     137.46
35.921520     134.57
35.947780     123.69
35.974041     102.81
36.000301      70.92
36.026562      97.04
36.052823     107.16
36.079083      62.27
36.105344      69.39
36.131604      39.50
36.157865      73.62
36.184125      97.74
36.210386      45.85
36.236646     114.97
36.262907     101.09
36.289168      81.20
36.315428      69.32
36.341689     100.44
36.367949     118.55
36.394210     116.67
36.420470     139.78
36.446731      97.90
36.472992     107.02
36.499252     150.13
36.525513     139.25
36.551773     127.37
36.578034     150.48
36.604294     149.60
36.630555     122.72
36.656816     124.83
36.683076     153.95
36.709337     143.07
36.735597     154.18
36.761858     215.30
36.788118     214.41
36.814379     226.53
36.840639     250.65
36.866900     195.76
36.893161     182.88
36.919421     154.00
36.945682     162.11
36.971942     164.23
36.998203     160.35
37.024463     214.46
37.050724     212.58
37.076985     258.69
37.103245     276.81
37.129506     256.93
37.155766     307.04
37.182027     294.16
37.208287     291.28
37.234548     243.39
37.260809     209.51
37.287069     228.63
37.313330     147.74
37.339590     191.86
37.365851     150.98
37.392111     178.09
37.418372     116.21
37.444632     136.32
37.470893     131.44
37.497154     129.56
37.523414     128.67
37.549675     157.79
37.575935     147.91
37.602196     188.02
37.628456     168.14
37.654717     149.26
37.680978     156.37
37.707238     168.49
37.733499     153.60
37.759759     137.72
37.786020     137.84
37.812280     140.95
37.838541     157.07
37.864802     106.19
37.891062      65.30
37.917323      60.42
37.943583      51.54
37.969844      58.65
37.996104      90.77
38.022365      62.89
38.048625     108.00
38.074886      51.12
38.101147      90.23
38.127407     124.35
38.153668     114.47
38.179928     143.58
38.206189     179.70
38.232449     160.82
38.258710     211.93
38.284971     217.05
38.311231     237.17
38.337492     200.28
38.363752     231.40
38.390013     169.51
38.416273     176.63
38.442534     163.75
38.468795     128.86
38.495055     119.98
38.521316     126.10
38.547576      78.21
38.573837     123.33
38.600097     105.45
38.626358     123.56
38.652618     189.68
38.678879     229.80
38.705140     217.91
38.731400     232.03
38.757661     260.14
38.783921     267.26
38.810182     224.38
38.836442     219.49
38.862703     228.61
38.888964     209.73
38.915224     211.84
38.941485     173.96
38.967745     188.08
38.994006     199.19
39.020266     174.31
39.046527     104.42
39.072788     134.54
39.099048     115.66
39.125309      99.77
39.151569     105.89
39.177830     111.01
39.204090     108.12
39.230351      94.24
39.256611      96.36
39.282872      91.47
39.309133      75.59
39.335393      56.71
39.361654     122.82
39.387914     140.94
39.414175     152.05
39.440435     150.17
39.466696     151.29
39.492957     150.40
39.519217     176.52
39.545478     176.64
39.571738     172.75
39.597999     145.87
39.624259     136.99
39.650520     127.10
39.676781     138.22
39.703041      84.33
39.729302      92.45
39.755562      71.57
39.781823      83.68
39.808083      78.80
39.834344     118.92
39.860604      74.03
39.886865     114.15
39.913126      93.27
39.939386     155.38
39.965647     116.50
39.991907     106.62

#Product B
#2theta        Intensity
 5.018246       87.30
 5.037973       57.79
 5.057701       56.28
 5.077427       37.77
 5.097155       57.26
 5.116882       55.75
 5.136609       70.24
 5.156336       55.73
 5.176063       41.22
 5.195790       54.68
 5.215517       70.96
 5.235244      107.23
 5.254972       67.51
 5.274699       92.79
 5.294425       36.06
 5.314153       99.34
 5.333880       58.61
 5.353607       89.89
 5.373334       65.17
 5.393061      104.44
 5.412788       57.72
 5.432515       50.99
 5.452242       84.27
 5.471970       70.55
 5.491697       96.82
 5.511424       35.10
 5.531151       39.37
 5.550878       80.65
 5.570605       74.93
 5.590332       93.20
 5.610059      116.48
 5.629786      116.75
 5.649513      137.03
 5.669240      157.31
 5.688968      141.58
 5.708695      123.86
 5.728422      143.13
 5.748149       89.41
 5.767876      151.69
 5.787603      217.96
 5.807330      212.24
 5.827057      206.51
 5.846785      257.79
 5.866511      259.07
 5.886239      366.34
 5.905966      337.62
 5.925693      439.89
 5.945420      468.17
 5.965147      520.44
 5.984874      571.72
 6.004601      612.00
 6.024328      723.27
 6.044055      697.55
 6.063783      875.82
 6.083509     1004.10
 6.103237     1119.38
 6.122964     1236.65
 6.142691     1512.93
 6.162418     1685.20
 6.182145     1910.48
 6.201872     2285.76
 6.221599     2617.03
 6.241326     3199.31
 6.261054     3872.58
 6.280781     4772.86
 6.300508     5445.14
 6.320235     6030.41
 6.339962     6009.69
 6.359689     5552.96
 6.379416     4477.24
 6.399143     3529.52
 6.418870     2679.79
 6.438597     1991.07
 6.458324     1468.34
 6.478052     1157.62
 6.497779      884.90
 6.517506      807.17
 6.537233      786.45
 6.556960      670.72
 6.576687      704.00
 6.596414      725.28
 6.616141      661.55
 6.635869      753.83
 6.655595      918.10
 6.675323      808.38
 6.695050     1008.66
 6.714777     1194.93
 6.734504     1190.21
 6.754231     1433.48
 6.773958     1709.76
 6.793685     1862.03
 6.813412     2241.31
 6.833139     2516.59
 6.852867     2893.86
 6.872593     2826.14
 6.892321     2579.41
 6.912048     2420.69
 6.931775     2218.97
 6.951502     2240.24
 6.971229     2283.52
 6.990956     2421.79
 7.010684     2790.07
 7.030410     3102.35
 7.050138     3429.62
 7.069865     4170.90
 7.089592     5265.17
 7.109319     5839.45
 7.129046     6472.73
 7.148773     6631.00
 7.168500     5810.28
 7.188227     4110.55
 7.207954     2780.83
 7.227682     1832.11
 7.247408     1300.38
 7.267136     1006.66
 7.286863      849.93
 7.306590      754.21
 7.326317      690.49
 7.346044      626.76
 7.365771      687.04
 7.385498      674.31
 7.405225      651.59
 7.424953      630.87
 7.444680      672.14
 7.464406      714.42
 7.484134      716.69
 7.503861      800.97
 7.523588      822.25
 7.543315      899.52
 7.563042      868.80
 7.582769     1075.07
 7.602496     1166.35
 7.622223     1234.62
 7.641951     1422.90
 7.661678     1569.18
 7.681405     1657.45
 7.701132     1837.73
 7.720859     2100.00
 7.740586     2315.28
 7.760313     2572.56
 7.780040     2887.83
 7.799767     3494.11
 7.819494     4144.38
 7.839221     4838.66
 7.858949     5544.94
 7.878676     6197.21
 7.898403     5994.49
 7.918130     5004.76
 7.937857     3508.04
 7.957584     2276.32
 7.977311     1608.59
 7.997038     1121.87
 8.016766      923.14
 8.036492      737.42
 8.056220      667.70
 8.075947      647.97
 8.095674      499.25
 8.115401      494.52
 8.135128      440.80
 8.154855      438.08
 8.174582      330.35
 8.194309      365.63
 8.214036      324.90
 8.233764      252.18
 8.253490      260.46
 8.273218      276.73
 8.292945      257.01
 8.312672      253.28
 8.332399      246.56
 8.352126      320.84
 8.371853      277.11
 8.391581      298.39
 8.411307      322.66
 8.431034      277.94
 8.450762      176.59
 8.470489      212.39
 8.490216      217.19
 8.509943      204.99
 8.529670      235.79
 8.549397      270.59
 8.569124      156.39
 8.588851      213.19
 8.608579      254.99
 8.628305      242.79
 8.648032      295.59
 8.667760      206.39
 8.687487      259.18
 8.707214      301.98
 8.726941      231.78
 8.746668      269.58
 8.766396      323.38
 8.786122      353.18
 8.805849      365.98
 8.825577      323.78
 8.845304      332.58
 8.865030      383.38
 8.884758      442.18
 8.904485      431.98
 8.924212      439.78
 8.943939      452.58
 8.963666      484.37
 8.983394      470.17
 9.003120      493.97
 9.022847      544.77
 9.042575      582.57
 9.062302      575.37
 9.082028      638.17
 9.101756      674.97
 9.121483      731.77
 9.141211      790.57
 9.160937      816.37
 9.180664      920.17
 9.200392     1058.97
 9.220119     1137.77
 9.239845     1309.57
 9.259573     1519.36
 9.279300     1654.16
 9.299026     2050.96
 9.318754     2333.76
 9.338481     2327.56
 9.358209     2210.36
 9.377935     1751.16
 9.397662     1391.96
 9.417390     1086.76
 9.437117      908.56
 9.456843      787.36
 9.476571      759.16
 9.496298      646.96
 9.516025      607.76
 9.535752      620.55
 9.555479      594.35
 9.575207      550.15
 9.594934      434.95
 9.614660      448.75
 9.634388      450.55
 9.654115      419.35
 9.673841      369.15
 9.693569      399.95
 9.713296      316.75
 9.733023      337.55
 9.752750      368.35
 9.772477      255.15
 9.792204      287.95
 9.811932      331.75
 9.831658      270.54
 9.851386      255.34
 9.871113      276.14
 9.890840      277.94
 9.910567      221.74
 9.930294      267.54
 9.950021      200.34
 9.969748      210.14
 9.989475      272.94
10.009200      237.74
10.028930      210.54
10.048650      224.34
10.068380      182.14
10.088110      201.94
10.107830      152.73
10.127560      160.53
10.147290      116.33
10.167010      156.13
10.186740      140.93
10.206470      162.73
10.226200      121.53
10.245920      211.33
10.265650      199.13
10.285380      164.93
10.305100      151.73
10.324830      135.53
10.344560      140.33
10.364290      118.13
10.384010      149.92
10.403740      119.72
10.423470      158.52
10.443190      107.32
10.462920       71.12
10.482650      102.92
10.502380       76.72
10.522100      103.52
10.541830      121.32
10.561560       55.12
10.581280      113.92
10.601010       94.72
10.620740       99.52
10.640470      114.32
10.660190      127.12
10.679920       72.91
10.699650      101.77
10.719370      148.64
10.739100       73.52
10.758830       90.39
10.778560       61.27
10.798280       99.15
10.818010       95.02
10.837740       97.90
10.857460       62.77
10.877190       83.65
10.896920      110.52
10.916640       80.40
10.936370       72.27
10.956100      106.15
10.975830       89.03
10.995550       56.90
11.015280       81.78
11.035010       80.65
11.054730       95.53
11.074460       81.40
11.094190       64.28
11.113920       73.15
11.133640       65.03
11.153370      104.90
11.173100       98.78
11.192820      111.66
11.212550      111.53
11.232280       86.41
11.252000      107.28
11.271730       77.16
11.291460       32.03
11.311190      119.91
11.330910       84.78
11.350640       78.66
11.370370       96.54
11.390100      101.41
11.409820      106.29
11.429550      135.16
11.449280      128.04
11.469000      103.91
11.488730      162.79
11.508460      140.66
11.528180      149.54
11.547910      187.41
11.567640      163.29
11.587370      160.17
11.607090      134.04
11.626820       72.92
11.646550      104.79
11.666270      104.67
11.686000      102.54
11.705730       78.42
11.725460       84.29
11.745180      130.17
11.764910      143.05
11.784640      124.92
11.804360      158.80
11.824090      130.67
11.843820      137.55
11.863550      208.42
11.883270      205.30
11.903000      247.17
11.922730      259.05
11.942450      314.92
11.962180      271.80
11.981910      225.68
12.001630      162.55
12.021360      153.43
12.041090      136.30
12.060820      140.18
12.080540      128.05
12.100270      161.93
12.120000      135.80
12.139720      188.68
12.159450      173.56
12.179180      136.43
12.198910      164.31
12.218630      118.18
12.238360      199.06
12.258090      195.93
12.277810      199.81
12.297540      194.68
12.317270      284.56
12.337000      247.44
12.356720      283.31
12.376450      307.19
12.396180      343.06
12.415900      388.94
12.435630      449.81
12.455360      544.69
12.475090      650.56
12.494810      728.44
12.514540      785.31
12.534270      871.19
12.553990      845.07
12.573720      800.94
12.593450      828.82
12.613170      932.69
12.632900      999.57
12.652630     1156.44
12.672360     1259.32
12.692080     1220.19
12.711810     1162.07
12.731540     1046.95
12.751260      936.82
12.770990      828.70
12.790720      706.57
12.810450      752.45
12.830170      660.32
12.849900      532.20
12.869630      436.07
12.889350      332.95
12.909080      246.82
12.928810      185.70
12.948540      153.58
12.968260       80.45
12.987990      113.33
13.007720      124.20
13.027440      120.08
13.047170      122.95
13.066900      112.83
13.086630       60.70
13.106350       91.58
13.126080       62.46
13.145810      124.33
13.165530      113.21
13.185260      123.08
13.204990       41.96
13.224720       51.83
13.244440       85.71
13.264170       76.58
13.283900       83.46
13.303620       89.33
13.323350       44.21
13.343080       53.09
13.362800      109.96
13.382530       50.84
13.402260       71.71
13.421990       77.59
13.441710       50.46
13.461440       39.34
13.481170       54.21
13.500890       78.09
13.520620       55.97
13.540350       41.84
13.560080       53.72
13.579800       77.59
13.599530       54.47
13.619260       31.34
13.638980       28.22
13.658710       47.09
13.678440       68.97
13.698170       70.85
13.717890       32.72
13.737620       62.60
13.757350       65.47
13.777070       56.35
13.796800       78.22
13.816530       23.10
13.836260       93.97
13.855980      105.85
13.875710       88.72
13.895440       92.60
13.915160      110.48
13.934890      104.35
13.954620      106.23
13.974350      120.10
13.994070      122.98
14.013800      124.85
14.033530       96.73
14.053250      130.60
14.072980      183.48
14.092710      193.36
14.112430      293.23
14.132160      353.11
14.151890      449.98
14.171620      511.86
14.191340      686.73
14.211070      863.61
14.230800     1000.48
14.250520     1112.36
14.270250     1030.23
14.289980      893.11
14.309710      799.99
14.329430      568.86
14.349160      440.74
14.368890      377.61
14.388610      323.49
14.408340      289.36
14.428070      236.24
14.447800      257.11
14.467520      223.99
14.487250      179.87
14.506980      203.74
14.526700      155.62
14.546430      107.49
14.566160       81.37
14.585890       67.24
14.605610      103.12
14.625340       79.99
14.645070       88.87
14.664790       63.74
14.684520       55.62
14.704250       53.50
14.723970       68.37
14.743700       81.25
14.763430       72.12
14.783160       49.00
14.802880       22.87
14.822610       48.75
14.842340       66.62
14.862060       68.50
14.881790       86.38
14.901520       69.25
14.921250       75.13
14.940970       66.00
14.960700       47.88
14.980430       58.75
15.000150       94.63
15.019880       74.50
15.039610       49.38
15.059340       81.25
15.079060       84.13
15.098790      105.01
15.118520      110.88
15.138240      119.76
15.157970      138.63
15.177700      118.51
15.197430      107.38
15.217150      142.26
15.236880      122.13
15.256610      120.01
15.276330      102.89
15.296060      160.76
15.315790      123.64
15.335520      162.51
15.355240      168.39
15.374970      243.26
15.394700      248.14
15.414420      222.01
15.434150      258.89
15.453880      175.76
15.473600      124.64
15.493330      150.52
15.513060      164.39
15.532790      142.27
15.552510      145.14
15.572240      132.02
15.591970      154.89
15.611690      176.77
15.631420      208.64
15.651150      272.52
15.670880      302.40
15.690600      338.27
15.710330      353.15
15.730060      364.02
15.749780      320.90
15.769510      346.77
15.789240      217.65
15.808960      174.52
15.828690      118.40
15.848420      107.27
15.868150      105.15
15.887870       87.03
15.907600       77.90
15.927330       68.78
15.947060       60.65
15.966780       73.53
15.986510       88.40
16.006240       80.28
16.025960       98.15
16.045690       15.03
16.065420       65.91
16.085150       68.36
16.104870      112.34
16.124600       65.32
16.144330       51.29
16.164050       73.27
16.183780       56.25
16.203510       85.23
16.223230       75.20
16.242960       70.18
16.262690       67.16
16.282420       67.14
16.302140       55.11
16.321870       62.09
16.341600       63.07
16.361320       36.05
16.381050       60.02
16.400780       83.00
16.420500       73.98
16.440230       55.96
16.459960       43.93
16.479690       83.91
16.499410       73.89
16.519140       54.87
16.538870       62.85
16.558590       97.82
16.578320       48.80
16.598050       64.78
16.617780       42.76
16.637500       44.73
16.657230       90.71
16.676960       68.69
16.696690       81.67
16.716410      117.64
16.736140       62.62
16.755870       54.60
16.775590       75.58
16.795320       77.55
16.815050       66.53
16.834780       78.51
16.854500       85.49
16.874230       80.46
16.893960       59.44
16.913680       84.42
16.933410       54.40
16.953140       73.38
16.972860       64.35
16.992590      106.33
17.012320       96.31
17.032040      106.29
17.051770       46.26
17.071500       91.24
17.091230       83.22
17.110950      105.20
17.130680      134.17
17.150410      110.15
17.170130      107.13
17.189860      128.11
17.209590      195.08
17.229320      190.06
17.249040      214.04
17.268770      254.02
17.288500      275.99
17.308220      294.97
17.327950      268.95
17.347680      297.93
17.367410      230.91
17.387130      215.88
17.406860      232.86
17.426590      311.84
17.446320      261.82
17.466040      260.79
17.485770      256.77
17.505500      282.75
17.525220      225.73
17.544950      188.70
17.564680      224.68
17.584400      212.66
17.604130      196.64
17.623860      214.61
17.643590      170.59
17.663310      232.57
17.683040      213.55
17.702770      245.53
17.722490      200.50
17.742220      192.48
17.761950      225.46
17.781670      263.44
17.801400      322.41
17.821130      398.39
17.840860      424.37
17.860580      582.35
17.880310      697.32
17.900040      837.30
17.919760     1131.28
17.939490     1419.26
17.959220     1874.23
17.978950     2305.21
17.998670     2549.19
18.018400     2776.17
18.038130     2938.14
18.057850     2920.12
18.077580     2748.10
18.097310     2635.08
18.117040     2699.06
18.136760     2791.03
18.156490     2677.01
18.176220     2445.99
18.195950     2088.97
18.215670     1625.94
18.235400     1258.92
18.255130      897.90
18.274850      724.88
18.294580      605.85
18.314310      554.83
18.334030      603.81
18.353760      606.79
18.373490      721.76
18.393210      843.74
18.412940      967.72
18.432670     1028.70
18.452400     1140.67
18.472120     1084.65
18.491850     1152.63
18.511580     1083.61
18.531300     1146.59
18.551030     1177.56
18.570760     1263.54
18.590490     1524.52
18.610210     1822.50
18.629940     2227.47
18.649670     2535.45
18.669390     2842.43
18.689120     3014.41
18.708850     2968.38
18.728580     3063.36
18.748300     2790.34
18.768030     2364.32
18.787760     2016.29
18.807480     1593.27
18.827210     1136.25
18.846940      848.23
18.866670      658.20
18.886390      565.18
18.906120      459.16
18.925850      427.14
18.945580      409.12
18.965300      358.09
18.985030      376.07
19.004760      356.05
19.024480      331.03
19.044210      303.00
19.063940      366.98
19.083660      329.96
19.103390      343.94
19.123120      340.91
19.142840      351.89
19.162570      314.87
19.182300      346.85
19.202030      371.82
19.221750      409.80
19.241480      424.78
19.261210      440.76
19.280930      562.74
19.300660      506.71
19.320390      546.69
19.340120      574.67
19.359840      493.65
19.379570      543.62
19.399300      582.60
19.419020      674.58
19.438750      755.56
19.458480      997.53
19.478210     1076.51
19.497930     1130.49
19.517660     1249.47
19.537390     1196.44
19.557110     1007.42
19.576840      916.40
19.596570      821.38
19.616300      777.35
19.636020      758.33
19.655750      879.31
19.675480      934.29
19.695200     1073.27
19.714930     1291.24
19.734660     1442.22
19.754380     1422.20
19.774110     1301.18
19.793840     1120.15
19.813570      866.13
19.833290      721.11
19.853020      627.09
19.872750      553.06
19.892470      447.04
19.912200      425.02
19.931930      397.00
19.951660      304.97
19.971380      327.95
19.991110      306.93
20.010840      321.91
20.030560      273.88
20.050290      272.86
20.070020      272.84
20.089750      267.82
20.109470      261.80
20.129200      219.77
20.148930      273.75
20.168650      265.73
20.188380      281.71
20.208110      232.68
20.227840      252.66
20.247560      258.64
20.267290      300.62
20.287020      310.59
20.306740      311.57
20.326470      256.55
20.346200      293.53
20.365930      296.50
20.385650      315.48
20.405380      306.46
20.425110      317.44
20.444830      359.42
20.464560      374.39
20.484290      422.37
20.504010      429.35
20.523740      529.33
20.543470      595.30
20.563200      716.28
20.582920      794.26
20.602650     1094.24
20.622380     1329.21
20.642100     1587.19
20.661830     2049.17
20.681560     2648.15
20.701290     3120.12
20.721010     3309.10
20.740740     3541.08
20.760470     3558.06
20.780190     3550.03
20.799920     3443.01
20.819650     3201.99
20.839380     2984.97
20.859100     2707.95
20.878830     2322.92
20.898560     1824.90
20.918280     1473.88
20.938010     1142.86
20.957740      909.83
20.977470      689.81
20.997190      530.79
21.016920      457.77
21.036650      444.74
21.056370      364.72
21.076100      347.70
21.095830      335.68
21.115560      262.65
21.135280      327.63
21.155010      366.61
21.174740      297.59
21.194460      317.56
21.214190      362.54
21.233920      333.52
21.253640      381.50
21.273370      312.48
21.293100      366.45
21.312830      370.43
21.332550      387.41
21.352280      358.39
21.372010      421.36
21.391730      456.34
21.411460      490.32
21.431190      621.30
21.450920      722.27
21.470640      842.25
21.490370      975.23
21.510100     1221.21
21.529820     1462.18
21.549550     1684.16
21.569280     1960.14
21.589010     2171.12
21.608730     2226.09
21.628460     2327.07
21.648190     2246.05
21.667910     1934.03
21.687640     1629.01
21.707370     1375.98
21.727100     1040.96
21.746820      883.94
21.766550      688.92
21.786280      546.89
21.806000      505.87
21.825730      436.85
21.845460      377.83
21.865180      358.80
21.884910      373.78
21.904640      352.76
21.924370      306.74
21.944090      298.71
21.963820      329.69
21.983550      342.67
22.003270      336.65
22.023000      284.63
22.042730      343.60
22.062460      332.58
22.082180      337.56
22.101910      330.54
22.121640      309.51
22.141360      301.49
22.161090      271.47
22.180820      291.45
22.200550      278.42
22.220270      248.40
22.240000      275.38
22.259730      230.36
22.279450      235.33
22.299180      231.31
22.318910      251.29
22.338640      288.27
22.358360      261.24
22.378090      323.22
22.397820      310.20
22.417540      380.18
22.437270      376.16
22.457000      383.13
22.476730      392.11
22.496450      407.09
22.516180      421.07
22.535910      487.04
22.555630      463.02
22.575360      485.00
22.595090      469.98
22.614810      428.95
22.634540      504.93
22.654270      385.91
22.674000      459.89
22.693720      489.86
22.713450      571.84
22.733180      588.82
22.752900      636.80
22.772630      621.77
22.792360      690.75
22.812090      644.73
22.831810      743.71
22.851540      836.69
22.871270      939.66
22.890990     1104.64
22.910720     1248.62
22.930450     1554.60
22.950180     1814.57
22.969900     2025.55
22.989630     2302.53
23.009360     2407.51
23.029080     2420.48
23.048810     2273.46
23.068540     2032.44
23.088270     1867.42
23.107990     1681.39
23.127720     1667.37
23.147450     1638.35
23.167170     1646.33
23.186900     1801.30
23.206630     1842.28
23.226350     2023.26
23.246080     1893.24
23.265810     1746.22
23.285540     1356.19
23.305260     1175.17
23.324990      869.15
23.344720      734.13
23.364440      608.10
23.384170      572.08
23.403900      526.06
23.423630      548.04
23.443350      545.01
23.463080      515.99
23.482810      542.97
23.502530      500.95
23.522260      484.92
23.541990      445.90
23.561720      456.88
23.581440      445.86
23.601170      455.84
23.620900      417.81
23.640620      384.79
23.660350      376.77
23.680080      408.75
23.699810      406.72
23.719530      415.70
23.739260      431.68
23.758990      345.66
23.778710      364.63
23.798440      457.61
23.818170      420.59
23.837900      388.57
23.857620      331.54
23.877350      367.52
23.897080      321.50
23.916800      329.48
23.936530      384.45
23.956260      361.43
23.975980      385.41
23.995710      390.39
24.015440      416.37
24.035170      464.34
24.054890      434.32
24.074620      394.30
24.094350      375.28
24.114070      475.25
24.133800      462.23
24.153530      472.21
24.173260      538.19
24.192980      597.16
24.212710      721.14
24.232440      849.12
24.252160      895.10
24.271890     1111.07
24.291620     1367.05
24.311350     1543.03
24.331070     1729.01
24.350800     1812.98
24.370530     2034.96
24.390250     1935.94
24.409980     1890.92
24.429710     1778.90
24.449440     1656.87
24.469160     1489.85
24.488890     1586.83
24.508620     1571.81
24.528340     1592.78
24.548070     1493.76
24.567800     1430.74
24.587520     1349.72
24.607250     1192.69
24.626980     1059.67
24.646710      908.65
24.666430      733.63
24.686160      569.60
24.705890      538.58
24.725610      548.56
24.745340      499.54
24.765070      458.51
24.784800      472.49
24.804520      370.47
24.824250      465.45
24.843980      426.43
24.863700      485.40
24.883430      511.38
24.903160      568.36
24.922890      528.34
24.942610      576.31
24.962340      591.29
24.982070      734.27
25.001790      755.25
25.021520      787.22
25.041250      876.20
25.060980     1074.18
25.080700     1265.16
25.100430     1444.13
25.120160     1722.11
25.139880     1974.09
25.159610     2282.07
25.179340     2446.05
25.199070     2818.02
25.218790     2821.00
25.238520     2834.98
25.258250     2734.96
25.277970     2404.93
25.297700     2092.91
25.317430     1777.89
25.337150     1594.87
25.356880     1514.84
25.376610     1378.82
25.396330     1322.80
25.416060     1441.78
25.435790     1518.75
25.455520     1625.73
25.475240     1703.71
25.494970     1804.69
25.514700     1823.66
25.534430     1830.64
25.554150     1776.62
25.573880     1792.60
25.593610     1664.58
25.613330     1574.55
25.633060     1536.53
25.652790     1515.51
25.672520     1401.49
25.692240     1398.46
25.711970     1382.44
25.731700     1418.42
25.751420     1508.40
25.771150     1621.37
25.790880     1608.35
25.810610     1724.33
25.830330     1766.31
25.850060     1677.28
25.869790     1643.26
25.889510     1410.24
25.909240     1329.22
25.928970     1227.19
25.948700     1146.17
25.968420     1122.15
25.988150     1102.13
26.007880     1232.11
26.027600     1336.08
26.047330     1376.06
26.067060     1579.04
26.086780     1722.02
26.106510     1699.99
26.126240     1834.98
26.145960     1832.98
26.165690     1833.98
26.185420     1876.98
26.205150     1649.98
26.224870     1669.98
26.244600     1612.98
26.264330     1511.98
26.284060     1543.98
26.303780     1498.98
26.323510     1591.98
26.343240     1819.98
26.362960     2000.98
26.382690     2341.98
26.402420     2791.98
26.422150     3359.98
26.441870     3750.98
26.461600     4196.98
26.481330     4262.98
26.501050     4328.98
26.520780     4335.98
26.540510     4205.98
26.560240     3691.98
26.579960     3395.98
26.599690     2890.98
26.619420     2570.98
26.639140     2032.98
26.658870     1696.98
26.678600     1408.98
26.698320     1137.98
26.718050     1001.98
26.737780      860.98
26.757500      795.98
26.777230      698.98
26.796960      704.98
26.816690      696.98
26.836410      664.98
26.856140      658.98
26.875870      614.98
26.895590      562.98
26.915320      491.98
26.935050      479.98
26.954780      491.98
26.974500      434.98
26.994230      389.98
27.013960      409.98
27.033680      403.98
27.053410      409.98
27.073140      364.98
27.092870      383.98
27.112590      366.98
27.132320      378.98
27.152050      359.98
27.171780      372.98
27.191500      361.98
27.211230      360.98
27.230960      426.98
27.250680      333.98
27.270410      360.98
27.290140      409.98
27.309870      456.98
27.329590      449.98
27.349320      410.98
27.369050      474.98
27.388770      442.98
27.408500      475.98
27.428230      438.98
27.447950      408.98
27.467680      435.98
27.487410      447.98
27.507130      490.98
27.526860      558.98
27.546590      581.98
27.566320      641.98
27.586040      758.98
27.605770      678.98
27.625500      800.98
27.645220      738.98
27.664950      771.98
27.684680      815.98
27.704410      747.98
27.724130      713.98
27.743860      717.98
27.763590      614.98
27.783310      604.98
27.803040      547.98
27.822770      513.98
27.842500      433.98
27.862220      422.98
27.881950      355.98
27.901680      252.98
27.921410      290.98
27.941130      256.98
27.960860      273.98
27.980590      235.98
28.000310      245.98
28.020040      245.98
28.039770      231.98
28.059490      177.98
28.079220      227.98
28.098950      208.98
28.118670      218.98
28.138400      213.98
28.158130      197.98
28.177860      173.98
28.197580      175.98
28.217310      227.98
28.237040      192.98
28.256760      199.98
28.276490      187.98
28.296220      188.98
28.315950      192.98
28.335670      203.98
28.355400      224.98
28.375130      168.98
28.394850      178.98
28.414580      174.98
28.434310      190.98
28.454040      196.98
28.473760      211.98
28.493490      214.98
28.513220      216.98
28.532940      195.98
28.552670      209.98
28.572400      233.98
28.592130      223.98
28.611850      228.98
28.631580      258.98
28.651310      236.98
28.671040      242.98
28.690760      220.98
28.710490      276.98
28.730220      222.98
28.749940      284.98
28.769670      273.98
28.789400      283.98
28.809120      283.98
28.828850      334.98
28.848580      310.98
28.868300      312.98
28.888030      339.98
28.907760      421.98
28.927490      465.98
28.947210      441.98
28.966940      546.98
28.986670      545.98
29.006390      622.98
29.026120      678.98
29.045850      723.98
29.065580      634.98
29.085300      687.98
29.105030      639.98
29.124760      586.98
29.144480      615.98
29.164210      616.98
29.183940      523.98
29.203670      503.98
29.223390      485.98
29.243120      553.98
29.262850      549.98
29.282570      567.98
29.302300      588.98
29.322030      614.98
29.341760      516.98
29.361480      456.98
29.381210      478.98
29.400940      436.98
29.420660      422.98
29.440390      389.98
29.460120      380.98
29.479850      336.98
29.499570      336.98
29.519300      367.98
29.539030      379.98
29.558750      372.98
29.578480      385.98
29.598210      472.98
29.617930      440.98
29.637660      572.98
29.657390      546.98
29.677120      631.98
29.696840      628.98
29.716570      617.98
29.736300      725.98
29.756020      686.98
29.775750      712.98
29.795480      676.98
29.815210      618.98
29.834930      672.98
29.854660      630.98
29.874390      606.98
29.894110      559.98
29.913840      484.98
29.933570      427.98
29.953300      405.98
29.973020      341.98
29.992750      236.98
30.012480      195.98
30.032200      177.98
30.051930      141.98
30.071660      164.98
30.091390      157.98
30.111110      131.98
30.130840      148.98
30.150570      115.98
30.170290      145.98
30.190020      174.98
30.209750      154.98
30.229470      151.98
30.249200      167.98
30.268930      167.98
30.288660      135.98
30.308380      133.98
30.328110       87.98
30.347840      109.98
30.367560      123.98
30.387290      131.98
30.407020      125.98
30.426750      169.98
30.446470      124.98
30.466200      168.98
30.485930      118.98
30.505650      147.98
30.525380      130.98
30.545110      147.98
30.564840      163.98
30.584560      168.98
30.604290      153.98
30.624020      160.98
30.643740      144.98
30.663470      134.98
30.683200      149.98
30.702930      146.98
30.722650      129.98
30.742380      119.98
30.762110      134.98
30.781830       95.98
30.801560       98.98
30.821290      114.98
30.841020      114.98
30.860740       94.98
30.880470       75.98
30.900200       83.98
30.919920      119.98
30.939650      114.98
30.959380       99.98
30.979100      112.98
30.998830      105.98
31.018560      101.98
31.038290       96.98
31.058010      135.98
31.077740      179.98
31.097470      189.98
31.117190      171.98
31.136920      185.98
31.156650      196.98
31.176380      206.98
31.196100      228.98
31.215830      237.98
31.235560      250.98
31.255280      242.98
31.275010      243.98
31.294740      231.98
31.314470      258.98
31.334190      285.98
31.353920      233.98
31.373650      251.98
31.393370      211.98
31.413100      191.98
31.432830      186.98
31.452560      199.98
31.472280      183.98
31.492010      165.98
31.511740      143.98
31.531460      101.98
31.551190      122.98
31.570920      132.98
31.590640      127.98
31.610370      135.98
31.630100      119.98
31.649830      135.98
31.669550      143.98
31.689280      161.98
31.709010      170.98
31.728730      204.98
31.748460      236.98
31.768190      230.98
31.787920      292.98
31.807640      313.98
31.827370      333.98
31.847100      348.98
31.866820      367.98
31.886550      383.98
31.906280      374.98
31.926010      384.98
31.945730      304.98
31.965460      352.98
31.985190      299.98
32.004910      243.98
32.024640      260.98
32.044370      240.98
32.064090      208.98
32.083820      151.98
32.103550      218.98
32.123280      108.98
32.143000      168.98
32.162730      139.98
32.182460      160.98
32.202190      141.98
32.221910      109.98
32.241640      120.98
32.261370      150.98
32.281090      143.98
32.300820      133.98
32.320550      133.98
32.340270      176.98
32.360000      188.98
32.379730      145.98
32.399460      208.98
32.419180      187.98
32.438910      186.98
32.458640      260.98
32.478370      243.98
32.498090      218.98
32.517820      232.98
32.537550      211.98
32.557270      222.98
32.577000      222.98
32.596730      199.98
32.616450      191.98
32.636180      170.98
32.655910      180.98
32.675640      174.98
32.695360      176.98
32.715090      134.98
32.734820      175.98
32.754540      164.98
32.774270      200.98
32.794000      173.98
32.813720      229.98
32.833450      216.98
32.853180      222.98
32.872910      282.98
32.892630      207.98
32.912360      265.98
32.932090      201.98
32.951820      174.98
32.971540      189.98
32.991270      155.98
33.011000      151.98
33.030720      176.98
33.050450      200.98
33.070180      195.98
33.089900      169.98
33.109630      177.98
33.129360      206.98
33.149090      217.98
33.168810      229.98
33.188540      233.98
33.208270      226.98
33.228000      230.98
33.247720      212.98
33.267450      165.98
33.287180      233.98
33.306900      214.98
33.326630      208.98
33.346360      182.98
33.366080      154.98
33.385810      188.98
33.405540      188.98
33.425270      176.98
33.444990      179.98
33.464720      137.98
33.484450      147.98
33.504170      144.98
33.523900      119.98
33.543630      130.98
33.563350      135.98
33.583080      110.98
33.602810      170.98
33.622540      136.98
33.642260      205.98
33.661990      215.98
33.681720      194.98
33.701450      225.98
33.721170      245.98
33.740900      299.98
33.760630      316.98
33.780350      383.98
33.800080      476.98
33.819810      461.98
33.839530      437.98
33.859260      476.98
33.878990      507.98
33.898720      525.98
33.918440      522.98
33.938170      469.98
33.957900      427.98
33.977620      396.98
33.997350      342.98
34.017080      280.98
34.036800      308.98
34.056530      253.98
34.076260      220.98
34.095990      163.98
34.115710      179.98
34.135440      183.98
34.155170      163.98
34.174900      139.98
34.194620      122.98
34.214350      148.98
34.234080       84.98
34.253800      130.98
34.273530      105.98
34.293260      138.98
34.312980      122.98
34.332710      113.98
34.352440      146.98
34.372160      175.98
34.391890      205.98
34.411620      226.98
34.431350      236.98
34.451080      199.98
34.470800      187.98
34.490530      206.98
34.510260      183.98
34.529980      236.98
34.549710      218.98
34.569440      200.98
34.589160      193.98
34.608890      244.98
34.628620      283.98
34.648350      258.98
34.668070      270.98
34.687800      321.98
34.707530      315.98
34.727250      336.98
34.746980      336.98
34.766710      338.98
34.786430      330.98
34.806160      394.98
34.825890      378.98
34.845610      451.98
34.865340      441.98
34.885070      483.98
34.904800      447.98
34.924530      502.98
34.944250      492.98
34.963980      437.98
34.983710      513.98
35.003430      511.98
35.023160      436.98
35.042890      454.98
35.062610      432.98
35.082340      391.98
35.102070      376.98
35.121790      337.98
35.141520      350.98
35.161250      306.98
35.180980      281.98
35.200710      236.98
35.220430      267.98
35.240160      266.98
35.259890      233.98
35.279610      201.98
35.299340      219.98
35.319070      264.98
35.338790      304.98
35.358520      288.98
35.378250      355.98
35.397980      366.98
35.417700      361.98
35.437430      485.98
35.457160      502.98
35.476880      557.98
35.496610      542.98
35.516340      581.98
35.536060      531.98
35.555790      599.98
35.575520      580.98
35.595240      586.98
35.614970      542.98
35.634700      526.98
35.654430      477.98
35.674160      455.98
35.693880      459.98
35.713610      382.98
35.733340      304.98
35.753060      265.98
35.772790      286.98
35.792520      216.98
35.812240      183.98
35.831970      174.98
35.851700      181.98
35.871420       92.98
35.891150       90.98
35.910880      155.98
35.930610      136.98
35.950340      125.98
35.970060       71.98
35.989790      125.98
36.009520      107.98
36.029240      131.98
36.048970      124.98
36.068700      170.98
36.088420      135.98
36.108150      158.98
36.127880      131.98
36.147610      170.98
36.167330      161.98
36.187060      151.98
36.206790      155.98
36.226510      201.98
36.246240      177.98
36.265970      153.98
36.285690      182.98
36.305420      191.98
36.325150      177.98
36.344870      226.98
36.364600      243.98
36.384330      182.98
36.404060      214.98
36.423790      223.98
36.443510      189.98
36.463240      209.98
36.482970      226.98
36.502690      248.98
36.522420      218.98
36.542150      254.98
36.561870      258.98
36.581600      239.98
36.601330      217.98
36.621050      179.98
36.640780      211.98
36.660510      175.98
36.680240      197.98
36.699970      209.98
36.719690      203.98
36.739420      222.98
36.759150      272.98
36.778870      264.98
36.798600      278.98
36.818330      334.98
36.838050      390.98
36.857780      388.98
36.877510      380.98
36.897240      361.98
36.916960      362.98
36.936690      417.98
36.956420      376.98
36.976140      429.98
36.995870      427.98
37.015600      411.98
37.035320      360.98
37.055050      378.98
37.074780      341.98
37.094500      291.98
37.114230      283.98
37.133960      270.98
37.153690      260.98
37.173420      228.98
37.193140      282.98
37.212870      203.98
37.232600      208.98
37.252320      192.98
37.272050      164.98
37.291780      189.98
37.311500      176.98
37.331230      188.98
37.350960      174.98
37.370680      131.98
37.390410      150.98
37.410140      182.98
37.429870      176.98
37.449590      171.98
37.469320      153.98
37.489050      152.98
37.508770      178.98
37.528500      132.98
37.548230      129.98
37.567950      135.98
37.587680      147.98
37.607410      137.98
37.627140      153.98
37.646870      169.98
37.666590       94.98
37.686320      114.98
37.706050      107.98
37.725770      139.98
37.745500      132.98
37.765230      143.98
37.784950      107.98
37.804680      167.98
37.824410      118.98
37.844130      145.98
37.863860      160.98
37.883590      163.98
37.903320      169.98
37.923050      221.98
37.942770      289.98
37.962500      229.98
37.982230      322.98
38.001950      313.98
38.021680      349.98
38.041410      412.98
38.061130      423.98
38.080860      471.98
38.100590      511.98
38.120310      463.98
38.140040      508.98
38.159770      472.98
38.179500      473.98
38.199220      489.98
38.218950      439.98
38.238680      425.98
38.258400      400.98
38.278130      344.98
38.297860      363.98
38.317580      442.98
38.337310      395.98
38.357040      344.98
38.376770      341.98
38.396500      396.98
38.416220      361.98
38.435950      340.98
38.455680      358.98
38.475400      337.98
38.495130      333.98
38.514860      361.98
38.534580      316.98
38.554310      358.98
38.574040      303.98
38.593760      334.98
38.613490      297.98
38.633220      288.98
38.652950      242.98
38.672680      298.98
38.692400      266.98
38.712130      251.98
38.731860      237.98
38.751580      254.98
38.771310      214.98
38.791040      203.98
38.810760      156.98
38.830490      146.98
38.850220      150.98
38.869940      132.98
38.889670      107.98
38.909400      103.98
38.929130      132.98
38.948850      109.98
38.968580      107.98
38.988310      108.98
39.008030      107.98
39.027760      101.98
39.047490      103.98
39.067210      158.98
39.086940      131.98
39.106670      131.98
39.126400      162.98
39.146130      167.98
39.165850      148.98
39.185580      175.98
39.205310      213.98
39.225030      211.98
39.244760      186.98
39.264490      213.98
39.284210      187.98
39.303940      222.98
39.323670      201.98
39.343390      198.98
39.363120      186.98
39.382850      182.98
39.402580      185.98
39.422310      165.98
39.442030      165.98
39.461760      143.98
39.481490      174.98
39.501210      155.98
39.520940      173.98
39.540670      150.98
39.560390      159.98
39.580120      143.98
39.599850      183.98
39.619570      205.98
39.639300      197.98
39.659030      200.98
39.678760      225.98
39.698480      251.98
39.718210      241.98
39.737940      248.98
39.757660      245.98
39.777390      247.98
39.797120      248.98
39.816840      241.98
39.836570      215.98
39.856300      178.98
39.876030      178.98
39.895760      148.98
39.915480      142.98
39.935210      170.98
39.954940      116.98
39.974660      110.98
39.994390      107.98
40.014120      106.98
40.033840      105.98
40.053570       70.98
40.073300       52.98
40.093020      137.98
40.112750       60.98
40.132480      104.98
40.152210       81.98
40.171930       81.98
40.191660       62.98
40.211390       85.98
40.231120       97.98
40.250840       75.98
40.270570      104.98
40.290300      127.98
40.310020      145.98
40.329750       94.98
40.349480      112.98
40.369200      100.98
40.388930      121.98
40.408660      136.98
40.428390      130.98
40.448110       76.98
40.467840      101.98
40.487570       93.98
40.507290       68.98
40.527020      118.98
40.546750      132.98
40.566470      113.98
40.586200       59.98
40.605930       71.98
40.625660       59.98
40.645390       79.98
40.665110       66.98
40.684840       74.98
40.704570       74.98
40.724290       92.98
40.744020      100.98
40.763750      102.98
40.783470       94.98
40.803200      113.98
40.822930      136.98
40.842650      118.98
40.862380      138.96
40.882110       97.90
40.901840      120.84
40.921560      121.79
40.941290      137.73
40.961020      138.67
40.980740      158.61
41.000470      169.56
41.020200      149.50
41.039920      115.44
41.059650      100.38
41.079380       97.33
41.099110      118.27
41.118830      129.21
41.138560      101.16
41.158290      132.10
41.178020      113.04
41.197740      113.98
41.217470      127.93
41.237200      157.87
41.256920       94.81
41.276650       90.75
41.296380      175.70
41.316100      155.64
41.335830      152.58
41.355560      162.52
41.375290      168.47
41.395020      159.41
41.414740      177.35
41.434470      211.29
41.454200      149.24
41.473920      187.18
41.493650      173.12
41.513380      117.06
41.533100      145.01
41.552830      122.95
41.572560      118.89
41.592280      100.84
41.612010      131.78
41.631740       93.72
41.651470      109.66
41.671190      112.61
41.690920       66.55
41.710650       82.49
41.730370       59.43
41.750100       75.38
41.769830       68.32
41.789550       52.26
41.809280       79.20
41.829010       38.15
41.848740       84.09
41.868460      101.03
41.888190      121.97
41.907920      131.92
41.927650      118.86
41.947370      115.80
41.967100      110.75
41.986830      119.69
42.006550      102.63
42.026280       89.57
42.046010       96.52
42.065730      121.46
42.085460      112.40
42.105190      104.34
42.124920      114.29
42.144650      136.23
42.164370      102.17
42.184100       89.11
42.203830      124.06
42.223550       84.00
42.243280       92.94
42.263010      107.88
42.282730       91.83
42.302460       91.77
42.322190      108.71
42.341910       78.66
42.361640      130.60
42.381370      136.54
42.401100      128.48
42.420820       83.43
42.440550       87.37
42.460280      104.31
42.480000      133.25
42.499730       95.20
42.519460      135.14
42.539180      115.08
42.558910      116.02
42.578640      147.97
42.598370       92.91
42.618090       49.85
42.637820       86.79
42.657550      145.74
42.677280      129.68
42.697000       90.62
42.716730       99.56
42.736460       57.51
42.756180       74.45
42.775910       95.39
42.795640       70.34
42.815360       61.28
42.835090       92.22
42.854820       74.16
42.874550       53.11
42.894270       39.05
42.914000       68.99
42.933730      110.93
42.953460       53.88
42.973180      103.82
42.992910       86.76
43.012640       83.70
43.032360       97.65
43.052090      113.59
43.071820       93.53
43.091540      100.47
43.111270      130.42
43.131000      104.36
43.150730      107.30
43.170450      126.25
43.190180       64.19
43.209910       83.13
43.229630      128.07
43.249360      101.02
43.269090       62.96
43.288810      110.90
43.308540      105.84
43.328270      105.79
43.348000       92.73
43.367720       90.67
43.387450      130.61
43.407180      135.56
43.426910      161.50
43.446630      119.44
43.466360      130.38
43.486090      141.33
43.505810      172.27
43.525540      163.21
43.545270      212.16
43.564990      190.10
43.584720      230.04
43.604450      182.98
43.624180      203.93
43.643900      238.87
43.663630      248.81
43.683360      244.75
43.703080      253.70
43.722810      254.64
43.742540      253.58
43.762270      238.52
43.781990      241.47
43.801720      272.41
43.821450      249.35
43.841170      270.29
43.860900      266.24
43.880630      245.18
43.900360      233.12
43.920080      249.06
43.939810      233.01
43.959540      220.95
43.979260      268.89
43.998990      216.84
44.018720      219.78
44.038440      228.72
44.058170      221.66
44.077900      176.61
44.097630      188.55
44.117350      192.49
44.137080      145.43
44.156810      124.38
44.176540      147.32
44.196260      186.26
44.215990      130.20
44.235720       97.15
44.255440      109.09
44.275170       99.03
44.294900      154.97
44.314620      152.92
44.334350       80.86
44.354080      111.80
44.373810      142.75
44.393530       97.69
44.413260      111.63
44.432990      111.57
44.452710      116.52
44.472440      141.46
44.492170       94.40
44.511890      121.34
44.531620       78.29
44.551350       55.23
44.571070       50.17
44.590800       45.11
44.610530       74.06
44.630260       37.00
44.649990       40.94
44.669710       94.88
44.689440       57.83
44.709170       80.77
44.728890       69.71
44.748620       48.66
44.768350       69.60
44.788070       43.43
44.807800       59.24
44.827530      130.05
44.847260       72.86
44.866980       68.67
44.886710       62.48
44.906440       53.29
44.926170       94.09
44.945890       94.90
44.965620       72.71
44.985350       55.52
45.005070       86.33
45.024800       67.14
45.044530       55.95
45.064250       92.76
45.083980      104.57
45.103710       81.37
45.123440       97.18
45.143160       84.99
45.162890      104.80
45.182620      103.61
45.202340       88.42
45.222070       77.23
45.241800       80.04
45.261520       70.85
45.281250       57.66
45.300980       46.46
45.320700       57.27
45.340430       63.08
45.360160       81.89
45.379890       43.70
45.399620      102.51
45.419340       48.32
45.439070       80.13
45.458800       89.94
45.478520       74.75
45.498250       99.55
45.517980       69.36
45.537700       56.17
45.557430      105.98
45.577160       92.79
45.596880      121.60
45.616610      125.41
45.636340      118.22
45.656070      149.03
45.675800      143.84
45.695520      131.64
45.715250      148.45
45.734980      161.26
45.754700      181.07
45.774430      136.88
45.794160      130.69
45.813880      183.50
45.833610      146.31
45.853340      138.12
45.873070      148.92
45.892790      141.73
45.912520      129.54
45.932250      114.35
45.951970      127.16
45.971700      121.97
45.991430      122.78
46.011150      154.59
46.030880      117.40
46.050610      159.21
46.070330      127.01
46.090060      140.82
46.109790      127.63
46.129520      109.44
46.149250      124.25
46.168970       94.06
46.188700       83.87
46.208430      114.68
46.228150       57.49
46.247880       83.30
46.267610       80.10
46.287330       67.91
46.307060      109.72
46.326790       80.53
46.346510      117.34
46.366240       87.15
46.385970       86.96
46.405700       85.77
46.425430      117.58
46.445150      103.39
46.464880      144.19
46.484610      109.00
46.504330      124.81
46.524060      109.62
46.543790      147.43
46.563510      172.24
46.583240      134.05
46.602970      186.86
46.622700      175.67
46.642420      171.47
46.662150      235.28
46.681880      216.09
46.701600      236.90
46.721330      264.71
46.741060      216.52
46.760780      198.33
46.780510      216.14
46.800240      228.95
46.819960      187.76
46.839690      202.56
46.859420      192.37
46.879150      164.18
46.898880      162.99
46.918600      162.80
46.938330      199.61
46.958060      179.42
46.977780      163.23
46.997510      160.04
47.017240      159.85
47.036960      162.65
47.056690      206.46
47.076420      169.27
47.096140      195.08
47.115870      192.89
47.135600      193.70
47.155330      241.51
47.175050      208.32
47.194780      187.13
47.214510      197.93
47.234240      180.74
47.253960      208.55
47.273690      181.36
47.293420      190.17
47.313140      149.98
47.332870      127.79
47.352600      153.60
47.372330      158.41
47.392050      133.22
47.411780      144.02
47.431510      135.83
47.451230      130.64
47.470960      129.45
47.490690      183.26
47.510410       89.07
47.530140      113.88
47.549870      127.69
47.569590      122.50
47.589320       75.31
47.609050       90.11
47.628780       93.92
47.648510       87.73
47.668230       69.54
47.687960       56.35
47.707690      107.16
47.727410       83.97
47.747140       41.78
47.766870      107.59
47.786590       52.40
47.806320       86.20
47.826050       75.01
47.845770       61.82
47.865500       75.63
47.885230       85.44
47.904960       66.25
47.924680       93.06
47.944410       96.87
47.964140       97.68
47.983860      144.48
48.003590      158.29
48.023320      152.10
48.043040      194.91
48.062770      202.72
48.082500      200.53
48.102230      196.34
48.121960      206.15
48.141680      189.96
48.161410      217.77
48.181140      184.57
48.200860      181.38
48.220590      210.19
48.240320      227.00
48.260040      203.81
48.279770      245.62
48.299500      203.43
48.319220      276.24
48.338950      250.05
48.358680      163.86
48.378410      238.66
48.398140      229.47
48.417860      254.28
48.437590      246.09
48.457320      255.90
48.477040      271.71
48.496770      214.52
48.516500      253.33
48.536220      205.14
48.555950      126.95
48.575680      150.75
48.595400      183.56
48.615130      154.37
48.634860      124.18
48.654590       97.99
48.674310       82.80
48.694040       76.61
48.713770      108.42
48.733490       81.23
48.753220       67.03
48.772950       49.84
48.792670       64.65
48.812400       67.46
48.832130       77.27
48.851860       56.08
48.871590       58.89
48.891310       92.70
48.911040       60.51
48.930770       67.32
48.950490       23.12
48.970220       53.93
48.989950       49.74
49.009670       83.55
49.029400       18.36
49.049130       54.17
49.068850       46.98
49.088580       38.79
49.108310       23.60
49.128040       48.41
49.147770       44.21
49.167490       28.02
49.187220       62.83
49.206950       80.64
49.226670       37.45
49.246400       48.26
49.266130        0.07
49.285850       51.88
49.305580       49.69
49.325310       -2.51
49.345030       -6.70
49.364760       32.11
49.384490       10.92
49.404220        7.73
49.423940       36.54
49.443670      -12.65
49.463400        2.16
49.483120       17.97
49.502850       18.78
49.522580       14.58
49.542300        6.39
49.562030       27.20
49.581760       15.01
49.601490       -0.18
49.621220       14.63
49.640940        8.44
49.660670        9.25
49.680400        9.06
49.700120       25.87
49.719850      -20.33
49.739580      -10.52
49.759300      -15.71
49.779030       -1.90
49.798760      -36.09
49.818480       -8.28
49.838210      -20.47
49.857940       -8.66
49.877670        6.15
49.897400      -18.04
49.917120       12.76
49.936850       -7.43
49.956580       -8.62
49.976300        8.19
49.996030        0.00
